# Supplementary material for: Integrated transcription factor profiling with transcriptome analysis identifies L1PA2 transposons as global regulatory modulators in a breast cancer model
Source: Sci Rep. 2021 Apr 13;11:8083. doi: 10.1038/s41598-021-86395-9 (PMC8044218; doi:10.1038/s41598-021-86395-9)
Supplement: Supplementary file 2 — Supplementary Table S1. [file 41598_2021_86395_MOESM2_ESM.xlsx]

## Sheet: Significant Pathways
Supplementary Table S1. L1PA2-binding transcription factors were functionally enriched in a number of biological pathways
Category	ID	Name	Source	p-value	q-value Bonferroni	q-value FDR B&H	q-value FDR B&Y	Hit Count in Query List	Hit Count in Genome	Hit in Query List
Pathway	523016	Transcriptional misregulation in cancer	BioSystems: KEGG	1.001e-12	7.077e-10	7.077e-10	5.052e-09	14	180	MYC,CEBPB,ERG,MAX,KMT2A,RELA,SIN3A,RUNX2,RUNX1,KDM6A,TP53,HDAC2,PML,MEN1
Pathway	137963	Regulation of nuclear SMAD2/3 signaling	BioSystems: Pathway Interaction Database	1.319e-11	9.326e-09	4.663e-09	3.329e-08	10	77	MYC,CEBPB,ESR1,MAX,GATA3,SIN3A,RUNX2,NR3C1,EP300,HDAC2
Pathway	1269650	Generic Transcription Pathway	BioSystems: REACTOME	1.204e-09	8.514e-07	2.838e-07	2.026e-06	22	879	NELFE,MYC,KDM5B,AGO1,TRIM28,ESR1,E2F1,TAF1,TEAD1,RUNX2,NR3C1,TEAD4,MED1,TFAP2A,TFAP2C,MED12,EP300,TP53,PGR,HDAC2,PML,MEN1
Pathway	1270434	Chromatin modifying enzymes	BioSystems: REACTOME	4.125e-09	2.916e-06	5.368e-07	3.832e-06	13	279	HDAC3,KMT2C,KDM5B,KMT2B,JMJD6,KMT2A,RELA,REST,KDM6A,EP300,KDM1A,HDAC2,DNMT3A
Pathway	1270433	Chromatin organization	BioSystems: REACTOME	4.125e-09	2.916e-06	5.368e-07	3.832e-06	13	279	HDAC3,KMT2C,KDM5B,KMT2B,JMJD6,KMT2A,RELA,REST,KDM6A,EP300,KDM1A,HDAC2,DNMT3A
Pathway	1427843	TFAP2 (AP-2) family regulates transcription of cell cycle factors	BioSystems: REACTOME	4.562e-09	3.226e-06	5.368e-07	3.832e-06	4	5	MYC,KDM5B,TFAP2A,TFAP2C
Pathway	83116	Chronic myeloid leukemia	BioSystems: KEGG	5.315e-09	3.758e-06	5.368e-07	3.832e-06	8	71	MYC,RB1,E2F1,CTBP2,RELA,RUNX1,TP53,HDAC2
Pathway	946598	Thyroid hormone signaling pathway	BioSystems: KEGG	1.563e-08	1.105e-05	1.381e-06	9.862e-06	9	116	MYC,HDAC3,ESR1,SIN3A,MED1,MED12,EP300,TP53,HDAC2
Pathway	137916	Regulation of retinoblastoma protein	BioSystems: Pathway Interaction Database	2.435e-08	1.722e-05	1.913e-06	1.366e-05	7	56	HDAC3,CEBPB,RB1,ELF1,TAF1,RUNX2,EP300
Pathway	83054	Cell cycle	BioSystems: KEGG	2.808e-08	1.985e-05	1.914e-06	1.366e-05	9	124	MYC,RB1,SMC1A,E2F1,PRKDC,EP300,TP53,HDAC2,RAD21
Pathway	1270345	Transcriptional regulation of white adipocyte differentiation	BioSystems: REACTOME	2.978e-08	2.105e-05	1.914e-06	1.366e-05	8	88	HDAC3,CEBPB,RELA,MED1,KLF4,MED12,EP300,NR2F2
Pathway	1270029	Regulation of lipid metabolism by Peroxisome proliferator-activated receptor alpha (PPARalpha)	BioSystems: REACTOME	3.461e-08	2.447e-05	2.039e-06	1.456e-05	9	127	HDAC3,ARNT,AHR,SIN3A,TEAD1,TEAD4,MED1,MED12,EP300
Pathway	137997	Signaling events mediated by HDAC Class I	BioSystems: Pathway Interaction Database	7.823e-08	5.531e-05	3.951e-06	2.82e-05	7	66	HDAC3,MAX,RELA,SIN3A,MBD2,EP300,HDAC2
Pathway	137987	Regulation of Telomerase	BioSystems: Pathway Interaction Database	7.823e-08	5.531e-05	3.951e-06	2.82e-05	7	66	MYC,ESR1,MAX,E2F1,SIN3A,NR2F2,HDAC2
Pathway	1427839	Transcriptional regulation by the AP-2 (TFAP2) family of transcription factors	BioSystems: REACTOME	8.384e-08	5.927e-05	3.951e-06	2.821e-05	6	40	MYC,KDM5B,ESR1,TFAP2A,TFAP2C,EP300
Pathway	1269649	Gene Expression	BioSystems: REACTOME	2.402e-07	0.0001698	1.016e-05	7.255e-05	28	1844	NELFE,MYC,TET2,KDM5B,ZNF143,AGO1,TRIM28,ESR1,E2F1,SIN3A,TAF1,TEAD1,RUNX2,NR3C1,TEAD4,MED1,MBD2,TFAP2A,TFAP2C,APOBEC3B,MED12,EP300,TP53,PGR,HDAC2,PML,DNMT3A,MEN1
Pathway	83105	Pathways in cancer	BioSystems: KEGG	2.491e-07	0.0001761	1.016e-05	7.255e-05	13	395	MYC,ARNT,TCF7L2,RB1,MAX,E2F1,CTBP2,RELA,RUNX1,EP300,TP53,HDAC2,PML
Pathway	169347	Notch-mediated HES/HEY network	BioSystems: Pathway Interaction Database	2.587e-07	0.0001829	1.016e-05	7.255e-05	6	48	ARNT,RB1,E2F1,RUNX2,EP300,KDM1A
Pathway	138014	Glucocorticoid receptor regulatory network	BioSystems: Pathway Interaction Database	3.557e-07	0.0002515	1.324e-05	9.449e-05	7	82	EGR1,GATA3,RELA,NR3C1,EP300,TP53,HDAC2
Pathway	1270030	PPARA activates gene expression	BioSystems: REACTOME	4.346e-07	0.0003072	1.536e-05	0.0001097	8	124	HDAC3,ARNT,AHR,TEAD1,TEAD4,MED1,MED12,EP300
Pathway	M2499	CARM1 and Regulation of the Estrogen Receptor	MSigDB C2 BIOCARTA (v6.0)	1.384e-06	0.0009786	4.66e-05	0.0003327	5	35	HDAC3,ESR1,MED1,EP300,HDAC2
Pathway	137935	FOXM1 transcription factor network	BioSystems: Pathway Interaction Database	1.842e-06	0.001303	5.921e-05	0.0004227	5	37	MYC,FOXM1,RB1,ESR1,EP300
Pathway	M11358	Tumor Suppressor Arf Inhibits Ribosomal Biogenesis	MSigDB C2 BIOCARTA (v6.0)	2.064e-06	0.001459	6.344e-05	0.0004529	4	17	MYC,RB1,E2F1,TP53
Pathway	1269530	Signaling by NOTCH	BioSystems: REACTOME	3.149e-06	0.002226	9.276e-05	0.0006622	7	113	MYC,HDAC3,AGO1,E2F1,EP300,TP53,HDAC2
Pathway	137979	FOXA1 transcription factor network	BioSystems: Pathway Interaction Database	3.964e-06	0.002802	0.0001121	0.0008003	5	43	CEBPB,ESR1,FOXA1,EP300,NR2F2
Pathway	138073	C-MYB transcription factor network	BioSystems: Pathway Interaction Database	4.744e-06	0.003354	0.000129	0.0009209	6	78	MYC,CEBPB,TRIM28,GATA3,SIN3A,EP300
Pathway	169352	Regulation of Wnt-mediated beta catenin signaling and target gene transcription	BioSystems: Pathway Interaction Database	5.111e-06	0.003614	0.0001338	0.0009555	6	79	MYC,TCF7L2,KLF4,MED12,EP300,HDAC2
Pathway	83118	Small cell lung cancer	BioSystems: KEGG	7.312e-06	0.005169	0.0001846	0.001318	6	84	MYC,RB1,MAX,E2F1,RELA,TP53
Pathway	83111	Prostate cancer	BioSystems: KEGG	8.964e-06	0.006338	0.0002185	0.00156	6	87	TCF7L2,RB1,E2F1,RELA,EP300,TP53
Pathway	1270010	Fatty acid, triacylglycerol, and ketone body metabolism	BioSystems: REACTOME	1.131e-05	0.007994	0.0002665	0.001902	9	253	HDAC3,ARNT,AHR,SIN3A,TEAD1,TEAD4,MED1,MED12,EP300
Pathway	83117	Acute myeloid leukemia	BioSystems: KEGG	1.36e-05	0.009613	0.0003084	0.002201	5	55	MYC,TCF7L2,RELA,RUNX1,PML
Pathway	SMP00383	Obesity / Metabolic Syndrome	SMPDB	1.396e-05	0.009868	0.0003084	0.002201	3	9	NR3C1,MED1,EP300
Pathway	1435207	Breast cancer	BioSystems: KEGG	1.561e-05	0.01104	0.0003344	0.002387	7	144	MYC,TCF7L2,RB1,ESR1,E2F1,TP53,PGR
Pathway	M2404	Mechanism of Gene Regulation by Peroxisome Proliferators via PPARa(alpha)	MSigDB C2 BIOCARTA (v6.0)	1.768e-05	0.0125	0.0003676	0.002624	5	58	MYC,RB1,RELA,MED1,EP300
Pathway	1269653	YAP1- and WWTR1 (TAZ)-stimulated gene expression	BioSystems: REACTOME	1.957e-05	0.01384	0.0003954	0.002823	4	29	TEAD1,RUNX2,TEAD4,MED1
Pathway	1269532	Pre-NOTCH Transcription and Translation	BioSystems: REACTOME	2.249e-05	0.0159	0.0004328	0.00309	4	30	AGO1,E2F1,EP300,TP53
Pathway	169353	Validated targets of C-MYC transcriptional repression	BioSystems: Pathway Interaction Database	2.265e-05	0.01602	0.0004328	0.00309	5	61	MYC,HDAC3,MAX,EP300,DNMT3A
Pathway	1268743	SUMO E3 ligases SUMOylate target proteins	BioSystems: REACTOME	2.499e-05	0.01767	0.000465	0.003319	6	104	SMC1A,TFAP2A,TFAP2C,TP53,PML,RAD21
Pathway	1383083	Regulation of TP53 Activity through Acetylation	BioSystems: REACTOME	2.571e-05	0.01818	0.0004661	0.003327	4	31	EP300,TP53,HDAC2,PML
Pathway	1269763	Cell Cycle, Mitotic	BioSystems: REACTOME	2.73e-05	0.0193	0.0004824	0.003444	12	517	MYC,FOXM1,NCAPG,LMNB1,RB1,SMC1A,MAX,E2F1,NCAPG2,EP300,TP53,RAD21
Pathway	1268738	SUMOylation	BioSystems: REACTOME	3.436e-05	0.02429	0.0005924	0.004229	6	110	SMC1A,TFAP2A,TFAP2C,TP53,PML,RAD21
Pathway	138062	Signaling events mediated by HDAC Class II	BioSystems: Pathway Interaction Database	3.742e-05	0.02645	0.0006298	0.004496	4	34	HDAC3,ESR1,SRF,NR3C1
Pathway	1427840	Activation of the TFAP2 (AP-2) family of transcription factors	BioSystems: REACTOME	4.676e-05	0.03306	0.0007688	0.005488	3	13	TFAP2A,TFAP2C,EP300
Pathway	137934	E2F transcription factor network	BioSystems: Pathway Interaction Database	5.429e-05	0.03838	0.0008723	0.006227	5	73	MYC,RB1,TRIM28,E2F1,EP300
