# Supplementary material for: Integrated transcription factor profiling with transcriptome analysis identifies L1PA2 transposons as global regulatory modulators in a breast cancer model
Source: Sci Rep. 2021 Apr 13;11:8083. doi: 10.1038/s41598-021-86395-9 (PMC8044218; doi:10.1038/s41598-021-86395-9)
Supplement: Supplementary file 3 — Supplementary Table S2. [file 41598_2021_86395_MOESM3_ESM.xlsx]

## Sheet: Significant Diseases
Supplementary Table S2. L1PA2-binding transcription factors were functionally enriched in a number of diseases
Category	ID	Name	Source	p-value	q-value Bonferroni	q-value FDR B&H	q-value FDR B&Y	Hit Count in Query List	Hit Count in Genome	Hit in Query List
Disease	C0598766	Leukemogenesis	DisGeNET BeFree	5.259e-24	1.631e-20	1.631e-20	1.405e-19	32	729	NELFE,MYC,FOXM1,TET2,KMT2C,KDM5B,JUND,ARNT,TCF12,KMT2B,ERG,RB1,EGR1,CTCF,BRD4,TRPS1,GATA3,KMT2A,E2F1,RELA,RUNX2,RUNX1,KLF4,MBD2,TFAP2A,EP300,KDM1A,TP53,HDAC2,PML,DNMT3A,MEN1
Disease	C0006826	Malignant Neoplasms	DisGeNET Curated	2.15e-19	6.668e-16	3.334e-16	2.873e-15	36	1405	MYC,FOXM1,TET2,HDAC3,CTCFL,TCF7L2,TCF12,KMT2B,TRIM28,ESR1,BRD4,MAX,TRPS1,GATA3,SRF,AHR,KMT2A,E2F1,CTBP2,PRKDC,RUNX2,NR3C1,TEAD4,RUNX1,FOXA1,HSF1,MBD2,GRHL2,KDM6A,APOBEC3B,EP300,KDM1A,TP53,ZFX,GABPA,MEN1
Disease	C0279000	Liver and Intrahepatic Biliary Tract Carcinoma	DisGeNET BeFree	7.22e-18	2.239e-14	7.463e-15	6.431e-14	25	606	MYC,FOXM1,HDAC3,CTCFL,ARNT,TCF7L2,CEBPB,LMNB1,EGR1,CTCF,ESR1,AHR,KMT2A,E2F1,RELA,TEAD1,RUNX2,FOXA1,MBD2,APOBEC3B,TP53,GABPA,HDAC2,PML,MEN1
Disease	C0033578	Prostatic Neoplasms	DisGeNET Curated	1.784e-17	5.534e-14	1.317e-14	1.135e-13	31	1110	MYC,FOXM1,TET2,KMT2C,KDM5B,ARNT,ERG,RB1,EGR1,CTCF,ESR1,BRD4,GATA3,SRF,AHR,KMT2A,E2F1,CTBP2,RELA,PRKDC,RUNX2,NR3C1,RUNX1,FOXA1,MBD2,KDM6A,MED12,KDM1A,TP53,PML,MEN1
Disease	C0023418	leukemia	DisGeNET Curated	2.123e-17	6.585e-14	1.317e-14	1.135e-13	38	1842	MYC,FOXM1,TET2,KMT2C,KDM5B,TCF7L2,CEBPB,ERG,RB1,EGR1,CTCF,ESR1,BRD4,GATA3,AHR,KMT2A,CTBP2,RELA,SIN3A,TEAD1,RUNX2,NR3C1,RUNX1,HSF1,KLF4,MBD2,KDM6A,TFAP2A,APOBEC3B,EP300,NR2F2,KDM1A,TP53,GABPA,HDAC2,PML,DNMT3A,MEN1
Disease	C0007102	Malignant tumor of colon	DisGeNET Curated	3.868e-17	1.2e-13	1.999e-14	1.723e-13	39	1994	MYC,FOXM1,HDAC3,KDM5B,JUND,SFPQ,ARNT,ZNF143,TCF7L2,CEBPB,LMNB1,RB1,EGR1,CTCF,JMJD6,ESR1,BRD4,MAX,AHR,KMT2A,E2F1,RELA,PRKDC,RUNX2,NR3C1,MED1,RUNX1,HSF1,KLF4,MBD2,TFAP2A,MED12,EP300,NR2F2,KDM1A,TP53,GABPA,HDAC2,RAD21
Disease	C0476089	Endometrial Carcinoma	DisGeNET Curated	1.115e-16	3.459e-13	4.941e-14	4.258e-13	27	834	MYC,TET2,CTCFL,TCF7L2,RB1,EGR1,CTCF,ESR1,FOSL2,MAX,AHR,ELF1,CTBP2,PRKDC,NR3C1,TEAD4,RUNX1,FOXA1,HSF1,MBD2,TFAP2C,EP300,KDM1A,TP53,GABPA,PGR,RAD21
Disease	C1458155	Mammary Neoplasms	DisGeNET Curated	1.382e-16	4.285e-13	5.356e-14	4.616e-13	38	1947	MYC,FOXM1,HDAC3,KDM5B,JUND,CTCFL,ARNT,RB1,CTCF,JMJD6,ESR1,BRD4,TRPS1,GATA3,AHR,KMT2A,E2F1,CTBP2,RELA,REST,RUNX2,NR3C1,RUNX1,FOXA1,KLF4,MBD2,NCAPG2,TFAP2A,TFAP2C,APOBEC3B,MED12,EP300,NR2F2,KDM1A,TP53,GABPA,PGR,DNMT3A
Disease	C0023467	Leukemia, Myelocytic, Acute	DisGeNET Curated	4.973e-16	1.542e-12	1.713e-13	1.476e-12	35	1670	MYC,FOXM1,TET2,HDAC3,KMT2C,JUND,ARNT,CEBPB,ERG,RB1,EGR1,ESR1,BRD4,TRPS1,KMT2A,E2F1,ELF1,RELA,RUNX2,NR3C1,MED1,RUNX1,HSF1,KLF4,MBD2,TFAP2A,APOBEC3B,EP300,KDM1A,TP53,GABPA,HDAC2,PML,DNMT3A,RAD21
Disease	C0280100	Solid Neoplasm	DisGeNET Curated	1.388e-15	4.303e-12	4.303e-13	3.708e-12	26	839	MYC,FOXM1,TET2,KMT2C,CTCFL,ZNF143,KMT2B,ERG,RB1,EGR1,ESR1,BRD4,AHR,KMT2A,TEAD1,RUNX2,NR3C1,RUNX1,MBD2,APOBEC3B,EP300,KDM1A,TP53,HDAC2,PML,MEN1
Disease	C0345904	Malignant neoplasm of liver	DisGeNET Curated	5.138e-15	1.593e-11	1.448e-12	1.248e-11	25	803	MYC,FOXM1,HDAC3,CTCFL,ARNT,TCF7L2,CEBPB,LMNB1,EGR1,CTCF,ESR1,AHR,KMT2A,E2F1,RELA,TEAD1,RUNX2,FOXA1,MBD2,APOBEC3B,TP53,GABPA,HDAC2,PML,MEN1
Disease	C0005695	Bladder Neoplasm	DisGeNET Curated	6.017e-15	1.866e-11	1.555e-12	1.34e-11	29	1166	NELFE,MYC,FOXM1,KMT2C,KDM5B,JUND,RB1,EGR1,CTCF,ESR1,SMC1A,GATA3,AHR,KMT2A,E2F1,RELA,PRKDC,TEAD1,NR3C1,FOXA1,KLF4,MBD2,KDM6A,APOBEC3B,EP300,TP53,GABPA,HDAC2,DNMT3A
Disease	C0235974	Pancreatic carcinoma	DisGeNET Curated	1.001e-14	3.104e-11	2.387e-12	2.057e-11	35	1841	MYC,FOXM1,HDAC3,JUND,TCF7L2,CEBPB,KMT2B,LMNB1,RB1,EGR1,ESR1,FOSL2,BRD4,E2F1,RELA,SIN3A,PRKDC,TEAD1,RUNX2,MED1,FOXA1,HSF1,KLF4,GRHL2,TFAP2A,APOBEC3B,EP300,NR2F2,KDM1A,TP53,GABPA,PGR,HDAC2,DNMT3A,MEN1
Disease	C1961099	Precursor T-Cell Lymphoblastic Leukemia-Lymphoma	DisGeNET Curated	1.268e-14	3.933e-11	2.809e-12	2.421e-11	19	404	MYC,FOXM1,CTCFL,ERG,CTCF,BRD4,GATA3,KMT2A,PRKCQ,TAF1,RUNX2,NR3C1,RUNX1,KLF4,MBD2,KDM6A,KDM1A,TP53,DNMT3A
Disease	C0152013	Adenocarcinoma of lung (disorder)	DisGeNET Curated	1.978e-14	6.135e-11	4.032e-12	3.474e-11	28	1123	MYC,FOXM1,JUND,CEBPB,LMNB1,EGR1,JMJD6,TRIM28,ESR1,BRD4,SRF,AHR,E2F1,RELA,SIN3A,PRKDC,RUNX2,MED1,FOXA1,NCAPG2,TFAP2A,APOBEC3B,EP300,TP53,GABPA,PGR,HDAC2,MEN1
Disease	C1306459	Primary malignant neoplasm	DisGeNET BeFree	2.08e-14	6.451e-11	4.032e-12	3.474e-11	27	1031	MYC,FOXM1,HDAC3,CTCFL,TCF7L2,KMT2B,ERG,TRIM28,ESR1,BRD4,SRF,AHR,KMT2A,CTBP2,PRKDC,RUNX2,FOXA1,HSF1,MBD2,GRHL2,APOBEC3B,EP300,KDM1A,TP53,ZFX,GABPA,MEN1
Disease	C0005684	Malignant neoplasm of urinary bladder	DisGeNET Curated	2.698e-14	8.367e-11	4.922e-12	4.241e-11	28	1137	MYC,FOXM1,KMT2C,KDM5B,JUND,RB1,EGR1,CTCF,ESR1,SMC1A,GATA3,AHR,KMT2A,E2F1,RELA,PRKDC,TEAD1,NR3C1,FOXA1,KLF4,MBD2,KDM6A,APOBEC3B,EP300,TP53,GABPA,HDAC2,DNMT3A
Disease	C0280141	Acute Undifferentiated Leukemia	DisGeNET Curated	3.059e-14	9.485e-11	5.269e-12	4.541e-11	11	75	FOXM1,KDM5B,ERG,KMT2A,RELA,NR3C1,RUNX1,MBD2,KDM1A,TP53,PML
Disease	C0699885	Carcinoma of bladder	DisGeNET Curated	3.744e-14	1.161e-10	6.111e-12	5.266e-11	28	1152	NELFE,MYC,FOXM1,KDM5B,JUND,CTCFL,AGO1,RB1,EGR1,CTCF,ESR1,GATA3,AHR,KMT2A,E2F1,RELA,PRKDC,TEAD1,NR3C1,FOXA1,KLF4,MBD2,KDM6A,KDM1A,TP53,GABPA,HDAC2,DNMT3A
Disease	C0346647	Malignant neoplasm of pancreas	DisGeNET Curated	7.155e-14	2.219e-10	1.071e-11	9.23e-11	34	1842	MYC,FOXM1,HDAC3,JUND,TCF7L2,CEBPB,LMNB1,RB1,EGR1,ESR1,FOSL2,BRD4,AHR,E2F1,RELA,SIN3A,TEAD1,RUNX2,MED1,FOXA1,HSF1,KLF4,GRHL2,TFAP2A,APOBEC3B,EP300,NR2F2,KDM1A,TP53,GABPA,PGR,HDAC2,DNMT3A,MEN1
Disease	C0023449	Acute lymphocytic leukemia	DisGeNET BeFree	7.254e-14	2.249e-10	1.071e-11	9.23e-11	25	902	MYC,FOXM1,TET2,HDAC3,KMT2C,JUND,CTCFL,TCF7L2,TCF12,ERG,RB1,CTCF,ESR1,GATA3,AHR,KMT2A,NR3C1,RUNX1,KLF4,MBD2,EP300,TP53,HDAC2,PML,DNMT3A
Disease	C0007137	Squamous cell carcinoma	DisGeNET Curated	2.379e-13	7.376e-10	3.353e-11	2.889e-10	32	1679	MYC,FOXM1,KDM5B,JUND,CEBPB,ERG,RB1,EGR1,ESR1,BRD4,GATA3,E2F1,RELA,PRKDC,NR3C1,RUNX1,FOXA1,HSF1,KLF4,MBD2,GRHL2,TFAP2A,APOBEC3B,EP300,TP53,ZFX,GABPA,PGR,HDAC2,PML,DNMT3A,RAD21
Disease	C0027819	Neuroblastoma	DisGeNET Curated	2.54e-13	7.878e-10	3.425e-11	2.951e-10	32	1683	MYC,FOXM1,HDAC3,KDM5B,JUND,CTCFL,SFPQ,AGO1,RB1,EGR1,ESR1,MAX,GATA3,AHR,KMT2A,E2F1,RELA,PRKDC,TAF1,REST,RUNX2,NR3C1,RUNX1,HSF1,KLF4,MBD2,KDM1A,TP53,GABPA,HDAC2,PML,MEN1
Disease	C0007103	Malignant neoplasm of endometrium	DisGeNET Curated	6.725e-13	2.086e-09	8.69e-11	7.488e-10	20	576	TET2,CTCFL,RB1,EGR1,CTCF,ESR1,MAX,AHR,CTBP2,PRKDC,NR3C1,RUNX1,FOXA1,HSF1,MBD2,EP300,TP53,GABPA,PGR,RAD21
Disease	C0677886	Epithelial ovarian cancer	DisGeNET Curated	7.159e-13	2.22e-09	8.88e-11	7.651e-10	28	1298	MYC,FOXM1,HDAC3,KDM5B,CTCFL,AGO1,RB1,EGR1,CTCF,TRIM28,ESR1,BRD4,AHR,E2F1,CTBP2,RELA,RUNX2,NR3C1,RUNX1,FOXA1,HSF1,MBD2,GRHL2,APOBEC3B,EP300,TP53,GABPA,PGR
Disease	C0023452	Childhood Acute Lymphoblastic Leukemia	DisGeNET Curated	8.149e-13	2.527e-09	9.719e-11	8.375e-10	18	442	MYC,CTCFL,ARNT,ERG,RB1,CTCF,ESR1,GATA3,KMT2A,RELA,NR3C1,RUNX1,KLF4,EP300,TP53,HDAC2,PML,DNMT3A
Disease	C0700095	Central neuroblastoma	DisGeNET BeFree	1.077e-12	3.34e-09	1.237e-10	1.066e-09	31	1655	NELFE,MYC,FOXM1,HDAC3,KDM5B,JUND,CTCFL,SFPQ,AGO1,RB1,EGR1,ESR1,MAX,GATA3,AHR,KMT2A,E2F1,RELA,PRKDC,REST,RUNX2,NR3C1,HSF1,KLF4,MBD2,KDM1A,TP53,GABPA,HDAC2,PML,MEN1
Disease	C3539878	Triple Negative Breast Neoplasms	DisGeNET Curated	3.385e-12	1.05e-08	3.748e-10	3.23e-09	20	629	MYC,FOXM1,HDAC3,KDM5B,ESR1,SMC1A,GATA3,AHR,E2F1,SIN3A,REST,TEAD1,NR3C1,MED1,FOXA1,KLF4,KDM1A,TP53,GABPA,PGR
Disease	C0017636	Glioblastoma	DisGeNET Curated	6.298e-12	1.953e-08	6.734e-10	5.803e-09	32	1893	MYC,FOXM1,JUND,CTCFL,CEBPB,KMT2B,RB1,EGR1,CTCF,ESR1,FOSL2,SMC1A,BRD4,GATA3,AHR,E2F1,RELA,PRKDC,REST,TEAD1,RUNX2,RUNX1,HSF1,KLF4,MBD2,TFAP2A,EP300,TP53,GABPA,PGR,PML,DNMT3A
Disease	C0027651	Neoplasms	DisGeNET Curated	8.105e-12	2.513e-08	8.378e-10	7.219e-09	26	1218	NELFE,MYC,FOXM1,TCF12,CEBPB,RB1,CTCF,ESR1,SRF,AHR,E2F1,CTBP2,RUNX2,RUNX1,HSF1,KLF4,GRHL2,KDM6A,NCAPG2,APOBEC3B,MED12,KDM1A,TP53,GABPA,PGR,MEN1
Disease	C0024299	Lymphoma	DisGeNET Curated	1.258e-11	3.9e-08	1.258e-09	1.084e-08	26	1242	NELFE,MYC,TET2,JUND,KMT2B,RB1,EGR1,CTCF,ESR1,GATA3,KMT2A,E2F1,RELA,PRKDC,RUNX2,NR3C1,RUNX1,HSF1,KLF4,MBD2,APOBEC3B,EP300,TP53,PML,DNMT3A,MEN1
Disease	C1378511	Undifferentiated leukemia	DisGeNET BeFree	1.732e-11	5.371e-08	1.679e-09	1.446e-08	9	67	FOXM1,KDM5B,KMT2A,RELA,RUNX1,MBD2,KDM1A,TP53,PML
Disease	C0042133	Uterine Fibroids	DisGeNET Curated	3.381e-11	1.048e-07	3.177e-09	2.737e-08	15	345	NELFE,ARNT,CEBPB,EGR1,ESR1,AHR,REST,NR3C1,TFAP2C,MED12,NR2F2,TP53,PGR,DNMT3A,MEN1
Disease	C0023470	Myeloid Leukemia	DisGeNET Curated	3.641e-11	1.129e-07	3.321e-09	2.862e-08	17	481	MYC,TET2,JUND,CEBPB,ERG,EGR1,CTCF,ESR1,SMC1A,KMT2A,RUNX1,KLF4,TP53,GABPA,HDAC2,PML,RAD21
Disease	C0302592	Cervix carcinoma	DisGeNET Curated	4.508e-11	1.398e-07	3.995e-09	3.442e-08	24	1103	NELFE,MYC,FOXM1,TET2,JUND,KMT2B,EGR1,TRIM28,ESR1,GATA3,E2F1,ELF1,RELA,PRKDC,TEAD1,HSF1,KLF4,TFAP2A,TP53,GABPA,PGR,PML,DNMT3A,MEN1
Disease	C3463824	MYELODYSPLASTIC SYNDROME	DisGeNET Curated	6.028e-11	1.869e-07	5.193e-09	4.475e-08	19	653	MYC,FOXM1,TET2,KMT2C,ERG,RB1,EGR1,SRF,KMT2A,E2F1,RELA,SIN3A,RUNX2,RUNX1,MBD2,KDM6A,EP300,TP53,DNMT3A
Disease	C1883486	Uterine Corpus Cancer	DisGeNET BeFree	7.027e-11	2.179e-07	5.889e-09	5.075e-08	18	578	TET2,CTCFL,RB1,EGR1,CTCF,ESR1,AHR,CTBP2,PRKDC,NR3C1,RUNX1,FOXA1,HSF1,MBD2,EP300,TP53,GABPA,PGR
Disease	C0007138	Carcinoma, Transitional Cell	DisGeNET Curated	1.051e-10	3.26e-07	8.58e-09	7.393e-08	15	374	MYC,FOXM1,TET2,KMT2C,GATA3,AHR,KMT2A,E2F1,NR3C1,KDM6A,EP300,TP53,GABPA,HDAC2,DNMT3A
Disease	C0026764	Multiple Myeloma	DisGeNET Curated	1.129e-10	3.502e-07	8.979e-09	7.737e-08	25	1260	MYC,FOXM1,TET2,HDAC3,JUND,RB1,EGR1,ESR1,BRD4,AHR,KMT2A,E2F1,RELA,PRKDC,TEAD1,RUNX2,NR3C1,RUNX1,KLF4,KDM6A,EP300,NR2F2,TP53,HDAC2,DNMT3A
Disease	C0085281	Addictive Behavior	DisGeNET BeFree	1.423e-10	4.411e-07	1.103e-08	9.503e-08	12	207	MYC,JUND,ESR1,KMT2A,E2F1,PRKDC,NR3C1,RUNX1,HSF1,KDM6A,TFAP2C,GABPA
Disease	C0023487	Acute Promyelocytic Leukemia	DisGeNET Curated	2.221e-10	6.886e-07	1.68e-08	1.447e-07	16	465	MYC,TET2,CEBPB,ERG,EGR1,CTCF,KMT2A,REST,RUNX2,RUNX1,MBD2,KDM6A,TP53,GABPA,PML,DNMT3A
Disease	C0001418	Adenocarcinoma	DisGeNET Curated	2.886e-10	8.95e-07	2.131e-08	1.836e-07	27	1548	MYC,FOXM1,KMT2C,TCF7L2,ERG,EGR1,JMJD6,TRIM28,ESR1,MAX,AHR,KMT2A,E2F1,RELA,RUNX2,NR3C1,MED1,FOXA1,MBD2,TFAP2A,APOBEC3B,EP300,TP53,GABPA,PGR,PML,MEN1
Disease	C0346429	Multiple malignancy	DisGeNET BeFree	3.746e-10	1.161e-06	2.701e-08	2.328e-07	11	175	MYC,FOXM1,ERG,EGR1,E2F1,PRKDC,MBD2,MED12,KDM1A,TP53,GABPA
Disease	C3888194	MIXED LINEAGE LEUKEMIA	DisGeNET BeFree	6.398e-10	1.984e-06	4.509e-08	3.886e-07	11	184	MYC,KMT2C,KMT2B,ESR1,BRD4,KMT2A,RUNX1,MBD2,KDM6A,TP53,MEN1
Disease	C0270972	Cornelia De Lange Syndrome	DisGeNET Curated	6.8e-10	2.109e-06	4.686e-08	4.038e-07	6	23	MYC,CTCF,SMC1A,BRD4,KMT2A,RAD21
Disease	C0027708	Nephroblastoma	DisGeNET Curated	7.373e-10	2.286e-06	4.97e-08	4.283e-07	14	361	TET2,EGR1,CTCF,TRIM28,ESR1,MAX,KMT2A,REST,RUNX1,NR2F2,TP53,GABPA,PGR,DNMT3A
Disease	C0686619	Secondary malignant neoplasm of lymph node	DisGeNET BeFree	8.117e-10	2.517e-06	5.355e-08	4.615e-07	24	1270	MYC,FOXM1,HDAC3,CTCFL,ZNF143,ERG,RB1,EGR1,ESR1,GATA3,E2F1,CTBP2,RELA,RUNX2,RUNX1,FOXA1,KLF4,GRHL2,NR2F2,TP53,ZFX,PGR,PML,DNMT3A
Disease	C4048328	cervical cancer	DisGeNET Curated	1.003e-09	3.11e-06	6.478e-08	5.582e-07	21	964	NELFE,MYC,FOXM1,TET2,KMT2B,EGR1,TRIM28,ESR1,E2F1,ELF1,RELA,PRKDC,KLF4,TFAP2A,APOBEC3B,TP53,GABPA,PGR,PML,DNMT3A,MEN1
Disease	C0026499	Monosomy	DisGeNET BeFree	1.083e-09	3.359e-06	6.855e-08	5.907e-07	10	146	MYC,TET2,RB1,EGR1,ESR1,RUNX1,TFAP2A,TP53,PGR,PML
Disease	C0000768	Congenital Abnormality	DisGeNET Curated	1.19e-09	3.69e-06	7.38e-08	6.359e-07	17	603	MYC,CTCFL,KMT2B,CTCF,ESR1,SMC1A,TRPS1,GATA3,TEAD1,RUNX2,RUNX1,KLF4,KDM6A,EP300,NR2F2,TP53,PGR
Disease	C0023903	Liver neoplasms	DisGeNET Curated	1.221e-09	3.787e-06	7.425e-08	6.398e-07	24	1296	MYC,FOXM1,KMT2C,JUND,ARNT,TCF7L2,CEBPB,KMT2B,EGR1,ESR1,BRD4,AHR,E2F1,RELA,TEAD1,NR3C1,HSF1,GRHL2,NR2F2,KDM1A,TP53,GABPA,PML,DNMT3A
Disease	C0009375	Colonic Neoplasms	DisGeNET Curated	1.488e-09	4.615e-06	8.876e-08	7.648e-07	16	530	MYC,HDAC3,KDM5B,TCF7L2,EGR1,ESR1,BRD4,RELA,RUNX2,RUNX1,KLF4,KDM1A,TP53,GABPA,HDAC2,DNMT3A
Disease	C0007112	Adenocarcinoma of prostate	DisGeNET Curated	2.012e-09	6.238e-06	1.177e-07	1.014e-06	11	205	MYC,ERG,EGR1,ESR1,MED1,FOXA1,HSF1,TFAP2A,TP53,ZFX,HDAC2
Disease	C0278488	Carcinoma breast stage IV	DisGeNET BeFree	2.07e-09	6.42e-06	1.189e-07	1.024e-06	14	391	MYC,FOXM1,HDAC3,CTCFL,CEBPB,RB1,ESR1,BRD4,AHR,RUNX2,RUNX1,TFAP2A,TP53,PGR
Disease	C0279702	Conventional (Clear Cell) Renal Cell Carcinoma	DisGeNET Curated	2.308e-09	7.157e-06	1.301e-07	1.121e-06	17	630	MYC,FOXM1,TET2,TCF7L2,CEBPB,KMT2B,EGR1,GATA3,AHR,E2F1,RELA,NR3C1,KLF4,GRHL2,KDM6A,APOBEC3B,TP53
Disease	C0279626	Squamous cell carcinoma of esophagus	DisGeNET Curated	2.717e-09	8.426e-06	1.505e-07	1.297e-06	21	1019	MYC,TET2,KMT2C,CTCFL,CEBPB,KMT2B,RB1,EGR1,ESR1,AHR,E2F1,CTBP2,RELA,RUNX1,KLF4,MBD2,KDM6A,EP300,KDM1A,TP53,DNMT3A
Disease	C0023453	Leukemia, Lymphocytic, Acute, L2	DisGeNET Curated	3.402e-09	1.055e-05	1.851e-07	1.595e-06	7	52	MYC,ARNT,ERG,RB1,KMT2A,RUNX1,TP53
Disease	C0007134	Renal Cell Carcinoma	DisGeNET Curated	4.239e-09	1.314e-05	2.266e-07	1.953e-06	23	1264	MYC,FOXM1,TET2,SFPQ,TCF7L2,CEBPB,EGR1,ESR1,GATA3,AHR,KMT2A,E2F1,RELA,NR3C1,KLF4,MBD2,KDM6A,TFAP2A,APOBEC3B,MED12,TP53,PML,DNMT3A
Disease	C0024121	Lung Neoplasms	DisGeNET Curated	5.273e-09	1.635e-05	2.771e-07	2.388e-06	19	853	MYC,FOXM1,JUND,CTCFL,ERG,EGR1,TRIM28,ESR1,FOSL2,AHR,E2F1,RUNX2,FOXA1,KLF4,TP53,GABPA,DNMT3A,MEN1,RAD21
Disease	C0029463	Osteosarcoma	DisGeNET Curated	6.057e-09	1.878e-05	3.131e-07	2.698e-06	21	1066	MYC,FOXM1,RB1,EGR1,CTCF,ESR1,FOSL2,BRD4,TRPS1,E2F1,PRKDC,TEAD1,RUNX2,NR3C1,HSF1,KLF4,MBD2,TP53,ZFX,PML,MEN1
Disease	C1512981	Mammary Tumorigenesis	DisGeNET BeFree	6.301e-09	1.954e-05	3.203e-07	2.76e-06	10	175	MYC,RB1,JMJD6,ESR1,GATA3,AHR,KLF4,TFAP2C,TP53,PGR
Disease	C0023473	Myeloid Leukemia, Chronic	DisGeNET Curated	6.877e-09	2.133e-05	3.44e-07	2.964e-06	19	867	MYC,FOXM1,TET2,ERG,EGR1,ESR1,AHR,KMT2A,RELA,PRKDC,RUNX1,KLF4,MBD2,TFAP2A,EP300,TP53,GABPA,PML,DNMT3A
Disease	C0598935	Tumor Initiation	DisGeNET BeFree	7.694e-09	2.386e-05	3.787e-07	3.263e-06	11	233	MYC,FOXM1,ERG,GATA3,AHR,KMT2A,HSF1,KLF4,TP53,GABPA,PGR
Disease	C0007847	Malignant tumor of cervix	DisGeNET Curated	9.259e-09	2.871e-05	4.486e-07	3.866e-06	19	883	MYC,FOXM1,TET2,KMT2B,EGR1,TRIM28,ESR1,E2F1,ELF1,RELA,PRKDC,KLF4,TFAP2A,TP53,GABPA,PGR,PML,DNMT3A,MEN1
Disease	C1335302	Pancreatic Ductal Adenocarcinoma	DisGeNET Curated	1.114e-08	3.453e-05	5.313e-07	4.578e-06	17	700	MYC,FOXM1,KMT2C,RB1,BRD4,E2F1,RELA,TEAD1,RUNX2,FOXA1,KLF4,MBD2,TFAP2A,TP53,GABPA,HDAC2,MEN1
Disease	C0919267	ovarian neoplasm	DisGeNET Curated	1.162e-08	3.602e-05	5.458e-07	4.703e-06	17	702	MYC,FOXM1,HDAC3,CTCFL,CTCF,ESR1,GATA3,AHR,E2F1,CTBP2,RELA,HSF1,MBD2,GRHL2,KDM1A,TP53,PGR
Disease	C0035335	Retinoblastoma	DisGeNET Curated	1.243e-08	3.854e-05	5.752e-07	4.956e-06	15	530	MYC,FOXM1,ARNT,RB1,CTCF,ESR1,E2F1,ELF1,SIN3A,RUNX2,HSF1,MBD2,KDM6A,TFAP2A,TP53
Disease	C0376544	Hematopoietic Neoplasms	DisGeNET Curated	1.459e-08	4.524e-05	6.653e-07	5.733e-06	10	191	MYC,TET2,ESR1,KMT2A,RUNX1,EP300,KDM1A,TP53,PML,MEN1
Disease	C0032580	Adenomatous Polyposis Coli	DisGeNET Curated	1.525e-08	4.729e-05	6.854e-07	5.906e-06	13	382	MYC,FOXM1,TCF7L2,ESR1,RELA,PRKDC,HSF1,KLF4,TFAP2A,TP53,HDAC2,DNMT3A,MEN1
Disease	C0376545	Hematologic Neoplasms	DisGeNET Curated	1.759e-08	5.455e-05	7.793e-07	6.715e-06	15	544	MYC,TET2,KMT2C,KMT2B,ERG,RB1,EGR1,AHR,KMT2A,NR3C1,RUNX1,KLF4,EP300,TP53,DNMT3A
Disease	C0424295	Hyperactive behavior	DisGeNET Curated	2.028e-08	6.289e-05	8.858e-07	7.632e-06	16	637	MYC,ESR1,BRD4,SRF,AHR,KMT2A,E2F1,RELA,RUNX2,NR3C1,MED1,RUNX1,MBD2,TP53,GABPA,PML
Disease	C0585442	Osteosarcoma of bone	DisGeNET BeFree	2.33e-08	7.226e-05	1.004e-06	8.648e-06	20	1041	MYC,FOXM1,RB1,EGR1,CTCF,ESR1,BRD4,TRPS1,E2F1,PRKDC,TEAD1,RUNX2,NR3C1,HSF1,KLF4,MBD2,TP53,ZFX,PML,MEN1
Disease	C1257931	Mammary Neoplasms, Human	DisGeNET Curated	2.388e-08	7.406e-05	1.015e-06	8.742e-06	14	474	FOXM1,RB1,ESR1,AHR,E2F1,RELA,FOXA1,TFAP2A,APOBEC3B,MED12,EP300,TP53,PGR,DNMT3A
Disease	C0032019	Pituitary Neoplasms	DisGeNET Curated	2.589e-08	8.028e-05	1.085e-06	9.349e-06	11	262	FOXM1,RB1,ESR1,AHR,E2F1,RUNX2,NR3C1,RUNX1,TFAP2A,TP53,MEN1
Disease	C0025149	Medulloblastoma	DisGeNET Curated	2.646e-08	8.206e-05	1.094e-06	9.428e-06	15	561	MYC,FOXM1,KMT2C,ESR1,BRD4,MAX,AHR,E2F1,RELA,PRKDC,REST,MED1,KLF4,KDM6A,TP53
Disease	C3642345	Luminal A Breast Carcinoma	DisGeNET BeFree	3.248e-08	0.0001007	1.325e-06	1.142e-05	8	109	MYC,ESR1,GATA3,AHR,RELA,FOXA1,TP53,PGR
Disease	C1851841	ECTRODACTYLY, ECTODERMAL DYSPLASIA, AND CLEFT LIP/PALATE SYNDROME 1	DisGeNET Curated	3.485e-08	0.0001081	1.404e-06	1.209e-05	7	72	MYC,CTCF,ESR1,RUNX1,KDM1A,TP53,GABPA
Disease	C0496956	Neoplasm of uncertain or unknown behavior of breast	DisGeNET Curated	3.823e-08	0.0001185	1.52e-06	1.31e-05	6	43	RB1,ESR1,GATA3,FOXA1,EP300,TP53
Disease	C0023267	Fibroid Tumor	DisGeNET Curated	4.253e-08	0.0001319	1.669e-06	1.438e-05	11	275	ARNT,EGR1,ESR1,AHR,REST,NR3C1,TFAP2C,MED12,TP53,PGR,DNMT3A
Disease	C0023492	Leukemia, T-Cell	DisGeNET Curated	5.865e-08	0.0001819	2.273e-06	1.959e-05	12	353	MYC,TET2,KMT2C,JUND,FOSL2,KMT2A,RELA,RUNX1,KLF4,TP53,DNMT3A,MEN1
Disease	C0858252	Breast adenocarcinoma	DisGeNET Curated	6.314e-08	0.0001958	2.37e-06	2.042e-05	9	167	RB1,EGR1,ESR1,GATA3,RUNX2,FOXA1,KLF4,EP300,TP53
Disease	C1332977	Childhood Leukemia	DisGeNET BeFree	6.314e-08	0.0001958	2.37e-06	2.042e-05	9	167	TET2,ERG,GATA3,KMT2A,NR3C1,RUNX1,KDM1A,HDAC2,MEN1
Disease	C0015625	Fanconi Anemia	DisGeNET Curated	6.344e-08	0.0001967	2.37e-06	2.042e-05	11	286	NELFE,TET2,RB1,EGR1,ESR1,GATA3,E2F1,RELA,PRKDC,RUNX1,TP53
Disease	C3642346	Luminal B Breast Carcinoma	DisGeNET BeFree	6.687e-08	0.0002074	2.469e-06	2.127e-05	7	79	MYC,RB1,JMJD6,ESR1,GATA3,TP53,PGR
Disease	C0269102	Endometrioma	DisGeNET Curated	7.805e-08	0.000242	2.847e-06	2.454e-05	10	228	MYC,ARNT,ESR1,RELA,NR3C1,MED1,NR2F2,TP53,PGR,HDAC2
Disease	C0006118	Brain Neoplasms	DisGeNET Curated	8.299e-08	0.0002574	2.992e-06	2.579e-05	15	612	MYC,FOXM1,TCF7L2,RB1,EGR1,TRIM28,ESR1,AHR,E2F1,RELA,PRKDC,REST,TEAD4,TP53,PGR
Disease	C0280280	stage, prostate cancer	DisGeNET BeFree	8.582e-08	0.0002661	3.035e-06	2.615e-05	6	49	MYC,ERG,EGR1,TRPS1,TP53,GABPA
Disease	C0032927	Precancerous Conditions	DisGeNET Curated	8.677e-08	0.0002691	3.035e-06	2.615e-05	13	443	MYC,FOXM1,TET2,JUND,AGO1,RB1,ESR1,FOSL2,E2F1,PRKDC,RUNX1,TP53,GABPA
Disease	C1512409	Hepatocarcinogenesis	DisGeNET BeFree	8.709e-08	0.0002701	3.035e-06	2.615e-05	14	526	MYC,FOXM1,JUND,EGR1,ESR1,SRF,AHR,E2F1,PRKDC,MBD2,TP53,GABPA,DNMT3A,MEN1
Disease	C1266032	Atypical carcinoid tumor	DisGeNET BeFree	9.049e-08	0.0002806	3.118e-06	2.687e-05	3	3	ESR1,TP53,MEN1
Disease	C0205698	Undifferentiated carcinoma	DisGeNET Curated	1.036e-07	0.0003213	3.53e-06	3.042e-05	10	235	MYC,RB1,EGR1,ESR1,TRPS1,GATA3,SRF,RELA,TP53,PGR
Disease	C0282160	Aplasia Cutis Congenita	DisGeNET Curated	1.591e-07	0.0004933	5.362e-06	4.62e-05	9	186	JUND,ESR1,NR3C1,KDM6A,TFAP2A,TFAP2C,TP53,PGR,MEN1
Disease	C0220641	Lip and Oral Cavity Carcinoma	DisGeNET BeFree	1.637e-07	0.0005076	5.458e-06	4.703e-05	13	468	MYC,FOXM1,KDM5B,ERG,RELA,HSF1,KLF4,MBD2,GRHL2,KDM1A,TP53,GABPA,RAD21
Disease	C3469521	FANCONI ANEMIA, COMPLEMENTATION GROUP A (disorder)	DisGeNET Curated	1.711e-07	0.0005307	5.646e-06	4.865e-05	10	248	NELFE,TET2,RB1,EGR1,ESR1,GATA3,E2F1,RELA,RUNX1,TP53
Disease	C0006413	Burkitt Lymphoma	DisGeNET Curated	2.273e-07	0.0007049	7.42e-06	6.394e-05	12	400	MYC,EGR1,BRD4,MAX,GATA3,KMT2A,E2F1,NR3C1,RUNX1,KLF4,EP300,TP53
Disease	C2145472	Urothelial Carcinoma	DisGeNET Curated	2.297e-07	0.0007124	7.421e-06	6.395e-05	10	256	MYC,FOXM1,GATA3,AHR,NR3C1,EP300,TP53,GABPA,HDAC2,DNMT3A
Disease	C0042769	Virus Diseases	DisGeNET Curated	2.685e-07	0.0008328	8.585e-06	7.398e-05	17	872	NELFE,MYC,HDAC3,JUND,CEBPB,AGO1,EGR1,ESR1,RELA,RUNX2,NR3C1,RUNX1,MBD2,KDM6A,TP53,GABPA,PML
Disease	C0432409	Trisomy 11	DisGeNET BeFree	2.723e-07	0.0008445	8.606e-06	7.416e-05	4	13	MYC,KMT2A,TP53,MEN1
Disease	C1319315	Adenocarcinoma of large intestine	DisGeNET Curated	2.747e-07	0.000852	8.606e-06	7.416e-05	10	261	MYC,E2F1,PRKCQ,PRKDC,TAF1,RUNX2,EP300,NR2F2,TP53,RAD21
Disease	C0175754	Agenesis of corpus callosum	DisGeNET Curated	3.342e-07	0.001036	1.036e-05	8.93e-05	9	203	JUND,ESR1,SIN3A,NR3C1,KDM6A,TFAP2C,TP53,PGR,MEN1
Disease	C0079731	B-Cell Lymphomas	DisGeNET Curated	3.485e-07	0.001081	1.07e-05	9.219e-05	15	684	MYC,FOXM1,TET2,HDAC3,CEBPB,KMT2B,EGR1,CTCF,ESR1,KMT2A,NR3C1,RUNX1,KLF4,EP300,TP53
Disease	C0220615	Adult Acute Myeloblastic Leukemia	DisGeNET BeFree	3.665e-07	0.001137	1.114e-05	9.601e-05	7	101	TET2,ERG,ESR1,KMT2A,RUNX1,TP53,DNMT3A
Disease	C1704272	Benign Prostatic Hyperplasia	DisGeNET Curated	3.735e-07	0.001158	1.125e-05	9.69e-05	12	419	MYC,ERG,EGR1,CTCF,ESR1,TRPS1,GATA3,SRF,KLF4,MBD2,TP53,ZFX
Disease	C3839868	Cytogenetically normal acute myeloid leukemia	DisGeNET BeFree	3.966e-07	0.00123	1.183e-05	0.0001019	6	63	TET2,ERG,KMT2A,RUNX1,TP53,DNMT3A
Disease	C0019163	Hepatitis B	DisGeNET Curated	4.011e-07	0.001244	1.184e-05	0.0001021	16	792	MYC,FOXM1,TET2,HDAC3,AGO1,KMT2B,JMJD6,ESR1,BRD4,KMT2A,E2F1,RELA,APOBEC3B,TP53,GABPA,PML
Disease	C0521158	Recurrent tumor	DisGeNET BeFree	4.3e-07	0.001334	1.252e-05	0.0001079	11	346	MYC,FOXM1,HDAC3,ERG,ESR1,GATA3,E2F1,RELA,HSF1,TP53,GABPA
Disease	C0206638	Giant Cell Tumor of Bone	DisGeNET Curated	4.361e-07	0.001352	1.252e-05	0.0001079	6	64	MYC,CEBPB,ESR1,RUNX2,NR3C1,TP53
Disease	C1856689	FRIEDREICH ATAXIA 1	DisGeNET Curated	4.361e-07	0.001352	1.252e-05	0.0001079	6	64	HDAC3,CTCFL,CTCF,ESR1,TP53,GABPA
Disease	C1318544	M5b Acute differentiated monocytic leukemia	DisGeNET BeFree	4.478e-07	0.001389	1.274e-05	0.0001098	7	104	EGR1,KMT2A,RELA,RUNX1,EP300,TP53,DNMT3A
Disease	C0030297	Pancreatic Neoplasm	DisGeNET Curated	4.801e-07	0.001489	1.351e-05	0.0001164	12	429	MYC,FOXM1,KMT2C,RB1,AHR,RELA,KLF4,EP300,NR2F2,TP53,GABPA,MEN1
Disease	C0003873	Rheumatoid Arthritis	DisGeNET Curated	4.835e-07	0.001499	1.351e-05	0.0001164	23	1633	NELFE,TET2,HDAC3,JUND,CEBPB,ERG,EGR1,ESR1,BRD4,GATA3,SRF,AHR,E2F1,RELA,PRKCQ,RUNX2,NR3C1,RUNX1,KDM1A,TP53,GABPA,PGR,PML
Disease	C0007786	Brain Ischemia	DisGeNET Curated	5.1e-07	0.001582	1.412e-05	0.0001217	7	106	CEBPB,RB1,EGR1,KMT2A,RELA,REST,TP53
Disease	C1854365	BREAST CANCER 3	DisGeNET BeFree	5.163e-07	0.001601	1.417e-05	0.0001221	4	15	ESR1,GATA3,TP53,RAD21
Disease	C0242596	Neoplasm, Residual	DisGeNET Curated	5.421e-07	0.001681	1.475e-05	0.0001271	9	215	MYC,TET2,ERG,ESR1,KMT2A,RUNX1,TP53,PML,DNMT3A
Disease	C1168401	Squamous cell carcinoma of the head and neck	DisGeNET Curated	5.705e-07	0.001769	1.538e-05	0.0001325	17	920	MYC,FOXM1,JUND,CTCFL,CEBPB,EGR1,ESR1,AHR,E2F1,RELA,PRKDC,KLF4,TFAP2A,APOBEC3B,TP53,GABPA,RAD21
Disease	C1336076	Sporadic Breast Carcinoma	DisGeNET Curated	5.761e-07	0.001786	1.538e-05	0.0001325	8	158	MYC,RB1,CTCF,ESR1,NR3C1,MBD2,TP53,PGR
Disease	C0549473	Thyroid carcinoma	DisGeNET Curated	5.801e-07	0.001799	1.538e-05	0.0001325	15	712	MYC,FOXM1,JUND,ESR1,BRD4,AHR,RELA,PRKCQ,TAF1,RUNX2,LMTK3,FOXA1,TP53,GABPA,MEN1
Disease	C0086692	Benign Neoplasm	DisGeNET Curated	6.275e-07	0.001946	1.649e-05	0.0001421	6	68	MYC,SRF,AHR,HSF1,KDM6A,APOBEC3B
Disease	C0280451	de novo myelodysplastic syndromes	DisGeNET BeFree	6.861e-07	0.002128	1.773e-05	0.0001528	4	16	TET2,KMT2A,RUNX1,TP53
Disease	C0699889	Malignant Female Reproductive System Neoplasm	DisGeNET BeFree	6.861e-07	0.002128	1.773e-05	0.0001528	4	16	ESR1,HSF1,TP53,PGR
Disease	C1292769	Precursor B-cell lymphoblastic leukemia	DisGeNET Curated	7.099e-07	0.002201	1.819e-05	0.0001568	11	364	MYC,FOXM1,HDAC3,SFPQ,GATA3,KMT2A,NR3C1,RUNX1,KLF4,EP300,TP53
Disease	C0002395	Alzheimer's Disease	DisGeNET Curated	8.247e-07	0.002557	2.076e-05	0.0001788	24	1819	MYC,FOXM1,HDAC3,JUND,SFPQ,CEBPB,LMNB1,RB1,EGR1,ESR1,SRF,AHR,E2F1,RELA,REST,NR3C1,FOXA1,HSF1,MED12,EP300,TP53,GABPA,HDAC2,PML
Disease	C0026998	Acute Myeloid Leukemia, M1	DisGeNET Curated	8.366e-07	0.002594	2.076e-05	0.0001788	7	114	MYC,KMT2C,ERG,KMT2A,RUNX1,PML,DNMT3A
Disease	C0205644	Carcinoma, Granular Cell	DisGeNET Curated	8.366e-07	0.002594	2.076e-05	0.0001788	7	114	MYC,KMT2C,TCF7L2,ESR1,KMT2A,TP53,PGR
Disease	C0205643	Carcinoma, Cribriform	DisGeNET Curated	8.366e-07	0.002594	2.076e-05	0.0001788	7	114	MYC,KMT2C,TCF7L2,ESR1,KMT2A,TP53,PGR
Disease	C1332153	Acute Myeloid Leukemia Arising from Previous Myelodysplastic Syndrome	DisGeNET BeFree	8.625e-07	0.002674	2.123e-05	0.0001829	5	39	TET2,EGR1,KMT2A,RUNX1,TP53
Disease	C2939420	Metastatic Neoplasm	DisGeNET BeFree	8.865e-07	0.002749	2.152e-05	0.0001854	13	543	MYC,FOXM1,CTCFL,CEBPB,CTCF,ESR1,BRD4,GATA3,CTBP2,FOXA1,KLF4,TFAP2C,TP53
Disease	C1853099	Cornelia de Lange Syndrome 3	DisGeNET Curated	8.95e-07	0.002775	2.152e-05	0.0001854	3	5	SMC1A,BRD4,RAD21
Disease	C1802395	Congenital muscular hypertrophy-cerebral syndrome	DisGeNET Curated	8.95e-07	0.002775	2.152e-05	0.0001854	3	5	SMC1A,BRD4,RAD21
Disease	C0023434	Chronic Lymphocytic Leukemia	DisGeNET Curated	9.357e-07	0.002902	2.228e-05	0.000192	18	1067	MYC,FOXM1,JUND,ARNT,CEBPB,RB1,ESR1,KMT2A,E2F1,RELA,NR3C1,HSF1,MED12,TP53,GABPA,DNMT3A,MEN1,RAD21
Disease	C0205641	Adenocarcinoma, Basal Cell	DisGeNET Curated	9.413e-07	0.002919	2.228e-05	0.000192	7	116	MYC,KMT2C,TCF7L2,ESR1,KMT2A,TP53,PGR
Disease	C0023465	Acute monocytic leukemia	DisGeNET Curated	9.587e-07	0.002973	2.252e-05	0.0001941	6	73	KMT2A,RELA,RUNX1,EP300,TP53,DNMT3A
Disease	C0235782	Gallbladder Carcinoma	DisGeNET BeFree	9.879e-07	0.003063	2.303e-05	0.0001985	9	231	MYC,FOXM1,ESR1,BRD4,MBD2,TP53,ZFX,GABPA,PGR
Disease	C0023462	Acute Megakaryocytic Leukemias	DisGeNET Curated	9.976e-07	0.003093	2.309e-05	0.0001989	7	117	ERG,SRF,AHR,KMT2A,RUNX1,TP53,PML
Disease	C2745900	Promyelocytic leukemia	DisGeNET BeFree	1.024e-06	0.003175	2.352e-05	0.0002027	9	232	NELFE,MYC,CEBPB,KMT2A,RUNX1,TP53,GABPA,PML,RAD21
Disease	C0023466	Leukemia, Monocytic, Chronic	DisGeNET Curated	1.146e-06	0.003553	2.612e-05	0.0002251	4	18	SMC1A,KMT2A,HDAC2,RAD21
Disease	C0751606	Adult Acute Lymphocytic Leukemia	DisGeNET BeFree	1.184e-06	0.003671	2.679e-05	0.0002309	7	120	MYC,GATA3,KMT2A,RUNX2,RUNX1,MBD2,TP53
Disease	C0205642	Adenocarcinoma, Oxyphilic	DisGeNET Curated	1.252e-06	0.003882	2.813e-05	0.0002424	7	121	MYC,KMT2C,TCF7L2,ESR1,KMT2A,TP53,PGR
Disease	C0677936	Refractory cancer	DisGeNET BeFree	1.304e-06	0.004043	2.908e-05	0.0002506	8	176	FOXM1,KDM5B,ESR1,NR3C1,MBD2,TP53,PGR,PML
Disease	C0334588	Giant Cell Glioblastoma	DisGeNET Curated	1.316e-06	0.004082	2.915e-05	0.0002512	6	77	MYC,FOSL2,BRD4,RUNX1,TP53,PML
Disease	C0238463	Papillary thyroid carcinoma	DisGeNET Curated	1.382e-06	0.004284	3.039e-05	0.0002618	13	565	MYC,FOXM1,CEBPB,ESR1,SRF,AHR,RELA,RUNX2,TP53,GABPA,PGR,DNMT3A,MEN1
Disease	C0079744	Diffuse Large B-Cell Lymphoma	DisGeNET Curated	1.409e-06	0.00437	3.077e-05	0.0002652	13	566	MYC,FOXM1,TET2,HDAC3,ARNT,KMT2B,LMNB1,AHR,KMT2A,E2F1,RELA,EP300,TP53
Disease	C0085750	Adenosis of Breast	DisGeNET BeFree	1.446e-06	0.004485	3.114e-05	0.0002683	4	19	MYC,ERG,TP53,PGR
Disease	C2216702	malignant neoplasm of breast staging	DisGeNET BeFree	1.446e-06	0.004485	3.114e-05	0.0002683	4	19	ESR1,TRPS1,RUNX1,TP53
Disease	C0205645	Adenocarcinoma, Tubular	DisGeNET Curated	1.476e-06	0.004578	3.157e-05	0.0002721	7	124	MYC,KMT2C,TCF7L2,ESR1,KMT2A,TP53,PGR
Disease	C0153594	Malignant neoplasm of testis	DisGeNET Curated	1.747e-06	0.005419	3.712e-05	0.0003198	8	183	KDM5B,CTCFL,CTCF,ESR1,KMT2A,TEAD1,TP53,DNMT3A
Disease	C0280745	secondary myelodysplastic syndromes	DisGeNET BeFree	1.784e-06	0.005533	3.749e-05	0.0003231	3	6	KMT2A,RUNX1,DNMT3A
Disease	C0085183	Neoplasms, Second Primary	DisGeNET Curated	1.801e-06	0.005586	3.749e-05	0.0003231	4	20	RB1,KMT2A,TP53,PML
Disease	C3888088	SMITH-MCCORT DYSPLASIA 1	DisGeNET Curated	1.801e-06	0.005586	3.749e-05	0.0003231	4	20	SRF,RUNX2,KLF4,PGR
Disease	C0085669	Acute leukemia	DisGeNET BeFree	1.86e-06	0.005767	3.845e-05	0.0003313	12	488	NELFE,MYC,TET2,ERG,RB1,KMT2A,RUNX1,NR2F2,TP53,PML,DNMT3A,MEN1
Disease	C0153381	Malignant neoplasm of mouth	DisGeNET Curated	1.9e-06	0.005891	3.901e-05	0.0003362	12	489	MYC,FOXM1,JUND,ERG,RELA,HSF1,KLF4,MBD2,GRHL2,KDM1A,TP53,GABPA
Disease	C0003504	Aortic Valve Insufficiency	DisGeNET Curated	1.974e-06	0.006121	4.027e-05	0.000347	8	186	JUND,ERG,ESR1,BRD4,TEAD1,FOXA1,TP53,PGR
Disease	C0018939	Hematological Disease	DisGeNET Curated	2.028e-06	0.006287	4.109e-05	0.0003541	7	130	TET2,EGR1,AHR,KMT2A,EP300,TP53,DNMT3A
Disease	C0023493	Adult T-Cell Lymphoma/Leukemia	DisGeNET Curated	2.067e-06	0.006411	4.163e-05	0.0003587	12	493	MYC,TET2,KMT2C,JUND,EGR1,CTCF,FOSL2,GATA3,RELA,KLF4,TP53,MEN1
Disease	C0206731	Angiofibroma	DisGeNET BeFree	2.218e-06	0.006877	4.437e-05	0.0003823	4	21	CTCFL,ESR1,AHR,MEN1
Disease	C0007115	Malignant neoplasm of thyroid	DisGeNET Curated	2.598e-06	0.008056	5.118e-05	0.000441	12	504	MYC,FOXM1,JUND,AHR,RELA,PRKCQ,TAF1,RUNX2,LMTK3,FOXA1,TP53,GABPA
Disease	C0027430	Nasal Polyps	DisGeNET Curated	2.601e-06	0.008065	5.118e-05	0.000441	8	193	JUND,GATA3,AHR,RELA,NR3C1,TFAP2A,TP53,HDAC2
Disease	C0278883	Metastatic melanoma	DisGeNET Curated	2.608e-06	0.008087	5.118e-05	0.000441	11	416	MYC,FOXM1,TET2,KDM5B,JUND,BRD4,E2F1,PRKDC,TAF1,TFAP2A,TP53
Disease	C0376407	Granulomatous Slack Skin	DisGeNET Curated	2.701e-06	0.008376	5.251e-05	0.0004524	4	22	CTCF,PRKCQ,TP53,DNMT3A
Disease	C0002893	Refractory anemias	DisGeNET Curated	2.709e-06	0.008401	5.251e-05	0.0004524	9	261	TET2,JUND,CEBPB,ESR1,RUNX1,KDM1A,TP53,GABPA,PML
Disease	C0338106	Adenocarcinoma of colon	DisGeNET Curated	3.068e-06	0.009515	5.91e-05	0.0005093	9	265	MYC,JUND,ESR1,FOSL2,E2F1,KLF4,NR2F2,TP53,PML
Disease	C0007130	Mucinous Adenocarcinoma	DisGeNET Curated	3.09e-06	0.009583	5.915e-05	0.0005097	6	89	MYC,ESR1,GATA3,AHR,TP53,PGR
Disease	C0036920	Sezary Syndrome	DisGeNET Curated	3.17e-06	0.00983	6.031e-05	0.0005197	7	139	MYC,TET2,KMT2C,RB1,GATA3,TP53,DNMT3A
Disease	C1176475	Ductal Carcinoma	DisGeNET Curated	3.266e-06	0.01013	6.175e-05	0.0005321	8	199	MYC,CTCF,ESR1,FOXA1,MBD2,NR2F2,TP53,PGR
Disease	C0016719	Friedreich Ataxia	DisGeNET Curated	3.373e-06	0.01046	6.301e-05	0.0005429	5	51	HDAC3,CTCFL,CTCF,SRF,GABPA
Disease	C0279565	Invasive Lobular Breast Carcinoma	DisGeNET BeFree	3.373e-06	0.01046	6.301e-05	0.0005429	5	51	ESR1,GATA3,FOXA1,TP53,PGR
Disease	C0153452	Malignant neoplasm of gallbladder	DisGeNET Curated	3.649e-06	0.01132	6.696e-05	0.000577	8	202	MYC,ESR1,BRD4,MBD2,TP53,ZFX,GABPA,PGR
Disease	C0206708	Cervical Intraepithelial Neoplasia	DisGeNET Curated	3.649e-06	0.01132	6.696e-05	0.000577	8	202	MYC,FOXM1,ESR1,GATA3,MBD2,TP53,GABPA,PGR
Disease	C0205696	Anaplastic carcinoma	DisGeNET Curated	3.649e-06	0.01132	6.696e-05	0.000577	8	202	MYC,RB1,ESR1,TRPS1,GATA3,SRF,TP53,PGR
Disease	C0553580	Ewings sarcoma	DisGeNET Curated	3.822e-06	0.01185	6.971e-05	0.0006007	10	349	MYC,FOXM1,CEBPB,ERG,RB1,PRKCQ,REST,MBD2,KDM1A,TP53
Disease	C0026985	Myelodysplasia	DisGeNET Curated	3.996e-06	0.01239	7.247e-05	0.0006244	6	93	TET2,SRF,KMT2A,SIN3A,RUNX1,TP53
Disease	C2711227	Steatohepatitis	DisGeNET Curated	4.111e-06	0.01275	7.411e-05	0.0006386	12	527	MYC,HDAC3,TCF7L2,CEBPB,EGR1,AHR,RELA,FOXA1,HSF1,TP53,GABPA,MEN1
Disease	C0038356	Stomach Neoplasms	DisGeNET Curated	4.191e-06	0.013	7.513e-05	0.0006474	12	528	MYC,FOXM1,HDAC3,KMT2C,ESR1,SRF,AHR,KMT2A,KLF4,TFAP2C,TP53,HDAC2
Disease	C0010828	Cytopenia	DisGeNET Curated	4.219e-06	0.01308	7.52e-05	0.000648	8	206	TET2,SMC1A,KMT2A,RUNX1,KDM6A,TP53,DNMT3A,RAD21
Disease	C0001430	Adenoma	DisGeNET Curated	4.471e-06	0.01386	7.922e-05	0.0006826	16	952	MYC,FOXM1,HDAC3,TCF7L2,CEBPB,RB1,ESR1,SMC1A,NR3C1,KLF4,MBD2,TP53,PGR,HDAC2,DNMT3A,MEN1
Disease	C0158995	Congenital anemia	DisGeNET Curated	4.532e-06	0.01405	7.984e-05	0.000688	8	208	TET2,SMC1A,KMT2A,RUNX1,KDM6A,TP53,DNMT3A,RAD21
Disease	C0005699	Blast Phase	DisGeNET Curated	4.695e-06	0.01456	8.225e-05	0.0007088	8	209	MYC,TET2,PRKDC,RUNX1,MBD2,TFAP2A,EP300,TP53
Disease	C0019829	Hodgkin Disease	DisGeNET Curated	4.887e-06	0.01516	8.515e-05	0.0007337	12	536	NELFE,MYC,TET2,SFPQ,ERG,EGR1,GATA3,KMT2A,KLF4,MBD2,TP53,PML
Disease	C2825139	Acute Myeloid Leukemia with Myelodysplasia-Related Changes	DisGeNET BeFree	4.963e-06	0.01539	8.55e-05	0.0007368	3	8	KMT2A,RUNX1,TP53
Disease	C1860789	Leukemia, Megakaryoblastic, of Down Syndrome	DisGeNET Curated	4.963e-06	0.01539	8.55e-05	0.0007368	3	8	CTCF,TP53,RAD21
Disease	C0007097	Carcinoma	DisGeNET Curated	5.215e-06	0.01617	8.935e-05	0.0007699	8	212	MYC,RB1,ESR1,TRPS1,GATA3,FOXA1,TP53,PGR
Disease	C0206650	Fibroadenoma	DisGeNET Curated	5.389e-06	0.01671	9.127e-05	0.0007865	5	56	RB1,ESR1,MED12,TP53,PGR
Disease	C2713368	Hematopoetic Myelodysplasia	DisGeNET Curated	5.445e-06	0.01689	9.127e-05	0.0007865	4	26	MYC,TET2,RUNX1,TP53
Disease	C0279563	Lobular carcinoma in situ of breast	DisGeNET BeFree	5.445e-06	0.01689	9.127e-05	0.0007865	4	26	CTCF,ESR1,TP53,PGR
Disease	C1336745	Thymic Lymphoma	DisGeNET BeFree	5.445e-06	0.01689	9.127e-05	0.0007865	4	26	MYC,EGR1,GATA3,TP53
Disease	C0036631	Seminoma	DisGeNET Curated	5.985e-06	0.01856	9.977e-05	0.0008597	8	216	EGR1,ESR1,TEAD1,KLF4,TFAP2C,KDM1A,TP53,PGR
Disease	C0023485	Precursor B-Cell Lymphoblastic Leukemia-Lymphoma	DisGeNET Curated	6.095e-06	0.0189	0.0001011	0.0008709	6	100	GATA3,KMT2A,NR3C1,RUNX1,KLF4,TP53
Disease	C1134719	Invasive Ductal Breast Carcinoma	DisGeNET Curated	6.191e-06	0.0192	0.0001021	0.00088	8	217	MYC,FOXM1,TET2,RB1,CTCF,ESR1,TP53,PGR
Disease	C0032000	Pituitary Adenoma	DisGeNET Curated	6.386e-06	0.0198	0.0001048	0.0009028	9	290	MYC,ARNT,RB1,ESR1,AHR,E2F1,NR3C1,TP53,MEN1
Disease	C0220621	Childhood Acute Myeloid Leukemia	DisGeNET BeFree	6.456e-06	0.02002	0.0001054	0.000908	6	101	TET2,KMT2A,RUNX1,TP53,PML,DNMT3A
Disease	C0149925	Small cell carcinoma of lung	DisGeNET Curated	6.981e-06	0.02165	0.0001129	0.0009725	13	655	MYC,ERG,RB1,MAX,AHR,KMT2A,E2F1,PRKDC,REST,NR3C1,EP300,TP53,GABPA
Disease	C0010701	Phyllodes Tumor	DisGeNET Curated	6.988e-06	0.02167	0.0001129	0.0009725	5	59	MYC,ESR1,NR3C1,MED12,TP53
Disease	C0152018	Esophageal carcinoma	DisGeNET Curated	7.097e-06	0.02201	0.000114	0.0009826	13	656	NELFE,MYC,CTCFL,CEBPB,RB1,EGR1,ESR1,E2F1,NR3C1,RUNX1,FOXA1,KLF4,TP53
Disease	C0040136	Thyroid Neoplasm	DisGeNET Curated	7.203e-06	0.02234	0.0001148	0.0009895	10	375	EGR1,ESR1,BRD4,E2F1,TAF1,RUNX2,LMTK3,FOXA1,TP53,MEN1
Disease	C0022658	Kidney Diseases	DisGeNET Curated	7.223e-06	0.0224	0.0001148	0.0009895	12	557	TCF7L2,CEBPB,KMT2B,EGR1,ESR1,BRD4,GATA3,AHR,KMT2A,TFAP2A,TP53,GABPA
Disease	C0041408	Turner Syndrome	DisGeNET Curated	7.395e-06	0.02293	0.0001148	0.0009895	7	158	ESR1,NR3C1,MBD2,KDM6A,TP53,ZFX,RAD21
Disease	C0917730	Female sterility	DisGeNET Curated	7.406e-06	0.02297	0.0001148	0.0009895	4	28	CEBPB,ESR1,NR2F2,TP53
Disease	C0341869	Subfertility, Female	DisGeNET Curated	7.406e-06	0.02297	0.0001148	0.0009895	4	28	CEBPB,ESR1,NR2F2,TP53
Disease	C0038279	Sterility, Postpartum	DisGeNET Curated	7.406e-06	0.02297	0.0001148	0.0009895	4	28	CEBPB,ESR1,NR2F2,TP53
Disease	C0021361	Female infertility	DisGeNET Curated	7.406e-06	0.02297	0.0001148	0.0009895	4	28	CEBPB,ESR1,NR2F2,TP53
Disease	C0008925	Cleft Palate	DisGeNET Curated	7.648e-06	0.02372	0.0001174	0.001012	6	104	MYC,AHR,RUNX2,KDM6A,TFAP2A,TP53
Disease	C0206687	Carcinoma, Endometrioid	DisGeNET Curated	7.648e-06	0.02372	0.0001174	0.001012	6	104	ESR1,AHR,RUNX1,TP53,GABPA,PGR
Disease	C0042373	Vascular Diseases	DisGeNET Curated	7.723e-06	0.02395	0.000118	0.001017	10	378	FOXM1,JUND,EGR1,ESR1,FOSL2,SRF,AHR,REST,KLF4,GABPA
Disease	C0220620	Gastrointestinal Carcinoid Tumor	DisGeNET BeFree	7.814e-06	0.02423	0.0001188	0.001024	8	224	CTCFL,CEBPB,RB1,CTCF,ESR1,TEAD1,RUNX2,TP53
Disease	C0023480	Leukemia, Myelomonocytic, Chronic	DisGeNET Curated	8.082e-06	0.02506	0.0001223	0.001053	6	105	TET2,KMT2A,RUNX1,KDM6A,TP53,DNMT3A
Disease	C0035412	Rhabdomyosarcoma	DisGeNET Curated	8.277e-06	0.02567	0.0001246	0.001074	10	381	MYC,FOXM1,ERG,RB1,EGR1,ESR1,MBD2,KDM1A,TP53,GABPA
Disease	C0085702	Monocytosis	DisGeNET BeFree	8.562e-06	0.02655	0.0001283	0.001105	4	29	TET2,EGR1,RUNX1,TP53
Disease	C0282612	Prostatic Intraepithelial Neoplasias	DisGeNET Curated	8.713e-06	0.02702	0.0001299	0.001119	7	162	MYC,ERG,ESR1,RELA,FOXA1,TP53,PML
Disease	C0853879	Invasive carcinoma of breast	DisGeNET BeFree	8.864e-06	0.02749	0.0001315	0.001133	10	384	MYC,ERG,CTCF,ESR1,SMC1A,BRD4,GATA3,RUNX2,TP53,PGR
Disease	C1519689	Tumor Promotion	DisGeNET BeFree	9.011e-06	0.02794	0.0001331	0.001147	6	107	JUND,ESR1,AHR,KLF4,TP53,DNMT3A
Disease	C0546837	Malignant neoplasm of esophagus	DisGeNET Curated	9.195e-06	0.02852	0.0001351	0.001165	13	672	NELFE,MYC,CTCFL,CEBPB,RB1,EGR1,MAX,E2F1,NR3C1,RUNX1,FOXA1,KLF4,TP53
Disease	C2931822	Nasopharyngeal carcinoma	DisGeNET Curated	9.474e-06	0.02938	0.000138	0.001189	14	781	MYC,FOXM1,KMT2C,EGR1,ESR1,E2F1,RELA,FOXA1,HSF1,KLF4,TFAP2A,TP53,HDAC2,PML
Disease	C1282496	Metastasis from malignant tumor of prostate	DisGeNET BeFree	9.479e-06	0.02939	0.000138	0.001189	8	230	MYC,CTCFL,ERG,CTCF,AHR,RUNX2,KLF4,TP53
Disease	C1569637	Adenocarcinoma, Endometrioid	DisGeNET Curated	9.674e-06	0.03	0.0001402	0.001208	5	63	ESR1,AHR,RUNX1,TP53,PGR
Disease	C0153633	Malignant neoplasm of brain	DisGeNET Curated	9.824e-06	0.03046	0.0001413	0.001218	7	165	MYC,TCF12,E2F1,RELA,MBD2,KDM1A,TP53
Disease	C0027019	Myelomonocytic leukemia	DisGeNET Curated	9.845e-06	0.03053	0.0001413	0.001218	4	30	SRF,KMT2A,E2F1,TP53
Disease	C0032002	Pituitary Diseases	DisGeNET Curated	1.253e-05	0.03886	0.0001783	0.001536	8	239	SFPQ,ESR1,AHR,E2F1,NR3C1,TP53,HDAC2,MEN1
Disease	C0936223	Metastatic Prostate Carcinoma	DisGeNET BeFree	1.253e-05	0.03886	0.0001783	0.001536	8	239	MYC,CTCFL,ERG,CTCF,AHR,RUNX2,KLF4,TP53
Disease	C0014599	Epithelial hyperplasia	DisGeNET BeFree	1.283e-05	0.03979	0.0001817	0.001565	4	32	FOXM1,ESR1,TP53,GABPA
Disease	C1762616	Meningioma, benign, no ICD-O subtype	DisGeNET BeFree	1.292e-05	0.04006	0.0001821	0.001569	8	240	MYC,RB1,ESR1,KMT2A,NR3C1,TP53,PGR,MEN1
Disease	C0343641	Human papilloma virus infection	DisGeNET Curated	1.311e-05	0.04064	0.0001839	0.001585	5	67	ESR1,APOBEC3B,TP53,PGR,PML
Disease	C0205699	Carcinomatosis	DisGeNET Curated	1.389e-05	0.04306	0.0001931	0.001664	7	174	MYC,RB1,ESR1,TRPS1,GATA3,TP53,PGR
Disease	C0206686	Adrenocortical carcinoma	DisGeNET Curated	1.389e-05	0.04306	0.0001931	0.001664	7	174	RB1,ESR1,MED12,TP53,PGR,PML,MEN1
Disease	C1378703	Renal carcinoma	DisGeNET Curated	1.436e-05	0.04453	0.0001988	0.001713	11	498	MYC,SFPQ,EGR1,GATA3,AHR,NR3C1,HSF1,KLF4,GRHL2,TP53,PML
Disease	C0349639	Juvenile Myelomonocytic Leukemia	DisGeNET Curated	1.505e-05	0.04666	0.0002074	0.001787	6	117	TET2,KMT2A,RUNX1,KDM1A,TP53,DNMT3A
Disease	C0432412	Chromosome 8, trisomy	DisGeNET BeFree	1.514e-05	0.04696	0.0002078	0.00179	5	69	MYC,TET2,KMT2A,RUNX1,PML
Disease	C0917798	Cerebral Ischemia	DisGeNET Curated	1.545e-05	0.0479	0.000211	0.001818	8	246	JUND,CEBPB,RB1,EGR1,RELA,REST,TP53,GABPA
Disease	C1879321	Acute Myeloid Leukemia (AML-M2)	DisGeNET Curated	1.58e-05	0.04898	0.0002148	0.001851	6	118	MYC,KMT2C,ERG,KMT2A,RUNX1,DNMT3A
