# Supplementary material for: Integrated transcription factor profiling with transcriptome analysis identifies L1PA2 transposons as global regulatory modulators in a breast cancer model
Source: Sci Rep. 2021 Apr 13;11:8083. doi: 10.1038/s41598-021-86395-9 (PMC8044218; doi:10.1038/s41598-021-86395-9)
Supplement: Supplementary file 4 — Supplementary Table S3. [file 41598_2021_86395_MOESM4_ESM.xlsx]

## Sheet: Supplemental Table S3
Supplementary Table S3. Transcripts identified to be up-regulated in MCF7 cells compared to MCF10A
chr	start	end	score	strand	transcript_ID	FPKM.MCF10A_SRR6422324_Stringtie_merged	FPKM.MCF10A_SRR6422325_Stringtie_merged	FPKM.MCF10A_SRR6422326_Stringtie_merged	FPKM.MCF7_SRR6422327_Stringtie_merged	FPKM.MCF7_SRR6422328_Stringtie_merged	FPKM.MCF7_SRR6422329_Stringtie_merged	id	fc	pval	qval
chr1	14364	187287	1000	-	GSE108541_merged.2.2	0	0	0	9.79258	5.60937	9.70297	4	5.24187	0.000861231	0.059161
chr1	14399	29665	1000	-	GSE108541_merged.2.3	0	0.130618	0	0	2.53078	0	5	6.05899	0.0162214	0.14113
chr1	187375	199868	1000	-	GSE108541_merged.2.8	0.041262	0	0.068288	2.41203	2.62121	0.562492	41	3.69276	0.119088	0.459986
chr1	358856	366052	1000	+	ENST00000450983.1	0	0	0	0.688298	0.983897	0.819461	51	2.13835	0.000302618	0.0369837
chr1	360056	366052	1000	+	ENST00000635159.1	0	0	0	3.13335	1.91831	3.0827	53	2.47582	0.00165352	0.0767626
chr1	630763	630990	1000	+	GSE108541_merged.29.1	128.009	78.5932	84.1474	128.41	270.905	149.462	103	3.78921	0.0546369	0.292819
chr1	633534	634375	1000	+	ENST00000467115.1	24.8876	15.5857	53.4037	9.5917	102.794	10.0702	107	14.103	0.0201525	0.160939
chr1	916864	923812	1000	-	GSE108541_merged.45.1	0	0	0	0.181381	1.05478	1.67301	174	2.6307	0.163847	0.54791
chr1	916871	925612	1000	-	GSE108541_merged.45.4	0	0	0	0	1.23689	0	176	3.2737	0.0106265	0.110553
chr1	924973	944581	1000	+	GSE108541_merged.46.5	0	0	0	0.273317	2.04907	0	186	4.6286	0.0273669	0.193032
chr1	925740	944581	1000	+	ENST00000616125.4	0	0	0	0.011669	1.90666	0.099433	190	4.78145	0.00653245	0.110553
chr1	961326	965715	1000	+	GSE108541_merged.48.5	0	0.197549	0	1.55944	2.12753	1.19571	214	3.17258	0.0144669	0.131944
chr1	998965	1000172	1000	-	ENST00000481869.1	0.409365	0.195439	0.190656	4.1994	2.6757	4.06729	233	2.40405	0.00471464	0.110553
chr1	1020067	1056118	1000	+	GSE108541_merged.55.1	0.19121	0.448143	0.227438	0.921316	3.01997	1.82408	242	4.33735	0.0120867	0.119085
chr1	1061019	1066456	1000	+	ENST00000394517.6	0.082468	0	0.664523	0.816069	1.54246	0	259	2.84315	0.167922	0.556054
chr1	1065646	1069017	1000	-	GSE108541_merged.58.1	0.211669	0	0.208153	2.64875	2.22268	1.58362	265	2.75803	0.0376393	0.23406
chr1	1254984	1273885	1000	-	ENST00000400929.6	0.641707	0.263336	0.445635	1.27976	2.68636	0.90862	332	3.2061	0.0313449	0.209585
chr1	1313545	1315614	1000	-	ENST00000467408.6	0.28668	0.321721	0.225227	0.353391	1.22363	2.82964	406	2.12236	0.365892	0.812846
chr1	1317580	1318696	1000	-	ENST00000444968.1	0	0	0	0	1.97819	0	419	4.99053	0.0106265	0.110553
chr1	1385709	1399328	1000	-	GSE108541_merged.82.1	2.16039	2.62966	1.56268	1.95109	7.52518	9.38804	465	4.11661	0.19428	0.603157
chr1	1386494	1399328	1000	-	ENST00000400809.7	4.66804	0.145753	2.74559	0.047778	2.26443	0.334475	470	2.08547	0.558901	0.842291
chr1	1386712	1399328	1000	-	GSE108541_merged.82.12	0	0	1.69385	7.28494	4.12243	0.617274	477	4.05501	0.385916	0.827007
chr1	1399521	1401242	1000	+	ENST00000448629.5	1.52442	2.85808	2.42252	3.66127	5.45369	4.0232	489	2.42122	0.0543477	0.291783
chr1	1401912	1406346	1000	-	ENST00000493287.5	0.396395	0.206085	0.177042	0.037412	1.71267	0.802338	498	3.26286	0.0456485	0.262332
chr1	1598011	1600096	1000	-	ENST00000422725.3	0.017671	0	0.029088	24.1865	15.2646	22.5371	548	13.1119	0.000122023	0.0253926
chr1	1613757	1615795	1000	-	ENST00000607222.1	0.631509	0.736989	0.870969	3.48619	2.75088	2.56524	549	2.05048	0.0288411	0.199113
chr1	1615495	1630610	1000	+	ENST00000489635.5	1.04276	0.281514	0.026164	0.799218	1.7911	0.708005	555	2.14041	0.265815	0.708055
chr1	1615529	1625086	1000	+	ENST00000514363.1	0.072756	0.025992	0.056867	0.084033	1.01658	0.19598	558	2.57062	0.00415442	0.107523
chr1	1635226	1659012	1000	-	ENST00000341832.10	1.30485	4.82209	5.42418	13.3864	11.678	11.8053	592	3.26125	0.228184	0.655548
chr1	1635737	1659012	1000	-	ENST00000340677.9	0.071203	0.073637	1.25416	0	1.20381	0	598	2.90758	0.0948168	0.404104
chr1	1661478	1692728	1000	-	ENST00000611123.1	3.13237	2.87655	4.21375	5.00163	6.94564	5.21012	610	2.24124	0.0153312	0.136512
chr1	1702880	1722831	1000	-	ENST00000378638.6	0.146313	0.042743	0.225713	0	1.35147	0	623	3.20365	0.00782404	0.110553
chr1	1917589	1918892	1000	-	ENST00000378602.3	0	0.521391	0.258495	0.561463	1.13849	0.465857	697	2.02962	0.103413	0.424576
chr1	3485168	3485370	1000	-	GSE108541_merged.133.1	0.111412	0	0.06497	0	1.0968	0.525133	945	2.79475	0.0223809	0.171273
chr1	3487961	3579929	1000	-	GSE108541_merged.134.2	0	0	0	0	1.9947	0	948	5.03135	0.0106265	0.110553
chr1	3630769	3650085	1000	-	GSE108541_merged.137.3	0.395538	0	1.53478	0.450902	2.93395	0.549918	964	5.1524	0.0433016	0.254033
chr1	3652519	3736201	1000	+	ENST00000378295.8	0	0	0	1.8472	2.1752	2.002	974	3.34007	2.71e-05	0.0129088
chr1	3815238	3855922	1000	-	GSE108541_merged.148.3	1.69183	0.957913	0.441384	0	2.93946	1.4565	1035	3.2633	0.216978	0.638471
chr1	5992362	6101193	1000	+	ENST00000378097.5	0	0	0	0	1.27017	0	1114	3.3457	0.0106265	0.110553
chr1	6461150	6464110	1000	-	ENST00000473343.5	0	0	0	0	0.996297	0.083924	1212	2.76446	0.00543184	0.110553
chr1	6580000	6589280	1000	+	GSE108541_merged.169.1	0	0.675368	1.20919	0.597478	1.92591	4.11662	1257	2.9209	0.331743	0.779819
chr1	7699605	7699910	1000	-	GSE108541_merged.183.1	0	0	0	0.109683	1.22913	0	1324	3.10634	0.0186401	0.153636
chr1	7701617	7704000	1000	-	GSE108541_merged.185.1	0	0	0	0.02373	1.07202	0.777626	1326	2.86362	0.0442024	0.257248
chr1	7771276	7781432	1000	+	GSE108541_merged.186.2	0	0	0	0	1.46122	0	1332	3.76858	0.0106265	0.110553
chr1	7784653	7845177	1000	+	ENST00000377532.7	0	0	0	0.890298	0.996745	1.63537	1340	2.03691	0.0609144	0.313123
chr1	7961662	7985505	1000	+	ENST00000338639.9	34.3276	36.4807	32.9594	31.8483	55.7606	9.2282	1359	2.07103	0.521122	0.842291
chr1	8352408	8817655	1000	-	GSE108541_merged.197.5	0	0.637869	0.223806	0	1.42296	0	1394	2.9107	0.0818875	0.372738
chr1	9234774	9271337	1000	+	ENST00000377403.6	1.65341	2.02171	2.36667	5.37004	5.18722	5.16348	1479	2.14863	0.018799	0.154528
chr1	9355706	9369532	1000	+	ENST00000377399.2	0.06369	0.079254	0.084631	0.090071	1.55296	1.84625	1487	3.50199	0.123428	0.469495
chr1	9729014	9883740	1000	-	GSE108541_merged.221.2	0	0	0	0	14.4909	0	1514	56.6271	0.0106265	0.110553
chr1	9848303	9894235	1000	-	GSE108541_merged.221.11	0.793764	0	1.17432	0	1.07846	0	1527	2.13061	0.221758	0.645365
chr1	10431122	10442809	1000	+	ENST00000462462.1	0	0	0.272012	0	1.14156	0	1611	3.04377	0.00391232	0.105801
chr1	11012399	11030178	1000	+	GSE108541_merged.251.2	0.042554	0	0	0	6.7321	0	1646	19.9254	0.0116788	0.116832
chr1	11654900	11663327	1000	+	ENST00000251547.9	0.955452	0.697845	0.728827	0.433869	1.81046	1.69287	1751	2.09467	0.161137	0.543043
chr1	11674478	11691811	1000	-	GSE108541_merged.271.1	0	0	0	3.84541	3.32159	8.78009	1759	4.04237	0.0866683	0.384423
chr1	11674747	11691751	1000	-	ENST00000376667.7	0	0	0	3.37117	4.68347	0.514911	1764	6.55922	0.115452	0.452084
chr1	11736048	11751014	1000	+	GSE108541_merged.273.1	0.193583	0	2.61894	0	1.85881	0.280841	1770	4.08624	0.156941	0.53545
chr1	11786602	11806920	1000	-	ENST00000376590.8	0	1.05378	1.51701	1.92817	2.49449	1.46174	1797	2.64374	0.229778	0.657834
chr1	11806934	11836153	1000	+	GSE108541_merged.277.10	0	0	0	0	1.52234	0	1823	3.90725	0.0106265	0.110553
chr1	12230057	12512047	1000	+	GSE108541_merged.284.4	0	0	0	0	2.46678	0	1892	6.24207	0.0106265	0.110553
chr1	12230057	12512047	1000	+	GSE108541_merged.284.5	0	0	0	0	1.35919	0	1893	3.54073	0.0106265	0.110553
chr1	15152565	15220480	1000	+	ENST00000376014.7	0.425937	0.495522	0.446949	2.22175	2.49065	2.97925	2031	2.47645	0.00911768	0.110553
chr1	15526812	15571733	1000	+	ENST00000616884.4	0.146858	0.822626	0.294625	0.464198	1.83797	1.64775	2094	2.69132	0.137291	0.497654
chr1	15758647	15786594	1000	+	GSE108541_merged.317.11	0	0	0	0	1.03875	1.99246	2140	2.7997	0.244072	0.678437
chr1	15807168	15809348	1000	-	ENST00000483273.2	2.98971	2.80138	2.4078	8.1287	10.471	8.11652	2150	3.29429	0.00467828	0.110553
chr1	15847795	15940460	1000	+	GSE108541_merged.321.3	0.794708	0.241585	0.557935	0	2.25418	1.23125	2156	3.72136	0.0810038	0.370484
chr1	16198103	16212609	1000	-	ENST00000270747.7	1.95089	0.854587	2.28317	10.4058	7.79262	9.67991	2216	3.25642	0.0755144	0.356445
chr1	16232280	16237162	1000	-	ENST00000434014.1	0.014787	0.088304	0.423681	0.861915	1.50228	1.16524	2228	2.70502	0.015918	0.139661
chr1	16251081	16352474	1000	-	GSE108541_merged.333.2	0	1.02018	1.37761	4.48775	4.98914	0.759193	2233	4.46269	0.248052	0.683851
chr1	16251081	16352474	1000	-	GSE108541_merged.333.4	0	0	0	0.132835	1.20303	0	2235	3.02438	0.0211251	0.165095
chr1	16341061	16343164	1000	+	GSE108541_merged.334.1	0	0	0	13.925	13.7395	13.1358	2238	14.6669	6.77e-06	0.00779821
chr1	16472902	16473569	1000	-	GSE108541_merged.341.1	0.033741	0.040279	0.163161	0.637302	1.12763	0.7474	2272	2.31036	0.000282207	0.0357768
chr1	16579186	16613259	1000	-	GSE108541_merged.342.7	0	0	0	0.0501	0.710376	0.906697	2291	2.13125	0.135499	0.494046
chr1	16579192	16593053	1000	-	GSE108541_merged.342.9	0	0	0	0	1.17438	0	2292	3.13983	0.0106265	0.110553
chr1	16579192	16613259	1000	-	GSE108541_merged.342.10	0	0	0	0.046491	0.6995	0.888256	2293	2.115	0.13517	0.493404
chr1	16599377	16613715	1000	-	GSE108541_merged.342.12	0	0	0	0.714823	0.967964	0.373061	2296	2.10885	0.0319384	0.211851
chr1	16599588	16613715	1000	-	GSE108541_merged.342.13	0.465052	0.415886	0.295632	3.46435	2.71563	3.76714	2298	2.36987	0.00272644	0.0943254
chr1	16599602	16603324	1000	-	ENST00000599908.1	0.137448	0	0.144321	1.32827	1.2937	1.54572	2299	2.12118	0.010043	0.110553
chr1	16605405	16613715	1000	-	ENST00000449853.2	1.52326	0.827925	1.73428	4.91866	6.0625	5.25941	2300	3.51787	0.0193913	0.157478
chr1	16614292	16614980	1000	+	GSE108541_merged.343.1	0	0	0	1.63315	1.43463	1.5534	2302	2.34731	1.59e-05	0.0100883
chr1	16618170	16644695	1000	-	GSE108541_merged.344.1	0	0.707686	0.229995	0.54645	1.66174	1.59879	2304	2.64266	0.139476	0.502154
chr1	16618178	16644695	1000	-	GSE108541_merged.344.2	0	0.125138	0.249618	0.323033	1.8373	1.96198	2305	3.76856	0.0720287	0.346735
chr1	16621174	16624767	1000	-	GSE108541_merged.344.12	0	0	0.360832	1.04727	1.19592	0	2315	2.27409	0.254303	0.692372
chr1	16914069	16972979	1000	+	GSE108541_merged.351.4	0	0	0	0	0.636213	3.23361	2358	2.01226	0.538286	0.842291
chr1	16914111	16972979	1000	+	GSE108541_merged.351.5	0	0	0	0	1.77591	0	2359	4.49935	0.0106265	0.110553
chr1	16974501	16980835	1000	-	ENST00000375535.3	0	0	0	4.87492	2.85225	3.88803	2374	3.16559	0.00128122	0.0694112
chr1	18871431	18902781	1000	-	ENST00000375341.7	3.22184	4.46345	4.77573	32.0807	21.8293	16.773	2468	4.02745	0.0619897	0.316497
chr1	18871431	18902781	1000	-	ENST00000538839.5	0.498597	0.135945	0	0.49182	1.21488	3.11421	2469	2.01756	0.423547	0.842291
chr1	19293243	19299125	1000	-	GSE108541_merged.380.1	0.35118	0.316652	0.316283	1.59638	1.82884	1.67528	2523	2.20739	0.000147423	0.0272447
chr1	19312257	19329300	1000	+	GSE108541_merged.384.1	0	0.715227	0.205849	0.809396	2.02989	0.64408	2531	2.99849	0.0845298	0.378969
chr1	19339358	19484664	1000	-	ENST00000433834.5	0	0	1.49233	9.49349	8.91108	0	2543	9.73909	0.309142	0.757014
chr1	19682237	19799945	1000	-	GSE108541_merged.391.6	0	0	0.573687	0.958498	2.32554	0.166626	2588	4.24221	0.0722704	0.347407
chr1	20742660	20786737	1000	-	ENST00000312239.9	2.04988	0.23008	5.26079	0.873728	6.71369	1.93633	2691	7.2626	0.122625	0.467738
chr1	20742678	20786648	1000	-	GSE108541_merged.398.2	3.30035	4.92723	7.02632	0.484049	19.7659	3.91751	2692	13.8791	0.0132129	0.12498
chr1	20742678	20787323	1000	-	GSE108541_merged.398.4	6.12163	0.236109	0.186252	0.928345	3.38205	7.82296	2694	2.11459	0.698328	0.901634
chr1	21429783	21431093	1000	+	GSE108541_merged.410.1	1.10485	1.27882	1.5896	3.43361	3.54671	3.85812	2764	2.08813	0.0176368	0.148611
chr1	21440087	21485005	1000	+	GSE108541_merged.412.1	0.755508	0.313132	0.139949	1.58025	2.02834	0.57124	2767	2.18072	0.239009	0.670841
chr1	21440118	21485005	1000	+	GSE108541_merged.412.2	0.319697	0.039321	0	0.732506	1.42055	1.01838	2768	2.41662	0.0389261	0.238636
chr1	21596215	21651903	1000	-	GSE108541_merged.414.2	0	0.559685	0.416905	4.0469	5.41456	5.43526	2794	5.75292	0.0143972	0.131652
chr1	21596218	21651305	1000	-	GSE108541_merged.414.5	0	0	0	0	2.18659	1.7328	2796	5.41423	0.0634523	0.320949
chr1	21596220	21622568	1000	-	ENST00000374761.6	0.538256	0.726397	1.3229	7.30225	6.71531	7.74012	2799	4.52122	0.0158793	0.139439
chr1	21596220	21669363	1000	-	ENST00000374765.8	0	0	0	0	1.60837	0	2801	4.10511	0.0106265	0.110553
chr1	21602792	21626977	1000	-	GSE108541_merged.414.13	0	0	0	0	0.728117	0	2805	2.23848	0.0106265	0.110553
chr1	22025510	22031223	1000	+	ENST00000416769.2	2.5165	1.50997	1.83179	3.39171	7.02371	5.8514	2878	3.54517	0.0382166	0.236148
chr1	22117304	22142966	1000	-	ENST00000290167.10	0	0	0	1.7957	1.43455	1.87075	2897	2.27927	0.000549809	0.0492022
chr1	23309782	23344336	1000	-	ENST00000374616.7	0.976716	0.93116	2.96818	0.682774	5.97421	2.57883	2970	6.72186	0.0252781	0.184104
chr1	23310332	23344336	1000	-	ENST00000606561.5	1.51601	2.63842	4.54995	2.47339	6.29251	3.64757	2974	3.35631	0.0668729	0.331075
chr1	23310453	23341017	1000	-	ENST00000427764.3	1.56937	2.88843	2.82117	2.62309	5.86845	3.72079	2975	2.93095	0.035183	0.22458
chr1	23381017	23425070	1000	-	GSE108541_merged.447.1	0	0	0	1.85807	1.43806	0.677619	2990	2.28332	0.115992	0.45337
chr1	23381060	23425070	1000	-	ENST00000450454.6	0	0	0	4.17417	4.40474	4.2524	2991	5.51587	2.66e-07	0.00375453
chr1	23383432	23425070	1000	-	ENST00000476978.2	0	0	0	0	0.901771	0.284014	2993	2.56596	0.00595908	0.110553
chr1	23506455	23531315	1000	-	GSE108541_merged.450.2	0.550902	0.548679	0.659156	0.305622	2.35393	0	3014	3.3893	0.0527227	0.28655
chr1	23692305	23696835	1000	+	ENST00000458455.2	31.5984	69.5266	13.4336	409.663	452.452	285.94	3029	10.5784	0.13024	0.483538
chr1	23801886	23825459	1000	-	ENST00000436439.6	0	0.285989	0.172637	1.72897	1.66653	0.213018	3074	2.36912	0.266941	0.709489
chr1	23845076	23868294	1000	-	ENST00000374479.3	1.81996	1.73781	1.68372	18.4932	15.7366	17.728	3082	5.61208	2.8e-06	0.00641864
chr1	23960967	23963462	1000	+	ENST00000579103.1	0.244027	0.167343	0.037117	1.41748	1.72069	1.61169	3092	2.39403	0.00937184	0.110553
chr1	23970378	23977652	1000	-	ENST00000485841.5	1.39181	1.33138	1.25151	4.14089	5.04846	3.81859	3104	2.77272	0.00245676	0.089909
chr1	23970974	23978154	1000	-	ENST00000338597.9	0.377449	0.28877	0.204267	1.3422	1.65112	0.987033	3105	2.12105	0.0286914	0.198404
chr1	24319321	24355318	1000	+	ENST00000361548.8	0	0	0	6.87713	5.58492	5.46383	3128	6.07141	0.000659589	0.0529787
chr1	24514346	24535369	1000	+	ENST00000630217.1	0	0	0	0.127865	1.81643	0	3170	4.35157	0.0175407	0.148149
chr1	24643271	24673267	1000	+	GSE108541_merged.471.11	0.428667	1.82174	0.965402	0.129199	3.82989	0.418761	3187	4.83314	0.0602986	0.310881
chr1	24643292	24673267	1000	+	GSE108541_merged.471.15	0.46589	3.54922	1.35597	0.143166	5.58928	6.10895	3194	5.80244	0.286347	0.733757
chr1	25242236	25247519	1000	-	ENST00000243189.11	2.53374	3.40073	2.60263	12.5604	14.5977	15.9926	3240	4.24116	0.00776154	0.110553
chr1	25242248	25247519	1000	-	ENST00000498238.1	0	0	0.453214	4.47326	3.08562	2.91452	3242	3.53153	0.0459115	0.263352
chr1	25246576	25267915	1000	-	ENST00000568701.1	0	0	0	5.64987	4.67464	0.650795	3253	5.39856	0.200262	0.612668
chr1	25617467	25786207	1000	+	ENST00000374332.8	0	0	0	1.76741	2.09863	2.31161	3310	3.25827	0.00208004	0.084559
chr1	25819954	25823748	1000	+	ENST00000494293.1	0.084917	0.079861	0.247675	0.94549	1.09822	0.801578	3338	2.00139	0.00918849	0.110553
chr1	25820187	25832942	1000	+	GSE108541_merged.488.23	0.230781	0.45787	0	4.14341	4.42627	0	3345	4.33941	0.340611	0.788136
chr1	25820192	25832942	1000	+	ENST00000374301.7	0.233201	0.126087	0	1.81655	2.90655	0	3347	3.95908	0.216069	0.637148
chr1	25820827	25832942	1000	+	ENST00000374300.7	0.528237	0.732104	0.749302	0.773612	5.6567	2.41576	3351	7.55794	0.00804745	0.110553
chr1	25885439	25906466	1000	-	ENST00000426559.6	0	0	0	0	0.807359	0	3364	2.39131	0.0106265	0.110553
chr1	26432281	26471896	1000	+	ENST00000434391.6	0	1.21471	2.5174	1.25144	2.07026	0	3492	2.38802	0.456589	0.842291
chr1	26472422	26475972	1000	+	GSE108541_merged.513.1	0	0	0	0	3.57031	0	3522	9.37826	0.0106265	0.110553
chr1	26472510	26475972	1000	+	ENST00000463817.5	0	0	0	0	0.912229	5.27329	3527	2.51377	0.523717	0.842291
chr1	26473205	26475972	1000	+	ENST00000466194.1	0.174129	2.30194	3.47267	1.60861	3.27815	2.21372	3531	2.71105	0.346327	0.793595
chr1	26695984	26782110	1000	+	GSE108541_merged.516.3	0	0	0	0	1.24171	0	3565	3.28408	0.0106265	0.110553
chr1	27206929	27207796	1000	+	ENST00000449818.1	8.35681	9.04185	8.40973	8.91111	17.835	11.0796	3638	2.62981	0.00696219	0.110553
chr1	27342041	27353937	1000	+	GSE108541_merged.538.4	0.358013	1.90488	3.16734	3.31169	5.57515	1.10909	3665	4.04744	0.224514	0.649807
chr1	27649418	27649610	1000	+	ENST00000433132.1	1.99496	0.984834	1.79281	1.88214	7.5875	1.80763	3723	5.82918	0.018804	0.154536
chr1	27970388	28088696	1000	-	GSE108541_merged.561.4	0	0	0	0	1.78599	0	3790	4.52345	0.0106265	0.110553
chr1	28369602	28500369	1000	+	ENST00000373839.7	2.7818	1.96428	1.85376	4.94932	5.86264	3.94161	3825	2.20223	0.0705607	0.342221
chr1	28506052	28539300	1000	+	GSE108541_merged.575.10	0	0	0	0.048846	1.40585	0	3847	3.56613	0.0133493	0.125736
chr1	28506052	28539300	1000	+	GSE108541_merged.575.8	0	0	0	0.614197	4.37473	1.6501	3848	9.40988	0.00340198	0.102696
chr1	28518135	28539300	1000	+	ENST00000373832.5	8.11608	13.515	16.2647	32.2859	32.0845	11.4198	3858	2.90384	0.298258	0.748223
chr1	28578748	28578822	1000	-	ENST00000408612.1	1.9948	0.002367	0.23033	0.022997	2.85932	1.60881	3894	4.06541	0.261741	0.702549
chr1	28887091	29120046	1000	+	GSE108541_merged.587.6	0	0.28505	0.198655	1.83589	3.09971	2.94445	3936	4.29264	0.0102643	0.110553
chr1	28914616	29120046	1000	+	GSE108541_merged.587.32	0	0.167541	0.184894	0.688472	3.00002	1.78882	3962	5.51542	0.00713972	0.110553
chr1	29192882	29230942	1000	-	GSE108541_merged.593.2	0.758429	1.37562	0.908801	0.270703	1.85292	1.06933	3996	2.04573	0.13538	0.49382
chr1	29193816	29230942	1000	-	GSE108541_merged.593.4	0	0	0	0.748958	3.80665	0	4000	7.83276	0.0485908	0.272798
chr1	29193873	29216685	1000	-	ENST00000473030.5	0.914679	0	0.288733	0.849999	1.85915	1.16292	4001	2.50538	0.147141	0.516639
chr1	31296981	31364953	1000	+	ENST00000616393.4	0	0.48387	0.131294	0	1.05731	10.2014	4123	2.29853	0.663368	0.880122
chr1	31297007	31364953	1000	+	ENST00000373714.5	1.86491	3.9554	2.08876	0.758156	4.31303	13.3823	4129	2.33256	0.605224	0.844871
chr1	31906420	31919568	1000	-	ENST00000602725.5	6.56009	0.477041	8.67209	19.4562	12.4057	20.2401	4267	3.05779	0.495005	0.842291
chr1	31908533	31919423	1000	-	ENST00000457805.6	0.528055	0.314874	0.401034	2.47317	5.72337	2.40725	4273	6.46843	0.00337672	0.102594
chr1	31908657	31919129	1000	-	ENST00000602683.5	1.20913	1.87425	1.26834	0.118694	2.22571	0.67952	4275	2.11618	0.110659	0.440593
chr1	31919259	31938379	1000	-	ENST00000529477.5	0.087888	0.03703	0.129662	0.142522	3.84885	0.421054	4289	8.98088	0.00269254	0.0935051
chr1	31919423	31938262	1000	-	ENST00000533408.1	1.90079	1.74878	0.793475	0.731995	4.14253	1.60906	4290	3.07147	0.134149	0.491584
chr1	32013995	32042719	1000	+	ENST00000492989.1	0.059521	1.68202	0.016582	0.027549	2.97528	0.611941	4296	4.60223	0.183979	0.584683
chr1	32072942	32102866	1000	+	ENST00000441402.5	0.775338	0.47335	1.42213	3.63023	3.42933	4.59967	4304	2.62422	0.0877371	0.387132
chr1	32072942	32102866	1000	+	GSE108541_merged.626.6	0	2.14165	1.84289	1.48686	3.56284	0.904059	4305	3.46715	0.246713	0.681852
chr1	32180024	32198285	1000	+	GSE108541_merged.630.4	0	2.56485	0.11853	1.04593	3.03756	4.5367	4323	3.02815	0.416959	0.842291
chr1	32200385	32208687	1000	+	GSE108541_merged.631.1	0	0	0	0	1.20671	0	4326	3.20884	0.0106265	0.110553
chr1	32222419	32231604	1000	+	GSE108541_merged.635.4	0.336853	10.8987	0.656599	20.0169	11.5689	5.83736	4358	2.71906	0.619183	0.85353
chr1	32222436	32228816	1000	+	ENST00000471486.5	0.179128	59.2926	0.276761	52.0905	36.2077	0.942944	4359	4.58474	0.727251	0.919588
chr1	32292136	32327458	1000	+	ENST00000463172.5	0.656858	0.255076	0.874479	0.61403	1.44942	0.137014	4386	2.05119	0.17408	0.567591
chr1	32333831	32336379	1000	-	ENST00000329421.7	47.2105	51.069	49.2807	172.727	137.104	172.7	4394	2.47638	0.00164293	0.0765213
chr1	32365102	32394731	1000	-	ENST00000455895.6	16.6103	14.7185	12.8407	0.044804	23.7355	27.1077	4404	6.28646	0.432304	0.842291
chr1	32539212	32605939	1000	+	GSE108541_merged.642.4	0	0	0	0	0.713549	0	4427	2.21074	0.0106265	0.110553
chr1	32621310	32650903	1000	-	GSE108541_merged.643.3	0.573592	0.910865	0.0521	0.190146	1.71486	0.573863	4433	2.3519	0.214964	0.63565
chr1	32621829	32650903	1000	-	ENST00000436661.5	0.477571	0.216355	0.067286	0.58833	1.40772	0.289963	4438	2.20432	0.128423	0.480165
chr1	32754011	32774970	1000	+	GSE108541_merged.647.3	0	0	0	0	1.59665	0	4478	4.07797	0.0106265	0.110553
chr1	32775075	32818153	1000	-	GSE108541_merged.648.1	0	0	0	0	0.922766	0	4483	2.61959	0.0106265	0.110553
chr1	32894594	32901438	1000	-	ENST00000329151.5	0	0.790537	0.785534	0.715882	2.66416	0	4526	3.9638	0.130252	0.483538
chr1	33145401	33182059	1000	-	GSE108541_merged.659.1	0	0	0	0	1.53634	0	4582	3.93923	0.0106265	0.110553
chr1	33256572	33300719	1000	+	ENST00000539719.5	0	0.515494	0	5.13812	3.16098	0	4592	2.95213	0.482198	0.842291
chr1	33270574	33300719	1000	+	ENST00000373428.5	0.452923	0.185888	0.856912	3.21281	6.42929	7.88844	4595	7.18297	0.033957	0.219778
chr1	33323625	33355253	1000	-	ENST00000373422.7	0.245734	0.129191	1.39827	4.99587	8.62111	0	4613	10.1962	0.215265	0.63601
chr1	35176377	35188090	1000	-	ENST00000460428.5	0.258245	0.059456	0.381977	1.09472	3.36084	0.813905	4709	5.30399	0.00844111	0.110553
chr1	35176377	35193160	1000	-	GSE108541_merged.681.1	47.5215	54.9397	2.02214	11.6358	57.4953	13.4833	4711	2.56946	0.729472	0.921052
chr1	35268966	35422058	1000	+	ENST00000314607.10	0.550888	2.65858	3.54744	3.72201	7.8368	3.35956	4723	4.96645	0.108918	0.436398
chr1	35434964	35557655	1000	-	ENST00000426982.6	0.483846	0.483316	0	2.24897	2.99321	7.69672	4737	2.95691	0.251957	0.689374
chr1	35466609	35557413	1000	-	ENST00000470388.5	0.04689	0.093961	0.031038	0.033754	0.856993	0.446899	4749	2.28047	0.0250316	0.182996
chr1	35720437	35769979	1000	-	GSE108541_merged.692.6	0	0	0	0	2.14191	0	4776	5.39986	0.0106265	0.110553
chr1	35734962	35769979	1000	-	GSE108541_merged.692.8	0	0	0	0	1.47648	0	4778	3.80305	0.0106265	0.110553
chr1	35808397	35857890	1000	+	GSE108541_merged.694.3	0	0.220331	0.343705	0.444711	1.92914	0.613769	4787	3.68551	0.00229825	0.0877615
chr1	35931118	36072500	1000	+	GSE108541_merged.698.5	0	0	0	0.29275	1.47377	0.457088	4800	3.35539	0.00204438	0.0840983
chr1	36136569	36156053	1000	-	ENST00000617904.4	0	0	0	0	10.59	0	4817	36.9345	0.0106265	0.110553
chr1	36417909	36450451	1000	-	ENST00000356637.9	0	0	0	0	0.961854	0	4882	2.69841	0.0106265	0.110553
chr1	36418059	36450451	1000	-	ENST00000445843.7	0	0	0	0.424084	1.78557	0	4885	3.8505	0.0465602	0.265626
chr1	37373675	37474411	1000	-	GSE108541_merged.714.1	0	0	0	0	1.20798	0.774063	4926	3.17851	0.0367154	0.230586
chr1	37474551	37484379	1000	+	GSE108541_merged.715.1	1.47283	3.65533	4.6778	12.1822	9.45088	5.89639	4929	2.77582	0.26385	0.705389
chr1	37493310	37514269	1000	-	ENST00000373074.5	0.044125	0.021436	0.040335	14.5381	15.2597	14.5542	4936	16.0746	5.55e-07	0.00375453
chr1	37556246	37556499	1000	+	ENST00000423216.2	0.321385	0.185608	0.258011	1.96557	6.86902	2.17323	4949	9.93945	0.00216812	0.0858564
chr1	37860696	37931912	1000	-	ENST00000373027.5	1.96214	0.250596	1.36416	4.30598	4.53297	4.0013	5020	2.86394	0.185759	0.588181
chr1	37996772	38005606	1000	-	GSE108541_merged.739.3	0.797743	0.4958	0.077319	0	2.28058	0	5046	3.5497	0.127182	0.477194
chr1	39491645	39526534	1000	+	ENST00000331593.5	0	0	0	0.212597	1.19533	0.429946	5152	2.89834	0.00214947	0.0854181
chr1	39564232	39565298	1000	-	ENST00000483770.1	0.009407	0.011301	0.033146	0.044793	0.757995	0.22977	5186	2.21735	0.00221136	0.0866909
chr1	39738889	39753716	1000	+	ENST00000482751.5	0	0	0.108995	0	1.04083	0	5214	2.84928	0.00451217	0.110312
chr1	39738900	39763914	1000	+	ENST00000372830.5	0	0	0	4.1195	5.65353	3.70248	5218	7.54328	0.000486768	0.0460134
chr1	39757181	39788881	1000	-	ENST00000372827.7	0	0.657156	0	4.53931	5.61681	7.0205	5222	5.66132	0.035608	0.226115
chr1	39962679	39963404	1000	+	ENST00000438210.1	0.805483	1.22958	1.59854	1.68286	6.80162	2.08712	5263	6.39369	0.00115408	0.0665125
chr1	40071460	40097727	1000	-	ENST00000642050.1	29.4134	21.2932	22.7619	81.8145	76.7874	81.2302	5289	2.89213	0.0170838	0.145646
chr1	40072728	40097727	1000	-	ENST00000439754.6	0.572159	0.761436	3.81782	0.380129	1.88897	1.51406	5296	2.34945	0.357378	0.804648
chr1	40072737	40097727	1000	-	ENST00000641236.1	4.20041	0	2.59179	8.1675	6.62282	7.43123	5298	2.92028	0.436528	0.842291
chr1	40256426	40257967	1000	-	ENST00000567508.1	1.31392	1.28411	1.27722	3.9597	3.98519	4.88532	5313	2.16719	0.00931505	0.110553
chr1	40300524	40305046	1000	-	GSE108541_merged.779.3	0	0	0	0	1.30167	0.490998	5322	3.38978	0.0101343	0.110553
chr1	40691837	40771383	1000	+	ENST00000372654.5	0	0.283763	0	0	1.1743	0.2775	5388	2.78513	0.0374943	0.233453
chr1	41027199	41242165	1000	-	GSE108541_merged.796.1	1.64303	1.95722	1.30931	1.1194	4.55017	1.46621	5448	3.1504	0.0410606	0.246327
chr1	41027212	41242165	1000	-	GSE108541_merged.796.14	0	0	0	0	1.56146	0	5456	3.99683	0.0106265	0.110553
chr1	41433020	41464908	1000	+	GSE108541_merged.802.1	0	0	0	0.739484	0.939172	2.22142	5472	2.01889	0.215433	0.636107
chr1	41433190	41464908	1000	+	GSE108541_merged.802.2	0	0	0	1.27957	1.97945	0	5473	3.43242	0.166539	0.553387
chr1	41478781	41500389	1000	-	GSE108541_merged.803.3	0	0	0	0	0.926747	0	5479	2.62758	0.0106265	0.110553
chr1	41510229	41918707	1000	-	GSE108541_merged.804.4	0	0	0	0	0.93131	0	5488	2.63675	0.0106265	0.110553
chr1	41841474	41841728	1000	-	GSE108541_merged.807.1	0.583067	0.012681	0.386328	0.586531	1.21198	0	5492	2.03653	0.261084	0.701849
chr1	41847261	42035925	1000	-	GSE108541_merged.804.9	0	0	0	0.39759	1.17997	0.238279	5495	2.69605	0.0140594	0.129636
chr1	42658371	42676407	1000	+	GSE108541_merged.815.1	0.389554	0.018106	0.553182	0.865107	1.53612	0.983927	5547	2.42442	0.0447081	0.258923
chr1	42746374	42767084	1000	-	ENST00000236040.8	0	1.08692	0.658669	1.02894	1.69949	0.776777	5568	2.16498	0.237518	0.668826
chr1	42807082	42817252	1000	-	GSE108541_merged.822.3	0	0	1.03387	2.05274	1.34101	1.46796	5594	2.02032	0.323412	0.771383
chr1	42817087	42844993	1000	+	ENST00000372517.7	1.31071	1.61187	1.45498	4.9057	5.82908	5.68837	5596	2.97822	0.00218111	0.0860406
chr1	42846625	42852477	1000	+	ENST00000372507.5	0	1.26753	1.00441	0	3.39774	2.05036	5612	5.80243	0.116791	0.454906
chr1	43120075	43138123	1000	+	GSE108541_merged.831.2	0	0	0	0	1.77855	1.38192	5641	4.43565	0.0596595	0.308844
chr1	43120075	43156396	1000	+	GSE108541_merged.831.3	0	0	0	0	0.723515	0	5642	2.2297	0.0106265	0.110553
chr1	43120082	43156396	1000	+	GSE108541_merged.831.4	0	0	0	1.80929	1.33436	1.13468	5643	2.14918	0.0229656	0.173918
chr1	43164174	43172570	1000	-	ENST00000431635.6	1.26735	0.758214	0.979602	3.3767	5.37847	2.91652	5651	3.80709	0.0127038	0.122328
chr1	43363397	43368092	1000	-	ENST00000413844.3	0	0	3.15652	0	8.46215	0	5701	26.0233	0.0242709	0.179584
chr1	43363399	43389808	1000	-	GSE108541_merged.840.6	0	0	0	2.99243	15.9229	0	5702	34.3582	0.0785479	0.364365
chr1	43432156	43453926	1000	+	ENST00000649403.1	0	0.535808	0	0.306154	2.87432	0.142023	5736	5.32757	0.0568265	0.299965
chr1	43530865	43623666	1000	+	GSE108541_merged.845.3	0.409749	1.23889	0.499029	1.38573	2.34946	15.4861	5763	2.17077	0.629132	0.859669
chr1	43974971	43978295	1000	+	ENST00000473485.5	2.84737	0.098692	5.5542	3.21817	3.56713	2.98088	5930	2.15963	0.576829	0.842291
chr1	43979876	43991177	1000	+	ENST00000356836.10	0	1.98974	2.18051	0.69631	2.16693	0	5944	2.48418	0.409934	0.841315
chr1	43991801	43996528	1000	+	GSE108541_merged.859.9	0.304692	0.611923	1.69886	1.63836	2.09689	3.25299	5961	2.24279	0.270326	0.713835
chr1	43996487	44024866	1000	-	GSE108541_merged.860.4	0	0	0	1.33573	1.25134	1.01275	5967	2.21844	0.00494716	0.110553
chr1	44030424	44040499	1000	+	GSE108541_merged.861.1	0	0	0	1.43491	2.14717	2.49464	5976	3.53022	0.0121446	0.119345
chr1	44213458	44219241	1000	+	ENST00000446292.5	0.258718	0	0	0.044863	0.915042	0.035838	6013	2.27274	0.0643438	0.323563
chr1	44213490	44220681	1000	+	ENST00000372289.6	0.524319	2.16877	2.4268	4.74074	4.63547	5.98624	6021	2.52932	0.240422	0.67279
chr1	44221081	44355357	1000	-	GSE108541_merged.865.4	2.0228	0	1.63124	5.26262	3.9803	3.00901	6031	2.49684	0.3771	0.820226
chr1	44221091	44355259	1000	-	GSE108541_merged.865.10	0.382029	1.8182	1.19158	1.3684	3.28273	0	6036	2.94763	0.314855	0.762323
chr1	44221503	44355357	1000	-	GSE108541_merged.865.16	0.561208	0	0.429116	0	1.49653	0.652956	6043	3.01058	0.0668861	0.331126
chr1	44631731	44649957	1000	+	ENST00000440132.2	1.1596	1.52381	1.0696	3.31857	6.48287	3.87277	6059	4.17899	0.00699625	0.110553
chr1	44631731	44651724	1000	+	GSE108541_merged.867.9	0.514919	0.71239	0.27927	2.10612	14.0326	2.24684	6061	19.8746	0.0113996	0.115075
chr1	44631974	44645081	1000	+	ENST00000471494.5	0.569345	0.010111	1.28694	2.63817	3.50488	0.027137	6068	3.929	0.301544	0.750209
chr1	44775572	44778779	1000	+	ENST00000372209.3	10.1022	23.9869	125.822	23.9645	31.7217	42.4365	6125	2.08826	0.691071	0.897003
chr1	44775635	44778779	1000	+	ENST00000485390.5	81.3098	76.7885	86.5682	73.4752	173.476	41.313	6127	3.28076	0.138036	0.499316
chr1	44777225	44778779	1000	+	ENST00000464658.1	0.438412	0.330851	0.89063	0.069549	1.14823	1.05482	6130	2.10702	0.164577	0.549277
chr1	44777902	44778779	1000	+	ENST00000474582.1	0.27171	0.396702	0.126307	0.12197	1.53594	0.32247	6133	2.81242	0.035026	0.224075
chr1	45012161	45014049	1000	+	ENST00000491773.5	0.640942	2.82391	3.18879	1.65331	3.51868	3.49378	6181	2.29484	0.337204	0.785074
chr1	45012245	45014538	1000	+	ENST00000434478.5	0.625676	0.408809	1.70524	1.51241	2.81679	0.83363	6187	3.01853	0.104552	0.42719
chr1	45016382	45206556	1000	-	GSE108541_merged.885.1	0	0	0	2.49078	1.90447	1.40236	6202	2.68054	0.0296781	0.202654
chr1	45016398	45206556	1000	-	ENST00000359600.5	0	0	0	1.42273	1.60782	1.77153	6203	2.69369	0.00158005	0.0751655
chr1	45326904	45328533	1000	+	ENST00000334815.4	0.201437	0.107199	0.240455	6.67999	5.26192	7.78229	6207	4.89676	0.00302956	0.0988973
chr1	45332762	45339955	1000	-	GSE108541_merged.889.36	0	0	0	0	2.07302	0.158462	6243	5.21251	0.00505587	0.110553
chr1	45494908	45500079	1000	-	ENST00000629482.2	0	0.345588	0.230034	0	0.864407	0	6266	2.1663	0.0458947	0.263307
chr1	45511035	45521956	1000	-	ENST00000262746.5	10.8899	10.5208	9.50124	2.71126	22.4267	3.58005	6272	4.78267	0.0411711	0.24669
chr1	45511050	45521857	1000	-	ENST00000372079.1	2.14912	4.45525	1.20245	0.64685	47.8252	2.76524	6274	59.6525	0.0370311	0.231701
chr1	45579105	45580344	1000	-	GSE108541_merged.897.1	0.141015	0.098109	0.103806	0.499685	1.17293	0.480068	6296	2.31339	0.00534154	0.110553
chr1	45580724	45580996	1000	-	GSE108541_merged.898.1	0	0.187827	0	0.515739	1.22366	0.728927	6297	2.45604	0.0148912	0.134334
chr1	45583987	45618904	1000	+	ENST00000537798.5	0	0.137867	0.198626	0.018922	8.86116	0.18544	6301	26.9341	0.00487588	0.110553
chr1	45584060	45608337	1000	+	ENST00000470768.5	0.123707	1.57039	1.21806	1.8114	5.01074	3.55788	6315	5.05746	0.0775858	0.362347
chr1	45803593	46036124	1000	+	GSE108541_merged.909.3	0	0	0	0	2.21806	0	6370	5.59374	0.0106265	0.110553
chr1	46040139	46132642	1000	-	ENST00000262741.9	11.3877	5.83794	11.1868	17.7628	18.7239	13.0305	6384	2.15786	0.227306	0.654202
chr1	46043661	46132642	1000	-	ENST00000423209.5	0	0.490203	0	2.04351	7.1113	1.65387	6389	10.7523	0.0190792	0.155862
chr1	46188675	46198443	1000	-	GSE108541_merged.916.1	0.358245	1.10272	0	1.25927	2.30956	0.050591	6408	2.44528	0.385056	0.826308
chr1	46303630	46316776	1000	+	ENST00000311672.9	129.805	111.17	124.157	209.563	235.639	225.348	6440	2.05309	0.00784275	0.110553
chr1	46442923	46482493	1000	+	ENST00000635606.1	0	0.827165	0	3.02973	3.80077	4.59491	6473	3.92434	0.0817449	0.37239
chr1	46610001	46616891	1000	-	ENST00000477318.1	0.111246	0.118108	0.093958	0.055093	0.96039	0.071226	6519	2.35882	0.0133184	0.125556
chr1	46635040	46668454	1000	-	ENST00000371937.8	3.85071	1.22923	0.512331	11.3969	14.4034	12.6292	6524	5.24704	0.139883	0.502855
chr1	46635044	46668454	1000	-	ENST00000574428.5	0.40457	1.2456	1.98052	0.782173	2.84446	1.20771	6525	3.07345	0.0710863	0.343844
chr1	46635078	46665372	1000	-	ENST00000526821.5	1.56267	0	2.22454	3.58379	4.90145	1.48604	6526	4.01963	0.237892	0.669448
chr1	46675185	46719138	1000	-	GSE108541_merged.934.2	0	3.02184	2.49449	0	3.05287	2.49171	6543	3.86037	0.3424	0.790019
chr1	46678262	46719138	1000	-	GSE108541_merged.934.3	5.49324	1.30587	2.10433	15.2559	11.5266	12.3657	6545	2.83561	0.247844	0.683612
chr1	46749553	46819413	1000	+	GSE108541_merged.935.1	0	0	0	0	1.57706	0	6552	4.03274	0.0106265	0.110553
chr1	46761016	46765843	1000	+	GSE108541_merged.935.5	0	0	0	0	0.778949	0	6556	2.33614	0.0106265	0.110553
chr1	46799045	46819413	1000	+	ENST00000271153.8	0	0	0	1.52858	1.51404	1.42265	6560	2.50912	8.8e-05	0.0219447
chr1	46799045	46819413	1000	+	ENST00000371923.8	0	0	0.281433	0.963267	2.38039	0.982453	6561	4.3315	0.00127039	0.0691358
chr1	47260429	47314147	1000	-	GSE108541_merged.946.9	0.13455	0.151553	0.090708	0.406237	2.24696	0.859983	6622	4.2073	0.00497071	0.110553
chr1	47380772	47437679	1000	-	GSE108541_merged.948.2	0	0	0	3.35091	2.97284	3.55548	6632	3.80248	0.000147596	0.0272447
chr1	47380927	47437679	1000	-	GSE108541_merged.948.3	0	0	0	1.73941	3.68159	0.692749	6634	6.08496	0.0320608	0.212285
chr1	51250602	51251472	1000	-	ENST00000480705.1	0.231923	0.430818	0.477223	0.600913	1.94742	0.512337	6759	2.9636	0.00900514	0.110553
chr1	51276456	51276736	1000	-	GSE108541_merged.962.1	0	0	0	0.261255	1.00717	0.095931	6763	2.50688	0.0221743	0.17021
chr1	51285886	51286121	1000	-	GSE108541_merged.963.1	0	0	0	1.63423	1.52052	0.763296	6764	2.4864	0.0547522	0.293266
chr1	51286678	51286938	1000	-	GSE108541_merged.964.1	0	0.127045	0	0.546405	1.23597	0.002882	6765	2.53873	0.115149	0.451335
chr1	51287257	51326038	1000	-	GSE108541_merged.965.2	0	0	0	3.49291	2.58897	1.21368	6768	3.26865	0.0977797	0.411302
chr1	51287257	51326969	1000	-	GSE108541_merged.965.3	0	0	0	1.39203	2.88429	2.11013	6770	4.86238	0.00146673	0.0730551
chr1	51287257	51330202	1000	-	GSE108541_merged.965.6	0	0	0	5.42268	3.08401	2.97603	6771	3.32532	0.0259299	0.186771
chr1	51287257	51330593	1000	-	GSE108541_merged.965.1	0	0	0	10.5118	10.6011	2.66455	6772	11.8866	0.0656859	0.327461
chr1	51287257	51331449	1000	-	GSE108541_merged.965.5	0	0	0	2.23421	1.55446	2.2817	6773	2.28409	0.00126719	0.0690039
chr1	51287257	51345116	1000	-	ENST00000413473.6	0	0	0	6.47317	4.17856	2.69802	6774	4.4093	0.0513128	0.281799
chr1	51287811	51326969	1000	-	GSE108541_merged.965.11	0	0	0	2.37218	1.90435	5.72211	6775	2.67276	0.173512	0.566502
chr1	51287811	51330202	1000	-	ENST00000262675.11	0	0	0	11.5468	12.6533	15.2424	6776	14.1442	0.000693738	0.0538505
chr1	51287811	51330593	1000	-	GSE108541_merged.965.10	0	0	0	6.09303	3.81025	11.0339	6777	3.96498	0.063846	0.322193
chr1	51329749	51346931	1000	+	GSE108541_merged.966.2	0	0	0	1.52856	1.50598	1.06789	6794	2.50444	0.00897905	0.110553
chr1	51361141	51519328	1000	-	GSE108541_merged.967.3	0.651602	0.174226	0.319107	0	1.10542	0.060477	6797	2.1374	0.0954427	0.405637
chr1	51403428	51519328	1000	-	GSE108541_merged.967.6	0.173954	0	0	0.716308	1.99292	1.06333	6803	3.58036	0.00793823	0.110553
chr1	51518269	51788469	1000	+	GSE108541_merged.971.1	0	0	0	0.898129	5.55026	1.79736	6810	11.6864	0.00174607	0.0783027
chr1	51518269	51788469	1000	+	GSE108541_merged.971.3	0	0	0	0.476191	3.23956	0.896046	6812	6.95173	0.00194521	0.082318
chr1	52423761	52445869	1000	-	GSE108541_merged.996.10	0.105576	0.138823	0.068982	0	1.23221	0.731631	6940	2.88661	0.0455022	0.261757
chr1	52475245	52493662	1000	-	GSE108541_merged.996.21	0.085892	0	0	0	2.23285	0	6951	5.40347	0.0150212	0.134992
chr1	52927285	53051703	1000	+	ENST00000371509.8	0.103921	0.542162	0.371859	0.271779	1.30988	0.249725	7014	2.35998	0.0461903	0.264374
chr1	53196799	53214197	1000	+	ENST00000636239.1	0	0	0	0	0.892423	0	7055	2.55892	0.0106265	0.110553
chr1	53226925	53238610	1000	-	ENST00000371466.4	3.47561	2.62639	4.08518	6.60896	7.54906	3.85848	7076	2.23219	0.145838	0.514172
chr1	53247017	53328070	1000	-	GSE108541_merged.1019.11	0.012175	0.122253	0.278688	1.58133	6.33438	6.16377	7091	11.0221	0.0276956	0.194348
chr1	53765467	53838860	1000	-	GSE108541_merged.1024.2	2.10466	5.50012	1.81128	1.96976	5.36192	3.50811	7118	2.08023	0.383891	0.82546
chr1	53851719	53889834	1000	-	GSE108541_merged.1026.2	0	0	0.331572	1.54414	1.33974	1.51856	7124	2.22617	0.0428095	0.252346
chr1	53851719	53889834	1000	-	GSE108541_merged.1026.3	0	0	0.412536	1.31164	1.49911	1.37728	7125	2.55964	0.0339005	0.21955
chr1	53851719	53889834	1000	-	GSE108541_merged.1026.4	0	0	0.65394	3.39728	1.68068	2.6375	7126	2.09017	0.218368	0.640208
chr1	53851732	53889834	1000	-	GSE108541_merged.1026.7	0	0.577292	0	0	0.915579	0	7131	2.11059	0.18984	0.595449
chr1	53916573	53945929	1000	-	ENST00000371378.6	0	0.48125	0.47754	0.358759	1.70138	0.831908	7153	3.05829	0.0294712	0.201801
chr1	54849626	54887271	1000	-	ENST00000649007.1	35.727	45.9305	140.765	9.0373	55.4667	10.3459	7286	2.95374	0.204255	0.619186
chr1	54850341	54887271	1000	-	ENST00000648728.1	0	0	0	0	0.806552	0	7292	2.38973	0.0106265	0.110553
chr1	55039547	55064852	1000	+	ENST00000302118.5	0	0	0	19.9537	14.0134	18.7052	7311	12.8373	3.06e-05	0.0135373
chr1	56619408	56619549	1000	-	ENST00000442812.1	1.70675	1.25372	1.23962	0.963005	4.17136	0.725195	7381	3.31804	0.0584586	0.304916
chr1	59893307	59926790	1000	-	ENST00000371204.3	0	0	0	2.17618	2.03928	2.54563	7547	2.97068	0.00130589	0.0698448
chr1	63320883	63323582	1000	-	ENST00000431294.5	0	0	0	0	1.73112	0.998955	7732	4.33827	0.0315049	0.210106
chr1	66837606	66862304	1000	-	ENST00000531552.1	0	0	0.00326	0.440443	0.891223	0.225794	7935	2.1572	0.023288	0.175413
chr1	66999745	67009167	1000	-	GSE108541_merged.1153.2	0	0	0	0	2.22382	0.308678	7955	5.58134	0.00375729	0.105184
chr1	67072605	67072856	1000	-	GSE108541_merged.1154.1	0	0	0	1.04758	1.23185	0.867907	7956	2.32856	0.00233533	0.0879629
chr1	70205697	70253052	1000	+	GSE108541_merged.1179.2	0.428849	0.435586	0	0.198284	1.41959	0.613208	8085	2.37373	0.124012	0.470622
chr1	70205697	70253052	1000	+	GSE108541_merged.1179.3	0.411676	0.379396	0	0.90577	1.54629	1.24456	8086	2.11083	0.0963818	0.408016
chr1	70205723	70253052	1000	+	GSE108541_merged.1179.5	6.02558	5.76543	3.32907	8.17543	12.3057	6.15223	8088	2.34862	0.19407	0.602866
chr1	72274551	72275159	1000	+	ENST00000445131.2	2.77853	2.13366	2.32443	3.36423	7.53053	4.14138	8201	3.38536	0.00889939	0.110553
chr1	74705485	74733408	1000	-	ENST00000340866.9	4.0596	4.02384	4.4337	1.73507	7.26691	7.88481	8269	2.70105	0.25529	0.693629
chr1	77948404	77979501	1000	-	GSE108541_merged.1223.10	1.93243	1.89393	0	1.35109	11.3687	0	8451	9.8259	0.228483	0.656039
chr1	77956433	77979128	1000	-	GSE108541_merged.1223.15	0.173478	0.107285	0.630192	0.17439	1.71513	1.86109	8454	3.43569	0.11436	0.449391
chr1	83102926	83263645	1000	-	GSE108541_merged.1243.1	0	0	0	0	1.00124	0	8566	2.77858	0.0106265	0.110553
chr1	83747475	83850022	1000	-	GSE108541_merged.1244.2	0	0	0	0	1.04511	0	8570	2.86877	0.0106265	0.110553
chr1	84244333	84244577	1000	+	ENST00000441775.1	0.657047	1.03247	1.00623	1.28421	2.63508	0.782721	8614	2.48086	0.0567053	0.29975
chr1	85156872	85201123	1000	-	ENST00000341460.5	0.481881	0	0.518241	2.28032	2.33349	1.76232	8699	2.7244	0.0607621	0.312592
chr1	88983350	88992886	1000	-	ENST00000413769.1	0.800866	0.14414	0.066394	0.111036	2.10132	0.145186	8866	3.51505	0.108886	0.436356
chr1	89524902	89597864	1000	+	ENST00000330947.6	0.255455	0	1.08451	0	0.898544	0.715681	8917	2.21207	0.221967	0.645717
chr1	91513126	91525764	1000	+	GSE108541_merged.1312.5	0	0.087249	0	0	1.18425	0	9002	3.04102	0.0170212	0.145328
chr1	92297363	92418994	1000	-	GSE108541_merged.1316.6	0	0	0	0	1.3756	0	9064	3.57706	0.0106265	0.110553
chr1	92831982	92841924	1000	+	ENST00000644759.1	261.878	10.6414	20.2995	333.935	179.195	6.19326	9092	2.53222	0.814718	0.971909
chr1	92832056	92841924	1000	+	ENST00000645119.1	0.195791	0.10559	0.0971	0.619333	1.06031	0.243625	9096	2.01793	0.078397	0.364246
chr1	93264676	93324705	1000	-	ENST00000424517.3	0	0	0	0.009244	1.27326	0.223731	9169	3.32624	0.00365903	0.104955
chr1	93783620	93784149	1000	-	GSE108541_merged.1345.1	0.236045	0.04704	0.001057	0.001348	1.21941	0.004039	9216	2.84633	0.0436296	0.2551
chr1	99969978	100024644	1000	+	ENST00000427993.7	0.506725	0.43672	0.784592	0	1.52439	0.628848	9468	2.61473	0.0209702	0.164542
chr1	99970056	100024644	1000	+	ENST00000370155.9	0	0	0	0	0.63314	0	9493	2.05964	0.0106265	0.110553
chr1	100990357	101025804	1000	-	ENST00000488176.1	1.55601	0.131882	1.42368	0.215247	1.52017	0.563779	9587	2.02301	0.320886	0.76855
chr1	106216301	106316859	1000	+	GSE108541_merged.1417.2	0	0	0	3.07004	4.26533	1.60725	9735	5.99535	0.0193091	0.157072
chr1	106216301	106336274	1000	+	GSE108541_merged.1417.4	0	0	0	0	2.56905	0	9736	6.5152	0.0106265	0.110553
chr1	106216301	106413765	1000	+	GSE108541_merged.1417.3	0	0	0	0.412135	2.29861	1.20289	9737	4.88806	0.00664501	0.110553
chr1	106216301	106413765	1000	+	GSE108541_merged.1417.5	0	0	0	1.33815	2.04051	0	9738	3.49594	0.170127	0.559703
chr1	106216301	106436525	1000	+	GSE108541_merged.1417.1	0	0	0	0	1.82768	0	9739	4.62351	0.0106265	0.110553
chr1	106535782	106750803	1000	+	GSE108541_merged.1418.1	0	0	0	9.86479	9.6304	6.93484	9747	10.5811	0.00210286	0.0848029
chr1	106535782	106750803	1000	+	GSE108541_merged.1418.2	0	0	0	0	14.594	4.1459	9748	55.517	0.0198568	0.159582
chr1	106535782	106750803	1000	+	GSE108541_merged.1418.3	0	0	0	3.01944	1.7398	5.36877	9749	2.26661	0.151085	0.523766
chr1	106535782	106750803	1000	+	GSE108541_merged.1418.4	0	0	0	1.41321	1.63987	3.08548	9750	2.72835	0.0794028	0.366382
chr1	106535782	106750803	1000	+	GSE108541_merged.1418.7	0	0	0	1.33928	1.57994	5.17327	9753	2.65535	0.267962	0.710901
chr1	107056678	107059294	1000	+	ENST00000370078.1	9.75867	8.98919	10.4159	58.0075	46.0519	57.5755	9762	4.05811	0.00175024	0.0783966
chr1	107057436	107060634	1000	+	ENST00000649727.1	0	0	0	0.30634	0.957137	1.07217	9764	2.34992	0.0576677	0.302507
chr1	107607017	107609629	1000	+	GSE108541_merged.1425.1	0	0	0	0	4.19974	3.52723	9785	11.0365	0.0741092	0.352671
chr1	107628248	107672495	1000	+	GSE108541_merged.1426.1	0	0	0	0	1.74668	1.33056	9790	4.36261	0.0572411	0.301248
chr1	108222737	108246969	1000	-	GSE108541_merged.1431.2	0	0	0	0.985701	1.19778	0	9810	2.33457	0.214951	0.635647
chr1	108246969	108273689	1000	-	GSE108541_merged.1431.5	0	0	0	0.785397	1.15471	0.581592	9813	2.36028	0.0072996	0.110553
chr1	108261195	108273689	1000	-	ENST00000438965.1	0	0	0	1.32975	1.27508	1.13508	9814	2.25322	0.000963439	0.0619074
chr1	108272942	108337853	1000	+	ENST00000411846.6	0	0	0	0	0.811548	0	9815	2.39947	0.0106265	0.110553
chr1	108311647	108421299	1000	-	GSE108541_merged.1433.1	0	0	0	1.16979	1.32963	1.5057	9817	2.40304	0.00286352	0.0962571
chr1	108420688	108433184	1000	+	ENST00000419814.1	0	0	0	1.08136	1.19333	1.69535	9822	2.23791	0.0230446	0.17433
chr1	108421347	108471431	1000	+	GSE108541_merged.1435.3	0	0	0	0.482641	1.17439	0.802574	9824	2.597	0.00266505	0.0931723
chr1	108560088	108639327	1000	+	ENST00000370035.7	0.509547	0	0	7.35194	5.41947	6.83006	9831	4.61496	0.0147092	0.133308
chr1	108648241	108661526	1000	-	GSE108541_merged.1437.1	0	0	0	4.77218	6.97007	4.61417	9834	9.28886	0.000194694	0.0304598
chr1	108648289	108661183	1000	-	ENST00000402983.5	0	0	0	5.93412	4.69728	4.74638	9835	5.20929	0.000675947	0.0535262
chr1	108648294	108661183	1000	-	ENST00000370031.5	0	0	0	1.3343	2.83732	1.37845	9836	4.85283	0.000906195	0.0605623
chr1	108648294	108661526	1000	-	ENST00000370032.9	0	0	0	4.844	2.97327	5.98818	9837	3.29977	0.0121087	0.119167
chr1	108648799	108661183	1000	-	ENST00000420055.1	0	0	0	6.98544	2.84796	6.65936	9838	2.72629	0.00920066	0.110553
chr1	108692322	108701803	1000	+	ENST00000370025.8	8.02324	7.89909	9.3549	14.0382	17.6163	15.1606	9842	2.28266	0.00179812	0.0791039
chr1	108692326	108701803	1000	+	GSE108541_merged.1438.3	0.315913	0.731125	0	0.721293	1.6665	0.879153	9845	2.2142	0.1663	0.552869
chr1	108931985	108963506	1000	-	GSE108541_merged.1441.19	0	0	0	0	2.06597	0	9895	5.20871	0.0106265	0.110553
chr1	108932332	108963506	1000	-	GSE108541_merged.1441.22	0.345378	1.01964	1.27121	1.46372	2.0166	0.60847	9897	2.02255	0.243364	0.677272
chr1	109030066	109030319	1000	+	ENST00000434429.2	0.130109	0.240775	0.113413	0.236992	1.64918	0.230111	9913	3.2209	0.0169084	0.144765
chr1	109114000	109206781	1000	+	ENST00000369939.7	0	0	0	15.3108	8.9098	5.32199	9937	7.96387	0.0467065	0.26617
chr1	109114154	109206781	1000	+	ENST00000529753.5	0	0	0	4.20914	2.05574	4.38895	9939	2.37286	0.0118345	0.117841
chr1	109249432	109275750	1000	+	GSE108541_merged.1454.1	2.47474	3.78805	2.42786	29.9157	15.0086	22.1619	9954	2.92669	0.0242011	0.17937
chr1	109279556	109283186	1000	-	ENST00000369909.6	2.58873	2.14404	1.78692	14.5274	11.9578	3.89873	9966	3.6305	0.233648	0.663202
chr1	109279584	109283186	1000	-	ENST00000369903.6	0	0.365408	0	0	1.17363	0	9971	2.71767	0.0703397	0.34147
chr1	109483950	109492804	1000	+	GSE108541_merged.1458.4	0	1.40328	0.09728	1.70411	2.11067	1.23648	10003	2.21684	0.335193	0.783352
chr1	109494099	109500440	1000	+	ENST00000420578.6	1.15712	1.52668	1.73825	5.43911	5.06608	6.38745	10013	2.51325	0.0227879	0.173173
chr1	109504174	109509738	1000	-	ENST00000369864.4	0	0	0	5.24307	4.13553	4.3185	10019	4.69594	0.000462918	0.0449494
chr1	109656080	109661742	1000	+	ENST00000369836.8	2.18369	1.28782	2.36636	36.8521	35.8144	26.6181	10066	13.3436	0.00567874	0.110553
chr1	109656121	109665496	1000	+	ENST00000326729.9	0	0.467193	0	8.82401	7.67476	8.7125	10070	6.85287	0.00726556	0.110553
chr1	109656389	109675286	1000	+	ENST00000336075.6	0.125638	0.504333	0.183845	10.0043	9.10909	15.4853	10074	7.47719	0.0132634	0.125276
chr1	109667212	109675286	1000	+	GSE108541_merged.1465.16	0	0	0	0	1.29737	0	10079	3.40492	0.0106265	0.110553
chr1	109669546	109675286	1000	+	ENST00000472225.6	0	0	0	0.299022	1.32553	0	10092	3.07756	0.0404913	0.24432
chr1	109670658	109675286	1000	+	ENST00000496578.3	0	0	0	0.096591	0.797465	0.930439	10093	2.24775	0.103191	0.424058
chr1	109679865	109680075	1000	+	GSE108541_merged.1466.1	0	0	0.036536	0.752449	1.04536	0.244434	10094	2.21128	0.0698334	0.340207
chr1	109733931	109740516	1000	-	ENST00000256594.7	0	0	0	98.3104	90.2028	99.8774	10115	87.5768	7.81e-07	0.00423014
chr1	109736493	109741038	1000	-	ENST00000361066.6	0	0	0	0.678276	2.237	0.718569	10116	4.41473	0.00249364	0.0904416
chr1	109736929	109740511	1000	-	ENST00000486823.5	0	0	0	0.901025	1.24443	1.32648	10117	2.41902	0.00598204	0.110553
chr1	109736974	109738191	1000	-	ENST00000476321.5	0	0	0	11.6492	2.56826	0.372289	10118	2.04118	0.660769	0.878547
chr1	109737364	109740511	1000	-	ENST00000540225.2	0	0	0	0.81012	1.48391	3.84845	10120	2.83414	0.229582	0.657547
chr1	110058339	110062555	1000	+	ENST00000554749.1	0.158685	0.525961	0.107082	1.05123	2.98557	0.424473	10161	4.18128	0.0701415	0.340869
chr1	110401256	110407942	1000	-	ENST00000614544.1	8.76526	48.129	49.527	12.0061	58.6175	64.384	10210	5.4441	0.34742	0.795036
chr1	110877508	110964079	1000	-	GSE108541_merged.1485.1	0	0	0	0	1.00009	0	10294	2.77624	0.0106265	0.110553
chr1	111125377	111140216	1000	-	ENST00000490780.5	0.689374	0	0.472066	0	2.06188	1.05619	10317	3.88923	0.0798653	0.3675
chr1	111187173	111204489	1000	-	ENST00000369752.5	8.80809	19.1903	8.02431	16.0051	24.5762	27.3362	10333	2.25185	0.333342	0.781585
chr1	111449464	111462773	1000	+	ENST00000369721.8	0.29341	2.44793	0.3395	0.396659	2.60608	0.561883	10403	2.76702	0.317212	0.764626
chr1	111619782	111716695	1000	+	ENST00000369709.3	1.59371	1.67511	0.797932	1.35484	4.96835	0.434887	10429	3.60088	0.179093	0.576501
chr1	111620104	111716695	1000	+	GSE108541_merged.1501.7	0	0	0	0	1.75848	0.350703	10431	4.43368	0.00400678	0.106247
chr1	111755749	111768016	1000	+	GSE108541_merged.1507.3	0	1.96653	0.387994	0	2.58638	0.751852	10451	3.88441	0.208762	0.626234
chr1	111762416	111768016	1000	+	ENST00000534200.1	0.06144	0.055532	0.03323	0.152647	3.80599	0.019578	10454	8.9477	0.0167881	0.144145
chr1	111993385	112027521	1000	-	GSE108541_merged.1512.1	0	0	0	0	1.48891	0	10467	3.83121	0.0106265	0.110553
chr1	112396518	112456817	1000	+	ENST00000441739.1	0	1.663	1.97657	0	1.39973	0	10473	2.22023	0.358895	0.806039
chr1	112606680	112619139	1000	-	GSE108541_merged.1517.23	0	0	0	0	1.0999	0.7778	10504	2.95188	0.0454608	0.261585
chr1	112674420	112700746	1000	+	ENST00000413052.6	0.562984	1.53757	2.04841	6.32297	5.5843	2.83405	10523	3.16295	0.176812	0.572055
chr1	112674486	112700746	1000	+	ENST00000369645.5	4.50009	7.1332	7.23476	11.7528	14.4616	16.3667	10525	2.51899	0.0843176	0.378422
chr1	112674744	112700746	1000	+	ENST00000357443.2	4.17342	1.91484	1.72113	13.2519	11.5697	19.9263	10531	3.03321	0.136591	0.496114
chr1	112701126	112707077	1000	-	ENST00000369633.6	0.002069	0.009309	0.003492	0	19.2613	0.05489	10542	83.557	0.00963105	0.110553
chr1	112701337	112703806	1000	-	ENST00000473074.1	0.079922	0.114164	1.07557	1.90462	3.1333	0.456505	10549	4.40855	0.123672	0.469995
chr1	112702647	112711384	1000	-	ENST00000606505.5	0	0	0	0	0.778469	0	10558	2.33521	0.0106265	0.110553
chr1	113073176	113132260	1000	+	GSE108541_merged.1529.1	0	0	0	1.64185	1.32883	0.574922	10596	2.21453	0.1212	0.464585
chr1	113390988	113682434	1000	+	ENST00000369611.4	0	0	1.03527	0.314295	1.81698	0.311552	10609	3.93815	0.0477879	0.270169
chr1	113449699	113450728	1000	+	ENST00000424736.2	0.474655	0.420663	0.554936	0.537947	1.4337	0.696393	10612	2.07849	0.000416841	0.0428217
chr1	113686503	113687299	1000	+	GSE108541_merged.1535.1	0.57093	0.333637	0.183899	0.631243	1.4954	0.884794	10615	2.1109	0.0631848	0.32011
chr1	113700530	113759574	1000	-	GSE108541_merged.1537.10	0	0.103514	0	3.48771	7.09834	6.91002	10626	10.1266	0.00727491	0.110553
chr1	113761832	113812476	1000	-	ENST00000612242.4	0.345588	0.355294	0.67565	0.318354	3.11807	1.38618	10635	5.13153	0.00766833	0.110553
chr1	113894747	113905201	1000	-	ENST00000256658.8	1.78167	1.17779	2.51104	10.2077	11.5518	12.5473	10663	5.26799	0.0160355	0.140165
chr1	113897964	113914086	1000	+	GSE108541_merged.1541.3	0	0	0	2.94853	2.95378	3.43619	10670	3.94796	0.000577793	0.0500223
chr1	113905140	113914086	1000	+	ENST00000369563.3	1.68212	0.63389	1.81517	16.5282	8.98543	16.0174	10678	3.58273	0.075904	0.35757
chr1	113905212	113914086	1000	+	ENST00000650596.1	0	0.170484	0.059426	0	1.56517	0	10679	3.71667	0.0169103	0.144765
chr1	113905332	113914086	1000	+	ENST00000648795.1	1.96222	1.69896	1.12546	1.66422	5.35369	5.9398	10680	3.3599	0.167259	0.554773
chr1	113905346	113914086	1000	+	ENST00000650450.1	0.558357	1.43946	0.964738	4.16857	5.95906	4.48502	10681	4.13981	0.0192011	0.156508
chr1	113929191	113977869	1000	+	ENST00000426820.6	0	0.08706	0	0.695482	2.22148	0.097774	10687	4.2323	0.056772	0.299916
chr1	113929709	113977869	1000	+	ENST00000369558.5	5.08905	5.76819	5.76757	46.144	39.7349	47.9209	10690	5.91887	0.00060237	0.0508541
chr1	113929754	113977869	1000	+	ENST00000369561.8	0	0	0.222068	1.08653	1.54197	0.942893	10691	2.77428	0.00564871	0.110553
chr1	113929754	113977869	1000	+	GSE108541_merged.1545.5	2.05452	0.981154	1.51356	15.4839	12.2479	10.8743	10692	4.83946	0.0230216	0.174226
chr1	114392776	114511160	1000	-	ENST00000358465.6	3.08682	2.03604	3.3016	14.2736	13.508	13.4768	10719	3.9711	0.0133961	0.12603
chr1	114397607	114511160	1000	-	ENST00000369543.6	4.7271	5.47507	3.75919	21.2862	24.4464	21.7957	10723	4.49807	0.00725584	0.110553
chr1	114397607	114511160	1000	-	GSE108541_merged.1549.3	0.990367	1.22306	1.54527	8.95615	4.54632	5.26183	10724	2.00669	0.141589	0.506194
chr1	114500340	114502922	1000	+	GSE108541_merged.1553.1	0	0	0	2.19082	2.54093	1.72222	10729	3.73036	0.00262227	0.0925613
chr1	114511745	114512098	1000	+	GSE108541_merged.1554.1	0	0	0	0.473843	1.22416	1.44382	10730	2.67757	0.0528016	0.286807
chr1	114564051	114565558	1000	-	GSE108541_merged.1557.1	0.228824	0.177104	0.322624	1.39674	1.77753	1.65249	10734	2.46117	0.00145261	0.0727532
chr1	114567556	114581639	1000	-	ENST00000369541.3	15.453	12.4355	13.6879	86.3588	80.0907	84.1715	10735	5.24876	0.00125784	0.068908
chr1	114567883	114581639	1000	-	ENST00000485021.1	0	0	1.37192	2.11535	3.50421	3.93725	10736	5.15499	0.0962238	0.407665
chr1	114704468	114716912	1000	-	ENST00000369535.4	10.3765	9.2642	10.1733	33.219	48.9834	53.6109	10752	5.46916	0.0108285	0.111584
chr1	114715960	114758050	1000	-	GSE108541_merged.1559.2	0.929997	8.24129	4.98552	3.1927	43.7505	5.4447	10753	32.8352	0.0459156	0.263352
chr1	114716912	114758050	1000	-	ENST00000339438.10	92.5815	76.2327	31.1764	402.633	443.435	441.108	10754	5.6354	0.111669	0.442975
chr1	114717956	114758050	1000	-	GSE108541_merged.1559.14	0.213824	0.132404	4.37175	16.586	8.24844	3.47469	10766	5.6398	0.340186	0.787812
chr1	114720577	114724287	1000	-	ENST00000530784.1	0.037014	0.030901	0.030946	1.90131	1.72401	0.134724	10770	2.6008	0.266769	0.709197
chr1	114769478	114780685	1000	-	ENST00000369528.9	2.39646	2.27571	2.35329	8.9238	8.35339	9.25297	10779	2.72263	0.000208573	0.0312482
chr1	114774141	114780215	1000	-	ENST00000369524.5	0.165893	0.732744	0.342456	0.486195	1.5438	2.73212	10781	2.29252	0.30325	0.751613
chr1	114774344	114780685	1000	-	ENST00000510745.5	0.104803	0.250061	2.19679	6.48147	4.63555	11.0689	10782	4.02049	0.239775	0.671828
chr1	114779106	114780685	1000	-	ENST00000466657.1	0.056433	0.007696	0.026418	3.32254	2.16411	0.020217	10786	2.7137	0.408682	0.840503
chr1	115642628	115698224	1000	+	ENST00000310260.7	1.84803	0	1.13994	0.216879	1.70323	0.055627	10823	2.27455	0.366021	0.812925
chr1	115651401	115698224	1000	+	ENST00000369509.1	0.327033	1.4167	0.137616	4.03939	4.19184	4.21874	10824	3.0229	0.135207	0.493506
chr1	116405156	116418622	1000	-	GSE108541_merged.1570.3	1.06979	0.467169	0.639134	8.40009	5.9316	7.27252	10857	3.43575	0.0137718	0.12813
chr1	116405511	116418622	1000	-	ENST00000369492.4	0	0	0	0.891828	0.982422	0.260086	10859	2.04169	0.110361	0.440081
chr1	116413765	116418622	1000	-	GSE108541_merged.1570.6	0.248501	0.447235	0.268746	1.31375	1.75261	1.07792	10862	2.23867	0.0181002	0.150952
chr1	116574408	116667755	1000	-	ENST00000369486.7	3.13131	5.12425	5.17988	22.9554	15.1217	53.2748	10882	2.6198	0.312285	0.760222
chr1	116577219	116666956	1000	-	ENST00000318837.6	0.373927	0.430731	0.320154	14.8533	5.2537	0.293439	10883	3.0145	0.571106	0.842291
chr1	117024698	117024999	1000	-	GSE108541_merged.1580.1	0	0	0	0.076317	1.24666	0.114195	10901	3.18015	0.00666601	0.110553
chr1	117060302	117107453	1000	+	ENST00000369466.8	5.90349	6.17695	5.85854	16.9659	15.8501	15.9661	10907	2.32872	0.000306296	0.0371022
chr1	117111059	117121792	1000	-	ENST00000256649.8	0	0.211301	0.609673	8.96594	7.09298	9.61919	10917	6.59068	0.0147948	0.133797
chr1	117111059	117121792	1000	-	ENST00000369464.7	0	0.234919	0	0.370318	0.972334	0.311167	10918	2.12718	0.0459124	0.263352
chr1	117352151	117382810	1000	-	GSE108541_merged.1586.1	0	0	0	0	0.889799	0.110385	10931	2.54888	0.00437751	0.109282
chr1	117366834	117528872	1000	+	GSE108541_merged.1588.1	0.733508	0.429484	0.700773	3.05636	2.9489	5.5429	10933	2.43936	0.112358	0.444623
chr1	117367448	117528872	1000	+	ENST00000356554.7	3.7784	3.63867	3.83474	10.5054	9.4843	6.7814	10934	2.1429	0.0734357	0.350868
chr1	117778086	117778506	1000	-	ENST00000423940.1	1.74695	1.36146	1.29341	1.75205	4.5994	2.26603	10949	3.06928	0.0176458	0.148671
chr1	119033296	119140671	1000	-	ENST00000495746.5	0	0	0.71632	0	1.30206	0.240935	10986	3.33628	0.0210096	0.164691
chr1	119711869	119744226	1000	+	GSE108541_merged.1604.5	0	0	0	0	1.83784	0	11041	4.64801	0.0106265	0.110553
chr1	120150897	120176515	1000	-	ENST00000578049.3	5.98221	5.62891	5.65646	17.467	15.2836	17.4269	11095	2.25472	0.000259514	0.0345855
chr1	120258501	120343014	1000	-	GSE108541_merged.1609.3	0	0	0	0	1.26344	1.30105	11103	3.28136	0.0992148	0.414559
chr1	120267336	120342402	1000	-	ENST00000617318.4	0.709862	0.951069	0.699399	6.68047	5.65091	6.44078	11105	3.42152	0.00108091	0.064623
chr1	120415037	120461426	1000	+	GSE108541_merged.1610.2	0	0	0	4.19969	1.72617	2.13871	11110	2.02702	0.0911194	0.395363
chr1	120415104	120427222	1000	+	GSE108541_merged.1610.3	0	0	0	0	0.807104	0	11111	2.39081	0.0106265	0.110553
chr1	120415391	120461426	1000	+	GSE108541_merged.1610.4	0	0	0	0.024933	1.17062	1.04976	11112	3.05708	0.072091	0.346928
chr1	120630543	120642367	1000	+	GSE108541_merged.1614.1	0	0	0	2.40721	2.60265	1.62717	11123	3.71637	0.00807401	0.110553
chr1	120723922	120794127	1000	+	ENST00000624419.1	0.484334	0.358295	0.384497	2.85827	3.35792	1.82659	11126	3.26661	0.0223355	0.171004
chr1	120804706	120824146	1000	+	GSE108541_merged.1616.9	0	0	0	0	2.0443	0	11134	5.15458	0.0106265	0.110553
chr1	120912704	120953463	1000	+	GSE108541_merged.1617.1	1.79356	1.7949	1.91786	9.0589	7.14404	8.06546	11144	2.63838	0.00120604	0.0678509
chr1	120913274	120953463	1000	+	GSE108541_merged.1617.2	1.43158	0.37737	0.413698	0.548423	2.03219	1.67968	11148	2.24988	0.255945	0.694686
chr1	120913378	120953463	1000	+	ENST00000613486.1	0	0.20995	0	1.01583	1.99777	1.55787	11152	3.29776	0.0118216	0.117783
chr1	143327634	143331319	1000	+	GSE108541_merged.1631.1	0	0	0	1.62556	2.13996	1.58189	11205	3.41831	0.000207293	0.0311144
chr1	143790009	143797108	.	+	ENST00000424684.2	0	0.236731	0	0	0.77035	0	11227	2.10266	0.0621569	0.316903
chr1	144153184	144156809	1000	+	GSE108541_merged.1641.1	0	0	0	1.07423	1.17528	1.18683	11245	2.22266	0.000147221	0.0272447
chr1	144427046	144461674	1000	-	GSE108541_merged.1644.8	0.537751	1.5255	0	4.97453	6.32002	3.60002	11269	4.25202	0.133885	0.490908
chr1	144448774	144461674	1000	-	GSE108541_merged.1644.15	0.356779	0.61478	0.614419	2.13087	2.07779	2.29028	11278	2.06148	0.0158462	0.13925
chr1	144809573	144813202	1000	-	GSE108541_merged.1653.1	0	0	0	1.07425	1.17529	1.18683	11295	2.22266	0.000147117	0.0272447
chr1	144892020	145095528	1000	-	ENST00000641863.1	1.40221	1.13349	0.896599	3.08209	4.19842	2.07164	11297	2.59809	0.0658058	0.32778
chr1	145164098	145216058	1000	-	GSE108541_merged.1657.2	0	0	0	0	1.27898	0	11311	3.36483	0.0106265	0.110553
chr1	145413465	145425618	1000	-	GSE108541_merged.1663.3	0	0.748297	0.86318	1.96093	2.26736	0	11338	2.63698	0.377396	0.820455
chr1	145607989	145670648	1000	+	ENST00000313835.13	5.69611	4.78826	4.51179	12.8625	12.3145	9.84871	11347	2.11065	0.0467859	0.26646
chr1	145670851	145707400	1000	-	ENST00000417171.5	0	0	0	1.90937	1.47536	4.09433	11360	2.27018	0.170681	0.560993
chr1	145670984	145691802	1000	-	ENST00000344770.6	0	0	0	0.018887	1.05036	0	11363	2.85523	0.011831	0.117841
chr1	145680911	145708148	1000	-	ENST00000443667.1	0	0	0	0.262872	1.59815	0.493528	11367	3.64378	0.00209909	0.0847534
chr1	145738867	145824077	1000	-	ENST00000582693.4	2.16294	1.92442	1.76995	7.2755	7.4664	8.08083	11373	2.81432	0.00261086	0.0923493
chr1	145793834	145824077	1000	-	GSE108541_merged.1668.6	0	0	0.236665	1.85934	1.30971	1.99604	11378	2.07021	0.0452116	0.260773
chr1	145824087	145836866	1000	+	ENST00000471254.5	0.156804	0.052604	0.133189	2.30463	5.74709	4.87894	11379	8.45748	0.0076695	0.110553
chr1	145824228	145842793	1000	+	ENST00000334163.3	7.74312	8.54766	8.58467	26.8941	21.5619	26.1369	11382	2.23481	0.00402592	0.106452
chr1	145845636	145848953	1000	+	GSE108541_merged.1670.4	0	0.288075	0	1.08834	1.26928	0.633305	11389	2.10908	0.084703	0.379398
chr1	145848534	145859836	1000	-	GSE108541_merged.1671.5	14.9503	12.7242	12.5292	15.9284	36.8773	44.9621	11397	3.68102	0.138535	0.500132
chr1	145854609	145859080	1000	-	ENST00000498436.2	0	0	0.022451	0.47354	0.983661	0.699823	11401	2.27547	0.00108433	0.0647297
chr1	145854745	145859836	1000	-	ENST00000393046.3	0.026122	0.025568	0.0252	8.20129	2.54922	3.07225	11402	2.2374	0.187684	0.59165
chr1	145911349	145918837	1000	-	ENST00000369306.7	11.1824	11.0736	12.4303	40.0943	35.485	40.3564	11412	2.83246	0.00217872	0.085976
chr1	145917780	145926618	1000	-	ENST00000632040.1	0	0	0	0.561139	1.70287	0	11415	3.53248	0.0681759	0.334983
chr1	145921555	145927536	1000	-	ENST00000583313.6	23.1854	20.9638	20.2389	58.9201	58.168	60.3052	11422	2.55344	0.00192472	0.0818598
chr1	145959472	145962968	1000	-	GSE108541_merged.1676.3	0	0	0	1.45509	2.18472	0	11452	3.66071	0.174762	0.568495
chr1	145964715	145978848	1000	+	GSE108541_merged.1674.25	0	0	0	0	4.51155	0.292257	11460	12.3002	0.00463521	0.110553
chr1	145992434	145996600	1000	-	ENST00000582401.5	85.9806	82.2264	91.2645	276.329	227.925	255.338	11461	2.45139	0.0031198	0.099632
chr1	145993578	145994216	1000	-	ENST00000486597.1	0.054116	0.058899	0.115054	0.118185	1.81025	0.525446	11463	4.08279	0.00210385	0.0848029
chr1	146125464	146229066	1000	-	GSE108541_merged.1679.8	0	0	0	0.866572	1.06818	0.25519	11486	2.1866	0.0929579	0.399861
chr1	146321841	146328211	1000	-	ENST00000618406.1	0	0	0	0	2.00192	2.04501	11495	4.94878	0.0973913	0.410276
chr1	146376806	146376970	1000	+	ENST00000615842.1	0.130751	0.220613	0.137681	0.126935	0.906403	0.282943	11498	2.08158	0.01025	0.110553
chr1	146938367	146987286	1000	+	GSE108541_merged.1685.2	0	0	0	2.02726	4.70961	0.907896	11511	7.77271	0.0238894	0.178142
chr1	146938367	146987286	1000	+	GSE108541_merged.1685.3	0	0	0	2.64624	3.13965	0.933605	11512	4.44639	0.060216	0.310662
chr1	147155105	147172603	1000	-	ENST00000254101.3	0.361394	0.647422	0.771857	5.85067	5.23338	4.81615	11533	3.98324	0.0080272	0.110553
chr1	147172743	147179622	1000	+	ENST00000649713.1	0.234848	0	0.580502	0.572587	1.73081	0	11538	3.16273	0.0983295	0.412542
chr1	147242683	147295766	1000	+	ENST00000369259.4	0.155954	0.794885	0.867748	0.070438	7.93925	10.9365	11561	16.2061	0.15871	0.538938
chr1	147600142	147626216	1000	+	GSE108541_merged.1700.2	0.379672	0	0	1.0906	1.86888	1.03413	11579	2.83648	0.0408812	0.245584
chr1	147600195	147626216	1000	+	GSE108541_merged.1700.4	0.870041	1.19942	0	9.60847	7.45659	8.08108	11581	3.86578	0.083708	0.376849
chr1	147600231	147626216	1000	+	GSE108541_merged.1700.6	0.653176	0.632051	1.76656	3.76316	3.04636	4.45658	11582	2.232	0.179269	0.576674
chr1	147647367	147670392	1000	-	GSE108541_merged.1701.3	0	0.167518	0.311134	3.6947	3.54187	2.89267	11588	4.13606	0.00802621	0.110553
chr1	147928392	147993521	1000	+	ENST00000314163.11	2.02076	4.28462	5.056	4.05255	7.93569	9.6623	11606	2.87862	0.204346	0.619302
chr1	147928435	147993521	1000	+	GSE108541_merged.1704.4	2.85887	0	0	2.60695	3.08694	0.541501	11610	2.23535	0.577343	0.842291
chr1	148009426	148011492	1000	+	GSE108541_merged.1706.1	0	0	0	0	1.367	0	11618	3.558	0.0106265	0.110553
chr1	148146394	148149798	1000	+	ENST00000358206.4	0	2.02153	1.84336	0	1.49024	0	11636	2.21542	0.387814	0.828214
chr1	148363325	148459911	1000	-	GSE108541_merged.1712.7	0	0	0	0	1.44935	0	11686	3.74184	0.0106265	0.110553
chr1	148424129	148459911	1000	-	GSE108541_merged.1712.9	0	0	0	0.449657	0.882908	0	11698	2.14516	0.106653	0.431364
chr1	148432958	148459911	1000	-	ENST00000613452.1	0	0.32774	0.948437	4.99451	4.09778	5.11942	11703	4.04214	0.0622048	0.317028
chr1	148432958	148459911	1000	-	GSE108541_merged.1712.14	0	0	0	0	1.47979	0	11704	3.81055	0.0106265	0.110553
chr1	148434773	148459911	1000	-	ENST00000614292.1	0	0.257818	0.06546	0.27854	0.932571	0.526319	11705	2.10186	0.032962	0.215664
chr1	148522600	148522765	.	+	ENST00000622285.1	0.164261	0.12412	0	0.072989	0.836154	0	11711	2.08064	0.0657418	0.327577
chr1	148531643	148552153	1000	-	GSE108541_merged.1727.6	0	0	0	0	13.2309	0	11717	49.9746	0.0106265	0.110553
chr1	148570867	148679798	1000	-	GSE108541_merged.1727.16	0	0	0	2.69169	2.58968	0.507163	11727	3.60016	0.154405	0.530123
chr1	148607037	148679798	1000	-	ENST00000593495.2	0	0	0	6.73545	6.19769	5.05034	11732	6.98742	0.00153367	0.0742748
chr1	148770816	148841937	1000	-	GSE108541_merged.1729.1	0	0	0	1.68836	1.45498	1.35559	11735	2.35737	0.00208247	0.084559
chr1	148867856	148879706	1000	-	GSE108541_merged.1733.1	0	0	0	3.23683	4.50914	4.15805	11754	6.21568	0.000488433	0.0460134
chr1	148962571	148989385	1000	+	ENST00000467859.3	0.463841	0.624483	0.212255	0.719628	2.63464	0.655671	11775	3.39683	0.0460578	0.263883
chr1	149063709	149103637	1000	-	GSE108541_merged.1737.27	0	0.668455	0.359599	0.453032	4.8395	1.53604	11822	8.71474	0.014912	0.13441
chr1	149089741	149103270	1000	-	GSE108541_merged.1737.28	0	0.117718	0.26914	0.761082	1.37884	0.449644	11823	2.5918	0.0236184	0.176897
chr1	149091534	149103637	1000	-	GSE108541_merged.1737.31	0.134351	0.088797	0.13117	0.559118	1.30692	0.270137	11826	2.50408	0.030503	0.206106
chr1	149174924	149251069	1000	+	GSE108541_merged.1738.1	0	0	0	12.3927	14.001	16.109	11829	15.7578	0.000477805	0.0458875
chr1	149174924	149359436	1000	+	GSE108541_merged.1738.2	0	0	0	0	1.74902	0	11830	4.43531	0.0106265	0.110553
chr1	149175501	149251069	1000	+	GSE108541_merged.1738.4	0.976265	0	0	2.41283	4.58199	4.00863	11832	4.96997	0.0797868	0.367287
chr1	149390554	149468030	1000	+	GSE108541_merged.1741.1	0.307155	0.360212	0.435368	0.580638	2.2646	2.46018	11844	3.39562	0.0807464	0.369769
chr1	149607306	149648388	1000	+	ENST00000620190.1	0.711977	1.31893	1.08001	8.42002	4.85685	4.79201	11859	2.37911	0.101111	0.419015
chr1	149607408	149648388	1000	+	ENST00000621156.1	0.07083	0.276359	0.081418	0.372826	1.29319	0.90626	11861	2.50132	0.0321465	0.212597
chr1	149698389	149705716	1000	+	GSE108541_merged.1745.1	0.580268	0.493409	0.544889	0	1.95733	0.146029	11875	3.20295	0.0129994	0.123995
chr1	149793260	149797521	1000	+	GSE108541_merged.1750.1	0	0	0.105909	1.06278	1.0839	0	11891	2.11383	0.267895	0.710824
chr1	149831344	149832523	1000	-	GSE108541_merged.1751.1	0.560953	0.542964	0.438238	7.43625	7.48953	8.03801	11896	5.49357	0.000194625	0.0304598
chr1	149832542	149842110	1000	+	GSE108541_merged.1752.1	0	0	0	0	1.26807	0	11897	3.34114	0.0106265	0.110553
chr1	149832658	149833864	1000	+	ENST00000578186.2	0.282643	0.5342	0.270959	6.91139	11.8362	11.9344	11899	11.4845	0.00569694	0.110553
chr1	149832669	149834704	1000	+	ENST00000614272.1	0.566443	0.542525	0.422899	2.98685	3.50048	5.83721	11901	3.04512	0.0658958	0.327998
chr1	149842187	149842736	1000	-	ENST00000369159.2	7.08864	9.69632	7.42413	36.3603	51.7651	67.0628	11904	6.66794	0.0246306	0.181297
chr1	149842874	149850937	1000	+	ENST00000608318.2	0	0	0	0.484342	2.87904	1.87479	11905	6.03793	0.0161728	0.140919
chr1	149844497	149850937	1000	-	ENST00000564237.2	0.686033	0.592688	0.696822	6.46498	5.87435	7.24682	11907	4.01772	0.00103053	0.0634086
chr1	149851060	149851624	1000	+	ENST00000607355.2	6.92113	9.47358	7.23867	65.6014	50.5937	68.4002	11909	5.06262	0.00463512	0.110553
chr1	149853398	149859748	1000	-	GSE108541_merged.1758.1	0	0	0	0.658382	1.11219	1.75332	11911	2.34666	0.0888229	0.38976
chr1	149853398	149861210	1000	-	GSE108541_merged.1758.2	0	0	0	0	2.5089	0	11912	6.35413	0.0106265	0.110553
chr1	149860078	149861210	1000	-	ENST00000579512.2	0.405693	0.692139	0.596702	13.6774	10.4525	13.7149	11915	6.61933	0.00123799	0.0684895
chr1	149861270	149862504	1000	+	ENST00000577853.1	0.535951	0.518764	0.419729	7.12777	7.17105	7.68436	11916	5.36985	0.000179674	0.02971
chr1	149884458	149886652	1000	-	ENST00000369155.3	2.83816	2.95218	2.80501	28.346	24.4647	26.7249	11917	6.12885	9.48e-06	0.00853597
chr1	149886974	149887364	1000	+	ENST00000331380.3	1.02898	1.8334	0.81005	8.24028	9.37872	6.62518	11918	4.66686	0.026499	0.189169
chr1	149899596	149900798	1000	+	ENST00000369152.5	5.5538	7.56305	5.93527	15.9818	46.4351	55.1403	11925	10.156	0.0577663	0.302785
chr1	149899625	149900798	1000	+	ENST00000369150.1	0	0.210572	0.904229	0.124956	3.85598	4.787	11927	8.42287	0.129232	0.481664
chr1	149937811	150010676	1000	-	ENST00000581312.5	2.75451	2.39455	2.72375	8.93559	8.04205	8.3244	11945	2.41658	0.00217262	0.0858977
chr1	150067759	150160065	1000	+	GSE108541_merged.1768.8	0	0	0	4.77134	2.34407	0	11959	2.66627	0.485201	0.842291
chr1	150077188	150145329	1000	+	ENST00000477558.2	0.158622	0.756436	0.016296	3.65907	5.62294	1.7187	11969	5.65147	0.0772068	0.361202
chr1	150149979	150160065	1000	+	ENST00000369124.4	0.160841	0	0	5.38308	8.18451	10.6739	11976	10.013	0.0118355	0.117841
chr1	150220391	150236156	1000	-	ENST00000369114.9	0	0	0	0	0.620796	0	11992	2.03675	0.0106265	0.110553
chr1	150220537	150236075	1000	-	ENST00000533654.5	0	0.243359	0	0.623028	1.86887	1.8476	11994	3.36219	0.0538227	0.290165
chr1	150259798	150260509	1000	-	GSE108541_merged.1772.1	0	0.046458	0.018459	1.01442	1.1481	1.50091	12004	2.15855	0.0160205	0.140163
chr1	150264878	150281701	1000	-	GSE108541_merged.1773.1	0	0	0	0.048414	4.60801	0	12006	12.4073	0.0118989	0.118118
chr1	150264878	150282314	1000	-	GSE108541_merged.1773.2	0	0	0	1.82349	1.31552	5.45099	12007	2.07696	0.352739	0.800168
chr1	150265021	150282314	1000	-	GSE108541_merged.1773.4	0	0	0	1.15794	9.76813	0.154838	12009	23.2952	0.031757	0.211179
chr1	150265403	150269111	1000	-	ENST00000369109.7	12.6745	11.1967	21.8813	123.281	77.7033	110.123	12012	4.80831	0.0585848	0.305326
chr1	150266644	150269111	1000	-	ENST00000236017.5	0.058468	0.052456	1.69063	5.74996	6.63622	12.1875	12015	7.32544	0.109407	0.437644
chr1	150267369	150268566	1000	-	ENST00000476538.1	0.404518	0.124002	0.016276	0.706702	2.27895	0.730664	12018	3.56458	0.0347616	0.223038
chr1	150268199	150280916	1000	+	ENST00000369102.5	0	0	0	3.46296	2.74771	3.51082	12019	3.44984	0.000154788	0.0276022
chr1	150282542	150287093	1000	+	ENST00000369094.5	0.736024	0.400788	0	6.69984	7.85833	8.24141	12023	6.12131	0.0206699	0.163236
chr1	150282542	150287093	1000	+	ENST00000447007.5	0	0.186586	0	2.43867	2.12877	2.79808	12025	2.75973	0.00745009	0.110553
chr1	150293719	150308979	1000	+	ENST00000614145.4	26.069	21.1431	21.2793	68.1479	80.8642	69.8661	12030	3.61792	0.0051763	0.110553
chr1	150293919	150308979	1000	+	ENST00000581066.2	2.25431	4.319	3.77151	34.4945	26.3524	30.7646	12031	5.85206	0.0179857	0.150296
chr1	150309326	150309752	1000	+	GSE108541_merged.1777.1	1.10714	0.785214	0.939393	2.06322	2.69394	2.14595	12032	2.07307	0.00943009	0.110553
chr1	150321475	150353195	1000	+	ENST00000324862.6	16.015	9.90657	14.3095	33.8961	33.4142	28.4958	12033	2.48457	0.0761393	0.358235
chr1	150321478	150353195	1000	+	GSE108541_merged.1778.2	0	4.46958	0.662234	3.58901	4.35082	6.30855	12035	2.5553	0.505539	0.842291
chr1	150364124	150476566	1000	+	GSE108541_merged.1779.3	0.0678	0.090493	0.11925	0.725503	1.01321	0.816665	12044	2.00318	3.62e-05	0.014877
chr1	150487416	150507609	1000	+	ENST00000369064.7	7.43885	12.1728	9.49921	16.1139	21.9371	29.7036	12050	2.49501	0.163614	0.547373
chr1	150574550	150579738	1000	-	ENST00000620947.4	0	0	14.8834	23.1059	24.6387	0	12087	25.3055	0.373665	0.817855
chr1	150577069	150579738	1000	-	ENST00000307940.3	0	0.145791	0.119539	0.066379	0.881177	0.747729	12090	2.28084	0.0675833	0.333181
chr1	150619643	150620224	1000	-	GSE108541_merged.1791.1	0.211587	0.344909	0.422234	0.592295	1.30501	0.706014	12095	2.14444	0.00160972	0.0760361
chr1	150621250	150629549	1000	-	GSE108541_merged.1788.2	0	0	0	0	7.61388	0	12096	23.855	0.0106265	0.110553
chr1	150621250	150629612	1000	-	ENST00000369014.9	35.9637	36.0459	33.4054	204.958	201.495	196.552	12097	5.44704	0.000109173	0.0239037
chr1	150622440	150629413	1000	-	ENST00000361532.9	0.954418	0.039386	4.97367	0.012018	2.0592	13.0891	12098	3.23901	0.620312	0.854059
chr1	150622543	150629413	1000	-	ENST00000361631.9	0.259143	0.399422	0.089439	0.034404	7.69322	0.120236	12101	18.0663	0.0198138	0.159331
chr1	150622843	150629549	1000	-	ENST00000638926.1	0	0	0	0	0.662162	0	12104	2.11378	0.0106265	0.110553
chr1	150625199	150629612	1000	-	ENST00000505321.1	0.020742	0.014761	0.0906	0.006186	2.12572	0.006736	12108	5.2364	0.00741949	0.110553
chr1	150625464	150629612	1000	-	ENST00000503345.1	0	2.63004	1.38102	0.2003	2.91409	2.65869	12109	3.58482	0.324122	0.772067
chr1	150629774	150635696	1000	+	GSE108541_merged.1792.1	0	0	0	0	0.934163	0	12113	2.64249	0.0106265	0.110553
chr1	150648436	150697144	1000	-	ENST00000427665.1	0	0	0	3.11143	1.64009	2.16047	12116	2.15119	0.0123763	0.120566
chr1	150796207	150808323	1000	-	ENST00000271651.7	0	0	0	2.8653	2.44507	2.7694	12134	3.264	1.17e-05	0.00922502
chr1	150809704	150876768	1000	-	ENST00000358595.9	4.27513	3.6961	3.44864	13.185	11.867	13.1058	12138	2.47316	0.00323348	0.100832
chr1	150811960	150876768	1000	-	ENST00000505755.5	0.27369	0.480943	0.275952	9.7937	6.22479	8.36859	12143	4.38655	0.00105131	0.0638879
chr1	150926338	150964744	1000	+	ENST00000271640.9	2.87331	1.72966	0.33345	7.36311	8.13741	5.97956	12160	3.01476	0.246626	0.681759
chr1	150926348	150945320	1000	+	ENST00000368962.6	0.125543	0.423112	0.529874	1.70175	1.74466	1.48448	12162	2.18348	0.0388164	0.238219
chr1	150926394	150951090	1000	+	ENST00000534805.5	0.062062	0.048873	0.037344	2.34565	3.02136	6.85633	12163	4.0945	0.105967	0.430126
chr1	150926394	150964744	1000	+	GSE108541_merged.1799.7	3.41544	4.73202	3.70458	18.0031	13.6945	15.0453	12164	2.61415	0.0175438	0.148164
chr1	150926423	150945320	1000	+	ENST00000368963.5	0.183903	0	0	0.460211	1.01798	0.38885	12167	2.16256	0.0310346	0.208309
chr1	150927841	150930456	1000	+	ENST00000481219.1	0.105107	0.075037	0.029034	0.555079	1.086	0.578522	12172	2.20183	0.00550857	0.110553
chr1	150965172	150975004	1000	-	ENST00000271688.10	3.57047	6.33626	2.12079	14.0426	17.4181	22.3142	12180	3.58481	0.148215	0.518421
chr1	150965172	150975004	1000	-	ENST00000368954.9	65.3064	56.2411	61.0722	168.153	141.069	153.362	12182	2.12003	0.00673791	0.110553
chr1	150965172	150975004	1000	-	GSE108541_merged.1800.4	1.22782	2.19559	2.35251	5.62085	4.74826	5.47062	12183	2.01384	0.117081	0.455416
chr1	151008419	151035713	1000	+	GSE108541_merged.1805.1	0.16908	0.711609	1.1509	1.05073	5.10058	0	12208	7.26254	0.0831008	0.375631
chr1	151008460	151035713	1000	+	ENST00000650332.1	0	0	0	1.60956	1.15478	0	12213	2.00254	0.391076	0.829727
chr1	151008476	151035713	1000	+	ENST00000271620.7	3.29152	3.51508	2.91692	13.2372	9.34923	8.97312	12215	2.04553	0.0495649	0.275855
chr1	151047737	151051420	1000	+	GSE108541_merged.1808.1	0	0	0	0.614544	1.18165	0	12230	2.53736	0.115456	0.452084
chr1	151050972	151059773	1000	-	ENST00000540998.5	4.94099	3.99608	5.38737	7.25467	11.7739	6.03209	12236	2.86445	0.0209378	0.164436
chr1	151052113	151059773	1000	-	ENST00000483763.5	1.44881	0.514911	0.990529	3.29078	3.4242	1.891	12237	2.32202	0.158732	0.538965
chr1	151052113	151059773	1000	-	GSE108541_merged.1809.4	0.279606	0.157674	0.993562	2.38043	2.11213	1.0477	12238	2.43261	0.187548	0.591416
chr1	151067151	151070760	1000	-	GSE108541_merged.1809.10	0	0	0	0	1.81831	0	12244	4.60095	0.0106265	0.110553
chr1	151070618	151124526	1000	+	GSE108541_merged.1811.4	0.367163	0.05843	0.175264	0.57864	1.18642	0.845549	12248	2.10534	0.0352603	0.2248
chr1	151070909	151125542	1000	+	GSE108541_merged.1811.7	0	0	0	0	2.15578	0	12251	5.43501	0.0106265	0.110553
chr1	151166013	151170297	1000	+	GSE108541_merged.1813.3	0	0	0	0	0.950504	0.567233	12270	2.65384	0.0291296	0.200271
chr1	151166041	151170297	1000	+	ENST00000368905.8	4.72779	4.87896	5.10736	20.645	18.31	17.4864	12273	3.15754	0.00208629	0.084559
chr1	151166078	151170297	1000	+	ENST00000368902.1	1.098	0.523018	0.722623	5.28622	4.63548	5.61459	12275	2.97595	0.0169577	0.145055
chr1	151176303	151190213	1000	-	ENST00000368892.8	21.8928	15.3036	21.9886	70.7104	67.9726	73.4106	12285	3.45725	0.0206334	0.163096
chr1	151185521	151190213	1000	-	ENST00000471423.1	0.420139	0.336503	0.272027	1.15632	1.56564	1.35857	12289	2.02195	0.00706013	0.110553
chr1	151198551	151249536	1000	+	ENST00000409426.5	9.46622	3.67119	3.39995	7.21257	15.5023	6.15522	12294	3.29325	0.22656	0.653107
chr1	151198574	151249536	1000	+	ENST00000368888.8	0.270375	0.883305	0.524387	0.143875	4.08229	0.079268	12298	6.71598	0.0305876	0.206441
chr1	151280023	151281929	1000	-	ENST00000494138.4	0	0.381591	0	0.549304	1.46537	1.11026	12323	2.6305	0.0612933	0.31429
chr1	151281536	151292180	1000	+	GSE108541_merged.1819.1	0	0	0.450985	4.97004	3.20858	6.77619	12324	3.50276	0.069363	0.338817
chr1	151282266	151292180	1000	+	ENST00000336715.10	3.94031	4.54498	3.19542	16.9262	12.5853	11.051	12327	2.31664	0.0685623	0.33605
chr1	151282311	151292180	1000	+	ENST00000324048.9	1.83271	1.43613	1.60104	5.47867	5.11078	6.61301	12330	2.25018	0.0168734	0.144536
chr1	151292478	151327687	1000	-	GSE108541_merged.1820.5	6.9049	5.59749	7.79701	23.3429	24.7544	26.074	12339	3.6166	0.00832932	0.110553
chr1	151341959	151347357	1000	-	ENST00000452671.6	7.19809	6.23282	3.33999	7.83696	21.9077	9.64696	12356	4.73788	0.0873902	0.386341
chr1	151364301	151372733	1000	-	ENST00000368868.9	2.02806	1.79258	2.30137	59.7991	38.0407	64.2234	12375	10.8067	0.00198738	0.0830104
chr1	151364303	151372733	1000	-	ENST00000493560.5	0	0.233621	0	5.19595	2.79788	5.20671	12376	2.73433	0.0104281	0.110553
chr1	151364304	151372733	1000	-	ENST00000426705.6	0	0	0	0.612178	1.2444	1.30764	12377	2.60771	0.0221201	0.169962
chr1	151364344	151372733	1000	-	ENST00000463664.5	0	0.142516	0	11.623	4.23973	7.9028	12385	3.27103	0.0072701	0.110553
chr1	151399533	151401944	1000	+	ENST00000290541.6	160.105	161.439	160.533	467.268	376.876	451.053	12394	2.11233	0.00033759	0.0384795
chr1	151400173	151401944	1000	+	ENST00000474100.1	0.111452	0.12973	0.026663	0.227707	3.39844	8.40381	12399	6.94348	0.243373	0.677272
chr1	151402723	151459500	1000	-	ENST00000271715.6	1.75255	3.35203	2.6944	12.8253	10.2461	11.3958	12402	2.97292	0.0462692	0.264625
chr1	151402723	151459500	1000	-	ENST00000358476.7	0	0	0	1.74365	2.77345	2.25952	12403	4.37382	0.000517213	0.0474585
chr1	151404498	151459500	1000	-	GSE108541_merged.1828.6	0	0	0	0	5.68634	0	12407	16.4259	0.0106265	0.110553
chr1	151430671	151455103	1000	-	ENST00000533461.5	0	0	0	0.084782	1.41746	1.45004	12418	3.48015	0.0848667	0.379834
chr1	151511396	151538692	1000	+	ENST00000271636.11	9.56489	9.47954	9.22836	29.9943	24.7988	26.985	12428	2.25412	0.000410742	0.0425809
chr1	151540304	151583583	1000	+	ENST00000392712.7	0.22347	0.332809	0	0	8.3062	0.281421	12435	21.0611	0.0170404	0.145439
chr1	151540307	151583583	1000	+	ENST00000368848.6	0.258487	1.39704	1.94007	10.4662	9.04521	8.45825	12436	5.41848	0.0727775	0.348973
chr1	151759642	151763564	1000	-	ENST00000368830.7	36.4864	27.5973	33.0706	76.3765	82.8978	81.1374	12481	2.6414	0.0146681	0.133035
chr1	151762898	151771334	1000	+	ENST00000635322.1	0.311611	0.148251	0.191055	0	1.45861	0.291721	12495	3.0471	0.0133248	0.125588
chr1	151773483	151790522	1000	-	ENST00000368824.7	1.59464	1.03544	1.0889	4.30958	4.15821	3.6545	12515	2.2162	0.0308148	0.207336
chr1	151773497	151790522	1000	-	ENST00000458431.6	0.836717	0.812077	1.04483	3.86321	4.47038	3.60415	12518	3.15939	0.000977738	0.0622618
chr1	151790841	151794402	1000	+	ENST00000389897.3	0.42007	0.418224	0.624653	12.4499	7.87977	7.01249	12529	5.16428	0.0191752	0.156331
chr1	151841876	151851584	1000	+	ENST00000434182.1	0	0	0.025207	0.325509	1.03066	0.098987	12539	2.49085	0.0278616	0.19497
chr1	151843010	151851584	1000	+	GSE108541_merged.1844.5	0	0	0.099934	0.666426	0.936982	0.505264	12540	2.07654	0.0069474	0.110553
chr1	151874054	151909808	1000	-	ENST00000471464.5	0.776791	0.715784	0.527484	3.82327	4.77948	4.98347	12545	3.60658	0.00603049	0.110553
chr1	152032505	152047908	1000	-	ENST00000478109.1	1.22437	0	1.09248	1.75392	6.67861	4.15547	12562	8.03862	0.048361	0.272075
chr1	152399576	152399769	1000	+	ENST00000453847.2	0	0	0	0	1.18994	0.126201	12586	3.16619	0.0046078	0.110553
chr1	153543628	153545469	1000	-	GSE108541_merged.1879.8	0	0	0	0	0.806292	0.577039	12685	2.36966	0.044552	0.258361
chr1	153606974	153613212	1000	-	GSE108541_merged.1881.5	0	0	0	0	26.5422	44.8497	12701	123.363	0.134698	0.492456
chr1	153618783	153634111	1000	-	GSE108541_merged.1883.2	0.419468	0.317602	0	0.720962	2.28337	0.918177	12715	3.28457	0.0470205	0.26731
chr1	153618785	153634110	1000	-	GSE108541_merged.1883.3	1.72516	5.52276	10.9312	94.1281	147.272	199.129	12716	41.9552	0.0407289	0.245115
chr1	153618785	153634110	1000	-	GSE108541_merged.1883.4	0.717529	1.3198	0	32.3572	36.7478	1.43879	12717	21.6793	0.245345	0.680128
chr1	153618785	153634110	1000	-	GSE108541_merged.1883.5	0	0	0	0.022432	7.88505	0	12718	24.7186	0.0110747	0.113102
chr1	153618785	153634110	1000	-	GSE108541_merged.1883.8	0	0	0	0.564612	6.80248	0	12721	16.8204	0.0275039	0.193602
chr1	153618798	153634110	1000	-	GSE108541_merged.1883.16	0	3.5138	0	0.041238	3.64792	0.386751	12729	4.67685	0.329547	0.777603
chr1	153618807	153631360	1000	-	ENST00000491177.1	0	1.69328	0	16.6636	14.7103	16.6973	12734	9.40392	0.0627646	0.318707
chr1	153628396	153632039	1000	+	ENST00000292169.5	0.483747	0	0	2.36768	2.14024	0.986686	12740	2.51604	0.16425	0.54863
chr1	153634074	153646306	1000	+	ENST00000495554.1	0.673039	0.8154	0.795343	0	3.00884	0	12748	4.43886	0.022416	0.171451
chr1	153634079	153646306	1000	+	ENST00000403433.5	1.58029	1.96089	1.67154	10.776	6.56396	6.97622	12749	2.24411	0.0450331	0.26014
chr1	153658711	153661830	1000	+	ENST00000474959.5	2.10521	0.722158	0.063277	3.04236	3.84063	2.28897	12754	2.32545	0.361242	0.808559
chr1	153661787	153671048	1000	-	ENST00000615950.4	0	0	0	0	0.822647	0	12757	2.42116	0.0106265	0.110553
chr1	153728066	153775291	1000	+	ENST00000318967.6	7.45759	7.75204	8.73692	22.2697	18.0035	1.3952	12770	2.08319	0.69326	0.898332
chr1	153751134	153774353	1000	+	ENST00000476843.5	0	0	0	0.642234	0.897217	0.831498	12776	2.02728	0.00142675	0.0723304
chr1	153774353	153780157	1000	+	ENST00000271857.6	0.021209	0.182849	0.117145	13.4073	13.231	9.17052	12784	12.9848	0.00276205	0.0949824
chr1	153932860	153945269	1000	-	ENST00000368646.6	0	0	0.088259	0.150855	1.12763	1.07576	12825	2.80666	0.0569061	0.300261
chr1	153947674	153958625	1000	-	ENST00000368633.1	4.61251	6.63607	8.25779	18.5865	18.2274	19.5929	12835	2.89042	0.0553942	0.295365
chr1	153959098	153963494	1000	-	ENST00000621013.4	3.11409	1.09143	3.52319	0.085934	6.22003	2.054	12847	5.74918	0.0801237	0.368063
chr1	153959109	153963494	1000	-	ENST00000368623.7	3.52791	1.16334	5.86733	0.315491	3.44023	2.17662	12851	2.37785	0.366605	0.813509
chr1	153959109	153967712	1000	-	GSE108541_merged.1897.20	0	0	0	3.07025	2.00013	0.994668	12852	2.63065	0.14209	0.507143
chr1	153959110	153963494	1000	-	ENST00000368621.5	1.21718	0.451768	2.13067	10.6127	6.36269	2.75888	12853	3.28115	0.297118	0.74698
chr1	153959150	153975905	1000	-	ENST00000648921.1	0.994377	1.12892	0	3.66371	8.54697	11.8544	12855	6.56141	0.129446	0.48213
chr1	153967385	153974363	1000	+	GSE108541_merged.1900.1	0.044681	0.473423	0.208743	3.84697	4.19019	8.36364	12863	4.30343	0.0744951	0.353666
chr1	153967533	153974363	1000	+	GSE108541_merged.1900.3	0.015368	1.16717	0.272317	13.4014	6.44966	5.71846	12866	3.8056	0.154208	0.529685
chr1	153967902	153974363	1000	+	ENST00000368607.7	0.086227	0.139967	0.026953	10.4056	6.1166	4.24275	12869	5.20875	0.0479593	0.270783
chr1	153967920	153974363	1000	+	ENST00000271889.8	0.141815	1.22539	0.661059	9.31633	11.6777	7.90115	12870	8.89588	0.0197456	0.159117
chr1	153968236	153974363	1000	+	ENST00000368603.5	1.28886	1.06985	2.05652	5.11916	4.8788	4.19262	12873	2.62045	0.0463679	0.264875
chr1	153968242	153974363	1000	+	ENST00000368600.7	1.512	0.992518	0.057138	4.38131	4.09949	5.59114	12874	2.26412	0.265859	0.708055
chr1	153968258	153969333	1000	+	ENST00000479010.1	0.005926	0.006879	0.004039	9.77973	6.23734	7.87707	12875	5.97759	0.000393452	0.0417814
chr1	153968355	153974363	1000	+	GSE108541_merged.1900.17	0	0	0	0.302789	3.06614	12.8331	12879	6.6756	0.320165	0.7679
chr1	153969395	153974363	1000	+	ENST00000468845.1	0.085761	0.10911	0	8.00176	10.9154	7.89747	12880	12.4478	0.000363192	0.0398258
chr1	153981650	153986358	1000	-	ENST00000368575.3	43.5555	44.2666	40.5149	154.368	155.549	150.846	12890	3.51087	0.00033089	0.0382599
chr1	153990754	153992245	1000	+	ENST00000368567.5	832.321	702.677	700.184	2807.91	3074.04	2874.28	12895	4.18874	0.00216893	0.0858588
chr1	153990762	153992245	1000	+	ENST00000493224.5	3.3009	3.66843	2.90122	19.2831	11.6449	18.5311	12898	2.27326	0.00231654	0.087866
chr1	153992724	154030056	1000	-	GSE108541_merged.1903.4	0	0	0	4.52018	2.98034	5.92873	12904	3.39588	0.0147723	0.133681
chr1	154156358	154183249	1000	-	ENST00000469717.5	0.232984	0	0	0.356251	1.41733	0.616267	12913	2.85124	0.0218131	0.168441
chr1	154156363	154183249	1000	-	ENST00000330188.13	3.34059	1.05591	1.42077	2.1523	4.55643	1.22368	12914	2.42944	0.294094	0.743095
chr1	154158608	154183249	1000	-	ENST00000368531.6	0.442577	2.47836	0.605449	1.16487	17.9436	1.33293	12923	24.2709	0.0423261	0.250631
chr1	154158669	154183249	1000	-	ENST00000323144.11	0.213238	0.063937	0.031237	0.394822	1.62099	0.220747	12924	3.11918	0.034567	0.222305
chr1	154170407	154183249	1000	-	ENST00000509601.1	0.27741	0.842346	0.054783	0.216058	2.13498	0.201737	12928	3.26639	0.12289	0.468199
chr1	154206705	154220697	1000	-	ENST00000368521.9	31.5635	32.4913	36.4805	64.9778	67.5001	71.8379	12937	2.0992	0.00844825	0.110553
chr1	154206705	154220697	1000	-	ENST00000470180.2	0	0	0	4.30416	16.3815	3.04214	12938	30.6233	0.00558364	0.110553
chr1	154206719	154220697	1000	-	ENST00000362076.8	14.5961	13.066	7.66797	12.5544	24.4716	9.6501	12941	2.36834	0.261853	0.702639
chr1	154207539	154212730	1000	-	ENST00000493814.1	0.213775	0.594371	0.044426	0.572632	1.7168	0.461587	12946	2.57297	0.101656	0.420295
chr1	154259735	154263436	1000	+	ENST00000475373.1	1.01023	0.702989	1.1658	2.12139	4.77899	5.26113	12980	4.09074	0.0495444	0.275765
chr1	154273897	154275875	1000	+	ENST00000459914.1	0.165524	0	0.125213	0.322993	4.26534	6.42766	12993	9.04533	0.135386	0.493825
chr1	154328758	154351307	1000	+	GSE108541_merged.1914.6	0	0	0	13.684	16.1507	14.9435	13006	18.4306	7.36e-06	0.00779821
chr1	154548576	154558633	1000	-	ENST00000292211.4	18.5763	16.4994	6.46122	40.913	37.9264	39.7757	13032	2.09481	0.363164	0.810498
chr1	154582061	154608750	1000	-	ENST00000647597.1	3.44281	4.5443	2.41169	5.97771	8.57251	2.95645	13049	2.3039	0.279978	0.726224
chr1	154582066	154608825	1000	-	GSE108541_merged.1921.5	0	0	0	0	0.702702	1.76639	13052	2.1503	0.342898	0.79048
chr1	154582095	154627953	1000	-	GSE108541_merged.1921.10	5.74709	4.48414	5.62729	6.75703	15.1305	10.7879	13057	3.69417	0.0135056	0.126679
chr1	154582095	154628013	1000	-	ENST00000649042.1	3.24245	2.77721	2.39022	8.66308	7.80693	3.06087	13058	2.14664	0.334759	0.782878
chr1	154582106	154628013	1000	-	ENST00000649724.1	7.18042	4.11055	2.45405	11.5104	13.225	16.1457	13061	2.35547	0.263583	0.705073
chr1	154924073	154936991	1000	-	GSE108541_merged.1922.1	0	0	0	0	2.84237	0	13081	7.26331	0.0106265	0.110553
chr1	154944084	154961782	1000	-	GSE108541_merged.1923.4	0	0	0	0	0.775517	0	13087	2.32951	0.0106265	0.110553
chr1	154957025	154961782	1000	-	ENST00000368457.2	9.21592	10.2853	11.7502	33.4199	27.7955	28.9545	13094	2.46059	0.0174344	0.14757
chr1	154962283	154974540	1000	-	GSE108541_merged.1923.13	0.908965	3.59465	0.745285	1.47084	7.47396	2.0048	13098	5.29806	0.150061	0.521781
chr1	154962295	154974540	1000	-	GSE108541_merged.1923.14	0.703796	3.28017	2.07638	1.42491	6.18304	1.67365	13099	4.49932	0.0992159	0.414559
chr1	154983372	154993111	1000	+	ENST00000292180.7	0.375389	3.66304	2.35245	1.07242	3.38248	1.84956	13127	2.48733	0.358674	0.805816
chr1	155002629	155018522	1000	+	ENST00000417934.6	0.338229	0.065773	2.63664	0.127061	1.00263	0.313068	13136	2.0989	0.409557	0.841084
chr1	155002642	155018522	1000	+	GSE108541_merged.1929.3	0	1.05124	0.851967	0.36156	3.61263	2.11036	13138	5.67995	0.0717404	0.345813
chr1	155002725	155015814	1000	+	ENST00000487542.1	0.07757	0.034165	0.016455	0.050833	4.82904	0.035948	13144	12.4278	0.0129626	0.123813
chr1	155014447	155018522	1000	+	ENST00000292176.2	0.091372	0.077052	0.050656	0.076057	1.48178	0.1023	13152	3.40034	0.01185	0.11788
chr1	155045190	155046155	1000	-	ENST00000452962.1	0.349531	0.069918	0.426533	0.270861	1.1495	0.188107	13166	2.27177	0.0341754	0.220612
chr1	155063760	155069553	1000	+	ENST00000427683.2	1.18209	2.01344	1.78912	4.41523	6.20565	5.04046	13207	3.2212	0.0132339	0.125074
chr1	155063855	155087538	1000	+	GSE108541_merged.1932.5	0	0	0	0	1.41561	0	13208	3.66615	0.0106265	0.110553
chr1	155078926	155087538	1000	+	GSE108541_merged.1932.8	0.013348	0.133747	0	0	0.870861	0.388776	13211	2.34464	0.0306326	0.206609
chr1	155127459	155134857	1000	+	ENST00000368407.7	11.0703	11.2318	9.62048	99.7953	88.7648	103.86	13215	7.02431	0.000247342	0.0336155
chr1	155135343	155138509	1000	+	ENST00000484157.5	0.1229	0.265088	0.74549	0.369115	2.72045	0.383527	13221	4.95125	0.00435303	0.10894
chr1	155135390	155138759	1000	+	ENST00000475824.6	0.279657	1.17379	1.20676	3.08332	5.93345	1.32063	13223	5.39766	0.0762356	0.35856
chr1	155135390	155138857	1000	+	GSE108541_merged.1934.3	1.17668	0	0.479695	0.966598	1.9619	2.47583	13224	2.37435	0.275581	0.720548
chr1	155135811	155138857	1000	+	ENST00000368401.6	2.64613	1.52673	2.3543	6.46358	16.1672	9.05454	13226	8.25169	0.00502967	0.110553
chr1	155135849	155138857	1000	+	ENST00000303343.12	0.310263	0	0.363208	1.27019	4.19253	2.03022	13229	6.59667	0.00298537	0.0982113
chr1	155135857	155138857	1000	+	ENST00000650403.1	1.29432	0.99046	1.37304	5.11683	6.48154	4.68277	13231	3.83058	0.00245485	0.0898684
chr1	155135858	155138857	1000	+	ENST00000368405.7	0.456291	0.928779	0.333967	2.59272	3.75926	1.54739	13232	3.30938	0.0725409	0.34831
chr1	155139890	155140595	1000	-	ENST00000341298.3	1.47507	2.80683	4.28575	12.8334	10.1677	14.1109	13238	3.24676	0.127003	0.476822
chr1	155169407	155173316	1000	-	ENST00000487350.5	30.9768	1.4592	2.4578	3.69877	39.215	3.3172	13242	12.3247	0.330837	0.778896
chr1	155189252	155192916	1000	-	GSE108541_merged.1936.56	0.228332	0	0.165929	0	1.21281	0.346474	13307	2.8744	0.0133106	0.125542
chr1	155195598	155208208	1000	-	GSE108541_merged.1941.7	0	0	0	0.043385	1.1309	0.248436	13322	2.9775	0.00333439	0.102096
chr1	155195844	155197659	1000	-	ENST00000469769.1	0.020076	0.113548	0.00825	0.676859	1.06475	0.951972	13325	2.13986	0.00850651	0.110553
chr1	155200455	155209051	1000	-	ENST00000486260.5	0	0	0	0.164991	4.05825	0.185191	13333	10.1276	0.00817826	0.110553
chr1	155208796	155213824	1000	+	ENST00000316721.8	0.730363	1.12079	0.691938	1.23019	2.98479	0.892292	13338	2.76897	0.0571964	0.301086
chr1	155213824	155227533	1000	-	ENST00000368374.5	0	0	1.17845	4.14012	4.54196	4.86996	13347	5.57054	0.0643716	0.323621
chr1	155213824	155227533	1000	-	GSE108541_merged.1944.2	0	4.24262	5.47443	0	3.51712	0	13348	4.00836	0.348949	0.796382
chr1	155214398	155227533	1000	-	GSE108541_merged.1944.14	0	0.031806	0	4.68861	4.3739	0	13358	5.32036	0.29249	0.741228
chr1	155234867	155244699	1000	-	ENST00000428024.3	0	1.22297	0	0	1.34846	0	13368	2.43162	0.311028	0.759128
chr1	155238563	155244699	1000	-	ENST00000473570.5	0.276379	1.24446	0.6204	0.790346	2.38253	1.36083	13375	2.72151	0.0960971	0.40732
chr1	155247216	155255483	1000	-	ENST00000361361.6	1.97945	3.95845	3.69398	6.22034	6.73529	6.81052	13381	2.0824	0.150067	0.521781
chr1	155262867	155273516	1000	-	ENST00000361168.9	0.564058	0.619426	0.892487	2.85193	4.83884	5.51451	13401	4.39991	0.0220318	0.169472
chr1	155262867	155273516	1000	-	ENST00000368361.8	0.70064	2.47745	1.54909	5.32383	6.21828	12.2798	13402	3.15741	0.214957	0.635647
chr1	155262869	155273516	1000	-	GSE108541_merged.1949.4	1.4484	2.04276	0.970943	3.82605	9.43601	5.08653	13404	5.57266	0.0251231	0.183352
chr1	155262873	155273516	1000	-	ENST00000355560.4	0.551577	0.582493	0.918649	2.78374	3.71977	4.65135	13405	3.29709	0.0283679	0.197053
chr1	155262879	155269487	1000	-	ENST00000497188.1	0	0	0	2.63386	1.78786	2.28379	13407	2.46388	0.000486377	0.0460134
chr1	155274101	155274423	1000	+	GSE108541_merged.1950.1	0	0	0	0.575564	2.05524	0.770558	13410	4.17042	0.00137071	0.071105
chr1	155308747	155320666	1000	+	ENST00000611010.4	3.20995	8.50847	4.51596	18.0372	30.398	14.3224	13421	6.44791	0.0627972	0.31883
chr1	155308802	155318664	1000	+	ENST00000461507.5	0.102778	0.175412	0.126031	19.2719	48.3212	23.4157	13424	65.8597	0.000149938	0.0273484
chr1	155308892	155318664	1000	+	ENST00000495308.5	0.105792	0.188649	0.090687	28.256	5.25469	26.5607	13429	2.64108	0.0661986	0.328986
chr1	155308967	155318855	1000	+	ENST00000470171.5	0.061047	4.18581	0.046795	0.021208	4.25655	0.011928	13434	5.17014	0.340047	0.78762
chr1	155308969	155320666	1000	+	ENST00000612683.1	6.17448	5.05195	4.95891	20.1411	18.1568	22.1778	13435	2.77082	0.00695275	0.110553
chr1	155308984	155318928	1000	+	ENST00000477057.5	0.277474	0.224526	0.227785	7.70367	5.20492	6.07369	13437	4.24233	0.000930926	0.0609912
chr1	155318174	155319928	1000	+	ENST00000492887.5	0.459741	0.153795	0.083361	1.02735	1.83748	1.03278	13441	2.5678	0.039095	0.23932
chr1	155324521	155331114	1000	+	ENST00000490373.5	0.199553	4.36926	9.45385	16.2269	17.1798	15.9518	13459	7.19707	0.276891	0.722291
chr1	155324576	155331114	1000	+	ENST00000292254.8	0.218186	0.050468	0.250312	5.82756	4.77278	8.01241	13463	4.65943	0.0127856	0.122838
chr1	155335379	155563141	1000	-	GSE108541_merged.1956.3	0	0.494984	0.087642	0	5.79542	1.00158	13468	13.7546	0.0154712	0.13736
chr1	155610218	155614967	1000	+	GSE108541_merged.1965.6	0.856736	1.46701	0.970079	1.5891	2.65393	4.28051	13494	2.001	0.279019	0.724939
chr1	155610619	155614967	1000	+	ENST00000483734.5	0	0	0	0	0.875203	0	13506	2.5247	0.0106265	0.110553
chr1	155659445	155688402	1000	-	ENST00000311573.9	0	0.686459	0	1.68864	2.29685	2.90751	13516	2.83271	0.122796	0.468046
chr1	155659445	155688774	1000	-	ENST00000347088.9	1.26365	1.13988	1.21947	6.25328	6.13617	2.44575	13519	3.25638	0.127406	0.477699
chr1	155659445	155688774	1000	-	ENST00000359205.9	0.377259	0.856348	0.167837	6.82231	4.8491	2.46366	13522	3.29175	0.163348	0.54689
chr1	155659445	155688774	1000	-	ENST00000361831.9	0	0	0	0	2.62271	5.87372	13524	6.43231	0.232458	0.661379
chr1	155659445	155688774	1000	-	ENST00000407221.5	0	0.680646	0	1.63022	2.00983	3.70618	13526	2.49753	0.214581	0.634965
chr1	155659445	155689000	1000	-	ENST00000295566.8	0	0.276365	0	4.64716	2.29673	4.62229	13527	2.28344	0.024974	0.182734
chr1	155659445	155689000	1000	-	ENST00000368330.6	0	0.344058	0	5.66653	4.5369	9.83886	13528	4.38518	0.0473542	0.268586
chr1	155687966	155738608	1000	+	ENST00000471642.6	0	1.17707	0.16331	3.83785	8.66703	4.32082	13541	9.29603	0.0358338	0.227055
chr1	155687984	155731415	1000	+	ENST00000471214.5	0	0.479075	0.084283	0.472035	4.04289	0.531938	13542	7.50804	0.0204193	0.162149
chr1	155689082	155738608	1000	+	ENST00000343043.7	3.13807	18.671	1.75271	27.5615	27.5467	1.7632	13546	3.55268	0.622754	0.855542
chr1	155689090	155738608	1000	+	ENST00000421487.6	0.636213	3.34429	3.87615	8.4811	23.4144	6.80617	13548	14.3427	0.0412684	0.247038
chr1	155689093	155721989	1000	+	ENST00000465375.5	0.048836	0.087179	0.572191	0.386415	1.14844	0.40857	13550	2.44194	0.0285326	0.197663
chr1	155689098	155726294	1000	+	ENST00000462002.5	0	0	0	0.470495	1.26561	0.545584	13551	2.77711	0.0013742	0.0711472
chr1	155744361	155744693	1000	-	GSE108541_merged.1968.1	0.083823	0	0	0.207572	1.00455	0.622997	13569	2.43371	0.0175109	0.148022
chr1	155745316	155745541	1000	-	GSE108541_merged.1969.1	0.132289	0.183999	0.089755	0.328091	1.02821	0.909964	13570	2.13271	0.0461887	0.264374
chr1	155745776	155750306	1000	+	GSE108541_merged.1970.1	0	0	0	3.63537	2.1624	3.88556	13571	2.63663	0.00503542	0.110553
chr1	155745828	155750306	1000	+	GSE108541_merged.1970.3	0	0	0	0	2.76236	0	13573	7.04162	0.0106265	0.110553
chr1	155749716	155859400	1000	-	ENST00000437809.5	0	2.17922	0	0	1.41952	2.72733	13577	2.10313	0.601229	0.84281
chr1	155750331	155857295	1000	-	GSE108541_merged.1971.5	3.20819	0.85516	2.34554	8.23795	10.101	7.54354	13581	4.24178	0.0894317	0.391052
chr1	155913044	155934400	1000	-	ENST00000368320.7	0.446805	0.125158	0.521888	1.71293	2.7967	2.81943	13605	3.42782	0.0225048	0.171866
chr1	155913075	155934400	1000	-	GSE108541_merged.1974.3	1.02737	2.24442	0.268101	2.03583	3.47179	4.051	13606	2.14847	0.378517	0.821162
chr1	155913075	155934400	1000	-	GSE108541_merged.1974.5	0	0	0.216117	1.56319	1.2081	0.869866	13608	2.05491	0.0740581	0.352535
chr1	155921384	155934400	1000	-	ENST00000368319.3	0.16927	0	0.09047	0.572066	1.31835	1.05482	13614	2.55527	0.0145843	0.132621
chr1	156009047	156020959	1000	-	ENST00000295702.8	120.179	76.2954	115.011	290.672	257.104	205.901	13650	2.49367	0.116	0.453381
chr1	156009104	156020959	1000	-	ENST00000496742.5	0.762904	0.51535	0.152619	1.92992	2.75922	3.14897	13654	2.59632	0.0889855	0.390169
chr1	156009106	156020959	1000	-	ENST00000484320.6	0	0	0	0	3.13706	0	13655	8.09856	0.0106265	0.110553
chr1	156018269	156020959	1000	-	ENST00000526212.2	0	0	0	0.096676	0.761119	0.204517	13666	2.19969	0.00275015	0.094789
chr1	156061382	156070514	1000	+	ENST00000473336.5	12.7696	9.44834	6.32267	25.9081	34.1045	24.4782	13683	3.36327	0.086795	0.384774
chr1	156071181	156071438	1000	+	GSE108541_merged.1985.1	0.291897	0.037702	0.145342	0.101532	1.19784	0	13685	2.62591	0.0448587	0.259413
chr1	156072012	156081998	1000	-	ENST00000532414.2	0.278815	0.263317	0	6.18713	4.77501	6.107	13686	4.13228	0.0023378	0.0879684
chr1	156153576	156177752	1000	+	GSE108541_merged.1988.8	0.476063	0.217944	0.657675	0.707875	1.89065	0.074995	13722	2.75661	0.117383	0.456213
chr1	156212992	156240042	1000	+	ENST00000368279.7	0.352742	0	0.22615	0	0.944509	0	13744	2.2718	0.0513812	0.28203
chr1	156243415	156248531	1000	-	GSE108541_merged.1991.9	0	0	0	0.905922	2.35461	0.393638	13764	4.40802	0.0254915	0.18504
chr1	156249223	156282852	1000	-	GSE108541_merged.1992.1	0	0	0	0	0.639827	0.614235	13778	2.05424	0.0863426	0.383506
chr1	156282947	156292443	1000	+	ENST00000295694.9	1.81184	0.953508	2.56829	6.75999	4.67763	4.4537	13785	2.05636	0.23713	0.668243
chr1	156282952	156292443	1000	+	ENST00000357501.6	0.26278	0.075755	0.167638	0.527612	1.35373	0.571571	13786	2.46833	0.00928662	0.110553
chr1	156292686	156295689	1000	-	ENST00000622703.4	2.50779	1.16468	1.18385	6.71097	6.13499	5.87949	13801	2.49791	0.0948208	0.404104
chr1	156293517	156295016	1000	-	ENST00000479084.1	0.17483	0.322383	0.046284	0.331379	3.11216	0.450738	13808	5.66467	0.0190165	0.155507
chr1	156596079	156601496	1000	-	ENST00000531129.5	0	0.011946	0	0.090397	0.736197	0.478723	13915	2.13987	0.0204584	0.162346
chr1	156699605	156705601	1000	-	ENST00000368222.7	40.5284	41.8665	41.2868	218.551	190.614	227.838	13942	4.25747	0.000216651	0.0317071
chr1	156699617	156705816	1000	-	ENST00000621784.4	0.803229	1.84847	0.552029	5.11807	4.90587	7.70954	13944	2.60512	0.149069	0.519869
chr1	156721889	156728353	1000	-	GSE108541_merged.2008.2	0.017186	2.04658	0	0.076455	1.81522	0	13949	2.63243	0.402526	0.836329
chr1	156721889	156728799	1000	-	GSE108541_merged.2008.1	0.042362	0.265239	0.703673	0.142107	3.17561	0.456991	13950	6.61528	0.000866691	0.0594281
chr1	156728959	156736960	1000	+	GSE108541_merged.2009.4	0	0	0.913837	0	2.14391	1.04525	13962	5.21218	0.0398066	0.2419
chr1	156729123	156736960	1000	+	GSE108541_merged.2009.6	1.95355	1.93414	0.958979	0.645465	4.63121	0.494353	13963	3.47945	0.139614	0.502383
chr1	156729515	156733520	1000	+	ENST00000484742.5	0	0	0	0	0.641899	0	13964	2.07593	0.0106265	0.110553
chr1	156737301	156741131	1000	-	GSE108541_merged.2010.1	0.877159	7.26767	3.02689	3.7481	5.83232	1.45296	13972	2.1458	0.558055	0.842291
chr1	156742106	156751744	1000	-	ENST00000357325.9	203.59	122.134	156.136	221.2	377.355	340.886	13980	3.01291	0.0847057	0.379398
chr1	156743306	156744348	1000	-	ENST00000477306.1	0.030635	5.33574	1.28418	11.04	11.7519	13.4784	13985	5.32102	0.276598	0.721942
chr1	156743306	156767384	1000	-	GSE108541_merged.2011.7	0.963998	0.649622	0	0	1.88723	0	13986	2.69605	0.248117	0.683977
chr1	156743802	156752448	1000	-	ENST00000471377.5	0.169854	1.04892	0.085727	1.81495	3.29267	0.239541	13989	3.51911	0.251036	0.687969
chr1	156743840	156751744	1000	-	ENST00000495212.1	0.106209	0.232568	2.37856	2.88964	9.18798	0.559607	13990	13.4911	0.0870359	0.385315
chr1	156786890	156800817	1000	+	ENST00000454659.1	0.080037	0	0.271668	0.122073	1.96535	0.271699	13996	4.46882	0.000671128	0.0533015
chr1	156934839	157045841	1000	-	ENST00000368194.7	0	0	0	0.681448	1.49886	1.91948	14027	2.98405	0.0533771	0.288572
chr1	156935523	157045841	1000	-	ENST00000361409.2	0	0	0	0.531766	1.32248	1.98015	14032	2.79409	0.0991822	0.414527
chr1	156935523	157045841	1000	-	GSE108541_merged.2016.6	0	0	0	1.23321	1.77555	2.5311	14033	3.05086	0.0369097	0.231337
chr1	157074743	157074944	1000	+	GSE108541_merged.2019.1	0.259639	0.32703	0.072325	0.999918	4.43389	1.2516	14043	6.78175	0.0110275	0.112845
chr1	157121190	157138539	1000	-	ENST00000368192.8	4.2397	3.8023	4.56291	11.8701	9.92033	11.1254	14045	2.0054	0.011079	0.113113
chr1	158523671	158525838	1000	+	ENST00000436135.1	0.164659	0.254711	0.23601	0.337261	1.35721	0.337983	14158	2.55137	0.00682012	0.110553
chr1	159927038	159946017	1000	-	ENST00000361509.7	1.32963	0.66337	0.692435	0.503771	1.91453	1.72584	14304	2.00057	0.230609	0.65861
chr1	160205379	160215376	1000	+	ENST00000368077.5	0.300625	0.976178	1.22047	0.49063	1.61528	1.16422	14355	2.10683	0.140941	0.50488
chr1	160215714	160262601	1000	-	ENST00000368074.5	1.39774	2.06142	2.23298	3.27177	7.11924	1.59664	14363	4.09111	0.0707567	0.34282
chr1	160217161	160262448	1000	-	GSE108541_merged.2042.11	0.025403	0.027657	0.805406	0.245766	1.55044	2.45425	14372	3.3545	0.201405	0.614542
chr1	160239783	160262601	1000	-	ENST00000447377.5	1.43926	0.59085	0.754631	0.036763	1.77367	0.922172	14382	2.2082	0.204791	0.619922
chr1	160266339	160267225	1000	-	ENST00000453374.2	0.739516	1.07787	1.06845	0.593173	2.15943	0.584608	14390	2.29882	0.0185737	0.153289
chr1	160267143	160281552	1000	+	GSE108541_merged.2045.1	0	0	0	2.26859	1.91477	2.47347	14391	2.75799	0.000729959	0.0553018
chr1	160276866	160285154	1000	-	ENST00000472750.5	1.94583	1.29269	1.27554	3.29005	4.1521	3.18987	14393	2.16229	0.0432976	0.254023
chr1	160317402	160317706	1000	+	ENST00000439961.2	1.43523	1.15792	0.883071	1.87392	3.21279	2.90506	14422	2.20028	0.0665585	0.330156
chr1	160985731	160985979	1000	-	GSE108541_merged.2051.1	0.086844	0.091459	0.084671	0.161871	1.32914	0.432319	14517	2.96104	0.00361846	0.104529
chr1	160986755	160986978	1000	-	GSE108541_merged.2052.1	0.207266	0.274524	0.269814	0.107011	1.39182	0	14518	2.78177	0.0265987	0.189597
chr1	160995190	161039161	1000	-	GSE108541_merged.2053.1	3.6384	4.70955	6.51482	2.32436	6.49557	9.88327	14519	2.07457	0.428072	0.842291
chr1	160995210	161039161	1000	-	GSE108541_merged.2053.2	0	0	5.05719	0	19.3694	15.2725	14522	75.528	0.103948	0.425878
chr1	160997956	161039161	1000	-	ENST00000289779.7	0	0	0	0	3.97042	0	14524	10.6123	0.0106265	0.110553
chr1	161037630	161038550	1000	-	ENST00000462952.1	0.484656	0.778851	0.525044	3.68839	3.63168	2.97191	14532	2.85904	0.0106677	0.110724
chr1	161037630	161039161	1000	-	ENST00000318289.14	2.04394	3.54218	3.05074	11.099	10.0687	9.72058	14533	2.87437	0.0376949	0.234308
chr1	161037630	161039161	1000	-	ENST00000368024.5	3.80717	2.65503	2.58531	13.6308	15.9898	16.6156	14535	4.33631	0.0111416	0.113529
chr1	161037691	161038879	1000	-	ENST00000466967.1	0.150672	0.148406	0.023322	0.405195	0.975266	0.23955	14537	2.03163	0.050421	0.278759
chr1	161039919	161045977	1000	-	ENST00000473969.6	0.755433	4.56076	3.00535	4.0999	6.5882	6.66384	14543	2.95081	0.286332	0.733747
chr1	161040439	161045977	1000	-	ENST00000496363.5	0.130751	0.262739	0.225021	0.847137	2.83015	1.824	14546	4.49712	0.00715342	0.110553
chr1	161070994	161089599	1000	-	GSE108541_merged.2056.1	2.2633	1.47889	1.78674	3.20573	5.58763	2.75496	14558	2.85616	0.032288	0.213038
chr1	161118104	161119952	1000	+	ENST00000479266.5	0.012283	0	0.010743	0	0.627357	0	14576	2.0356	0.0104613	0.110553
chr1	161118117	161121193	1000	+	ENST00000392190.9	0	0	0	2.26502	1.62106	1.60016	14582	2.37208	0.00821165	0.110553
chr1	161133529	161158856	1000	+	GSE108541_merged.2062.4	3.87635	0	0.392503	0	8.88176	0	14607	13.027	0.17044	0.560374
chr1	161159463	161165723	1000	+	ENST00000368002.7	2.48215	3.38928	1.85218	6.83267	10.4223	9.1026	14618	3.53255	0.0398265	0.241996
chr1	161166438	161171220	1000	+	GSE108541_merged.2066.5	0.696145	0	0	1.91562	3.15108	2.0521	14634	3.76009	0.0622554	0.317144
chr1	161202045	161209595	1000	+	ENST00000496553.5	0.03431	0.029023	0.029903	16.1332	8.24786	11.6342	14670	6.7328	0.00125587	0.068908
chr1	161226002	161230744	1000	+	ENST00000367988.7	0	0	6.12904	3.95022	3.95781	4.10166	14696	4.61978	0.386786	0.827484
chr1	164559143	164851831	1000	+	GSE108541_merged.2095.2	0	0.716048	0	3.70795	2.63575	2.75183	14984	2.51727	0.122331	0.467134
chr1	164559158	164851831	1000	+	GSE108541_merged.2095.3	0	0.583244	0	3.02272	3.63933	2.21902	14985	4.03005	0.0473175	0.268482
chr1	164559822	164849339	1000	+	ENST00000367897.5	4.18683	2.66967	3.35136	8.85808	9.76771	9.7782	14991	2.5517	0.0315377	0.210213
chr1	167936591	168075843	1000	+	GSE108541_merged.2125.4	0	0.20145	0.154751	0.13785	0.950535	0.146804	15212	2.30006	0.0136653	0.127547
chr1	168179054	168192395	1000	+	ENST00000367830.3	0	0	0	0.599354	1.85828	0	15239	3.79372	0.0679808	0.334304
chr1	169106322	169132722	1000	+	ENST00000367815.8	21.5742	20.6997	21.2571	65.7914	64.7938	68.3967	15277	2.94666	0.000133549	0.0264793
chr1	169132530	169367967	1000	-	ENST00000472647.5	0	0	0	0	0.947695	0.344954	15283	2.65553	0.00822808	0.110553
chr1	169463908	169486003	1000	-	ENST00000236137.9	0.225094	0.370084	0.064351	0.869287	2.60786	0.762712	15308	3.84049	0.0264427	0.188936
chr1	170532128	170553446	1000	+	ENST00000367763.7	0.928097	1.34788	1.42488	2.09492	2.98452	2.53365	15383	2.10379	0.0175079	0.14802
chr1	171485511	171593511	1000	+	GSE108541_merged.2164.1	0.784184	1.93167	2.11678	0.862258	2.4587	0.02797	15450	2.04618	0.352603	0.800028
chr1	171485522	171593511	1000	+	GSE108541_merged.2164.6	0.86946	2.85909	0.799961	0.770834	2.69375	0.026688	15455	2.02409	0.477913	0.842291
chr1	171670516	171670939	1000	-	ENST00000442087.2	5.79521	5.70806	5.72741	2.95491	8.27266	3.35045	15482	2.05143	0.0272962	0.192717
chr1	171701091	171742060	.	-	ENST00000474047.5	0	0	0.316375	0	0.635016	0	15485	2.04278	0.0160316	0.140165
chr1	173799849	173824211	1000	-	ENST00000367710.7	0.127593	0.811216	0.297544	0.053481	2.22281	0.12034	15593	3.87279	0.0560524	0.29749
chr1	173824652	173858546	1000	+	ENST00000648807.1	1.11398	0.080605	0.276506	0.551015	3.99534	1.27838	15603	5.66583	0.0598944	0.309558
chr1	173863899	173868009	1000	-	ENST00000449289.5	0.273291	0.020471	0.165805	3.32728	3.69676	2.38625	15617	4.27971	0.0104854	0.110553
chr1	173863900	173866206	1000	-	ENST00000414075.5	1.72417	1.09918	1.54115	6.81868	8.36411	6.88685	15618	4.2325	0.00433669	0.108717
chr1	173863900	173867043	1000	-	ENST00000436285.5	13.9331	12.3415	20.0072	98.9411	63.5943	91.0246	15619	3.66688	0.0452769	0.260963
chr1	173863900	173867043	1000	-	ENST00000448718.5	28.8193	21.7128	26.4145	147.161	131.059	118.309	15620	4.78923	0.00742097	0.110553
chr1	173863900	173867043	1000	-	ENST00000456812.6	1.77859	1.08053	2.74471	3.58072	6.40076	1.94792	15621	3.80924	0.081326	0.371313
chr1	173863900	173868009	1000	-	ENST00000412059.5	0.0432	0.066938	0.287076	0.517961	5.55656	0.507102	15622	12.3349	0.00313273	0.0996765
chr1	173863900	173868009	1000	-	ENST00000431268.5	0.224251	0.19448	0.226201	0.476676	2.2982	0.411117	15623	3.98806	0.00895876	0.110553
chr1	173863900	173868009	1000	-	ENST00000436656.5	0.252075	0.070102	0.361567	2.15369	6.96071	2.36564	15624	10.5495	0.000826687	0.0583719
chr1	173863900	173868009	1000	-	ENST00000450589.5	12.7504	27.2614	0.172796	153.822	134.15	193.662	15625	7.19077	0.43653	0.842291
chr1	173864015	173868009	1000	-	ENST00000449589.5	0.46863	0.362137	0.437847	0.865173	4.60504	0.408967	15635	6.68873	0.025823	0.186297
chr1	173864954	173868009	1000	-	ENST00000455838.5	4.56101	0.039783	0.275023	1.20709	9.81958	1.29181	15639	9.43678	0.216224	0.637423
chr1	173865243	173867721	1000	-	ENST00000432536.5	0.237842	0.128455	0.136936	0.592108	3.98563	0.875115	15641	7.21394	0.00482206	0.110553
chr1	173865248	173868009	1000	-	ENST00000456293.5	0.392825	0.792973	0.662518	0.511936	7.68827	0.895754	15642	12.5616	0.00521925	0.110553
chr1	173865352	173868009	1000	-	ENST00000443799.5	0.304298	0.180542	0.353923	0.101731	1.23952	0.24893	15643	2.50579	0.00299376	0.0983009
chr1	173938410	173993135	1000	-	ENST00000367694.2	0.242414	0.151589	0.056924	0.174223	2.08803	0.046962	15658	4.09938	0.035975	0.227554
chr1	174159580	174246346	1000	+	ENST00000635248.1	0	0	0	0	0.629289	0.47418	15675	2.03816	0.0490223	0.274096
chr1	174238892	174995308	1000	+	GSE108541_merged.2191.9	0	0	0	1.13914	1.45418	0.845529	15679	2.62596	0.00624891	0.110553
chr1	174568100	174849246	1000	-	GSE108541_merged.2194.1	0	0	0	0	1.2623	0	15684	3.32861	0.0106265	0.110553
chr1	175921974	175922145	1000	+	ENST00000452777.1	0.206504	0	0.857223	1.02121	2.81312	0.884351	15739	4.58792	0.0227353	0.172859
chr1	175944830	176207493	1000	-	GSE108541_merged.2207.1	0.030116	0.72492	0.27838	0	2.60214	0.86732	15743	4.95723	0.0462021	0.264392
chr1	177171496	177282422	1000	+	ENST00000361539.4	0	0	0	0	0.889646	1.00997	15775	2.52143	0.119274	0.460392
chr1	179025803	179076562	1000	+	GSE108541_merged.2226.2	1.15277	5.54291	1.42328	0	4.65745	0	15845	3.55424	0.310737	0.75882
chr1	179082069	179095996	1000	+	GSE108541_merged.2228.5	0	4.3385	7.15995	0	3.07199	7.52841	15853	3.25494	0.592056	0.842291
chr1	179591616	179691272	1000	+	GSE108541_merged.2237.2	0	0	0	1.59394	1.16974	0.336628	15907	2.01799	0.233592	0.663084
chr1	179606226	179691272	1000	+	GSE108541_merged.2237.5	0	0	0	0	3.08765	0.092722	15910	7.94377	0.00731245	0.110553
chr1	179698670	179698874	1000	+	GSE108541_merged.2238.1	0	0	0	0	1.02975	0.214243	15912	2.82718	0.00382565	0.105634
chr1	179857942	179877803	1000	-	GSE108541_merged.2240.5	0	0	0.281154	0	0.682856	0	15923	2.13352	0.00962386	0.110553
chr1	179882695	179925000	1000	+	ENST00000435319.8	2.14812	1.03603	0.131868	1.90607	3.4505	2.81465	15932	2.18392	0.380202	0.822423
chr1	179954737	180114880	1000	+	ENST00000367607.7	0	0.154991	0	0.193197	1.55925	0.370587	15944	3.42672	0.0105049	0.110553
chr1	180230285	180278982	1000	+	ENST00000263726.3	0	0	0	1.84084	1.8853	1.92266	15966	2.90508	1.23e-05	0.00922502
chr1	180269703	180502954	1000	-	GSE108541_merged.2249.4	0	0	0	1.57461	3.17787	0	15972	5.34342	0.131601	0.486465
chr1	180949454	181023121	1000	-	GSE108541_merged.2255.2	0	0	0	0.638347	1.54277	0.125753	15997	3.15174	0.0551007	0.29441
chr1	182598622	182604408	1000	-	ENST00000367558.5	0	0.444324	0	2.72938	2.44825	3.05124	16092	2.79953	0.0390564	0.239137
chr1	182942114	182942404	1000	-	ENST00000419500.1	1.76737	1.88755	1.53589	4.15328	12.5945	4.5152	16128	7.63629	0.00595247	0.110553
chr1	182959073	182960405	1000	-	ENST00000453838.2	0.083298	0.208418	0.087615	1.16424	2.0321	1.31652	16132	3.11703	0.00264266	0.0927769
chr1	183471315	183554193	1000	+	GSE108541_merged.2277.2	1.42912	1.03491	0.389312	2.15066	3.09968	1.45689	16156	2.12626	0.230577	0.65861
chr1	183472128	183554193	1000	+	GSE108541_merged.2277.5	0.416075	0.03225	0.076195	0.501672	2.60825	0.074071	16160	4.53586	0.0685526	0.336039
chr1	183472620	183554193	1000	+	GSE108541_merged.2277.19	0.069416	0.328075	0.144151	5.1112	9.15655	0.487786	16174	11.1818	0.134473	0.492037
chr1	184051650	184074212	1000	+	ENST00000423085.7	0.042778	0.110377	0.56165	1.68638	3.02687	2.74374	16206	4.45051	0.014878	0.134253
chr1	184051711	184074212	1000	+	ENST00000647437.1	0.039318	0.077122	0.182912	0	0.780607	0	16212	2.2037	0.00464719	0.110553
chr1	185120052	185156981	1000	-	GSE108541_merged.2288.3	0	0	0	0	1.17752	0	16264	3.14652	0.0106265	0.110553
chr1	185157589	185169823	1000	+	GSE108541_merged.2289.4	0	0	0	0	1.86155	0	16270	4.70533	0.0106265	0.110553
chr1	185296387	185317329	1000	-	ENST00000367498.7	15.1203	14.1226	15.0827	9.61829	22.5521	25.414	16281	2.15788	0.264312	0.706107
chr1	185734550	186190949	1000	+	ENST00000271588.8	0	0	0	46.7026	24.6543	56.9353	16307	19.0638	0.00193878	0.0822767
chr1	186115012	186190949	1000	+	GSE108541_merged.2299.7	0	0	0	21.074	4.33298	8.75324	16313	2.76409	0.102573	0.422758
chr1	186115015	186190949	1000	+	GSE108541_merged.2299.10	0	0	0	13.3277	4.59997	7.28074	16315	3.62652	0.0220396	0.169509
chr1	186171386	186190949	1000	+	ENST00000414277.1	0	0	0	1.86668	2.18135	1.45256	16318	3.35144	0.00321424	0.100479
chr1	186313868	186375729	1000	-	GSE108541_merged.2302.4	0	0	0	0	4.32443	0	16330	11.7442	0.0106265	0.110553
chr1	186314628	186375405	1000	-	GSE108541_merged.2302.5	0	0	0	0	1.80934	0	16331	4.57942	0.0106265	0.110553
chr1	193015758	193059412	1000	-	GSE108541_merged.2320.2	1.04148	0.014046	0.745406	0.328578	1.61757	0.674919	16459	2.4451	0.169075	0.557859
chr1	193015758	193059412	1000	-	GSE108541_merged.2320.3	0.759195	0.015225	0.355228	0.360734	2.08898	0.78346	16460	3.35109	0.0619068	0.316248
chr1	193091337	193105465	1000	-	GSE108541_merged.2323.2	0	0	0	0	1.0591	0	16486	2.89773	0.0106265	0.110553
chr1	194188966	194190342	1000	+	ENST00000421195.1	0.843609	0.502476	0.594299	0.333151	1.75753	0.393245	16513	2.32885	0.0408654	0.245566
chr1	200644172	200669969	1000	-	GSE108541_merged.2352.6	0.611027	0.293584	0.464204	0.514394	1.53791	0.803775	16700	2.22639	0.0215513	0.167319
chr1	201134771	201154501	1000	-	ENST00000367334.9	16.5143	21.6148	21.3337	55.271	47.2917	51.1236	16742	2.26245	0.0312929	0.209369
chr1	201134772	201145668	1000	-	ENST00000472411.1	0.014722	0.012008	0.11247	1.14846	1.32594	1.14346	16744	2.37506	0.000677715	0.0535262
chr1	201283451	201332993	1000	+	ENST00000367324.7	0	0	0	12.4071	9.50698	11.1939	16761	9.37881	2.6e-05	0.0126603
chr1	201517333	201534784	1000	+	GSE108541_merged.2362.3	0	0	0	0	1.03925	0	16835	2.85666	0.0106265	0.110553
chr1	201532617	201532996	1000	+	GSE108541_merged.2363.1	0.214547	0.249844	0.068203	0.663771	1.37455	0.605419	16841	2.29502	0.0257597	0.186129
chr1	201739311	201741345	1000	+	GSE108541_merged.2364.5	0	0	0	1.61767	1.37317	0	16851	2.30529	0.326395	0.774555
chr1	202133403	202144743	1000	-	ENST00000272217.6	8.32433	8.03456	8.96009	24.6302	20.7367	22.7798	16919	2.18582	0.00393988	0.105801
chr1	202471863	202472117	1000	-	ENST00000422457.2	18.9092	14.2848	13.4248	56.6815	69.5964	53.0814	16976	4.46497	0.0124294	0.120855
chr1	202724494	202809470	1000	-	ENST00000367265.8	0.143225	3.47414	3.39014	15.0543	9.71149	1.08693	16988	4.07144	0.494252	0.842291
chr1	202727674	202809470	1000	-	ENST00000649770.1	0	0	0	0	1.01669	0.645845	17003	2.78509	0.0346202	0.222496
chr1	202810961	202812022	1000	+	ENST00000425295.1	0	0.28639	0.514902	3.13721	2.62982	1.6069	17033	3.01713	0.083029	0.375476
chr1	202851827	202861620	1000	-	ENST00000443294.5	0.631518	0.437268	0.424037	3.94916	3.32835	3.64291	17036	2.65619	0.00198091	0.0829315
chr1	202852961	202861620	1000	-	GSE108541_merged.2394.2	0	0	0	0	1.89273	0	17038	4.78103	0.0106265	0.110553
chr1	202856861	202861620	1000	-	GSE108541_merged.2394.5	0	0	0	0	1.3582	0	17040	3.53853	0.0106265	0.110553
chr1	202961868	202967280	1000	-	ENST00000367249.8	13.6673	13.224	13.6159	20.2587	32.9219	38.6672	17060	2.89369	0.0747575	0.35432
chr1	202965370	202967280	1000	-	ENST00000473599.5	0	0	0.201701	1.30137	1.90775	0	17065	3.27537	0.176481	0.571534
chr1	203007402	203016140	1000	+	ENST00000543891.5	9.96113	0.254465	10.1964	31.9445	31.7621	33.2007	17071	8.10342	0.311516	0.759689
chr1	203795555	203854999	1000	+	GSE108541_merged.2411.2	0	0.393429	0.441131	0.712745	1.30873	2.12016	17150	2.22705	0.194465	0.603499
chr1	203795578	203854999	1000	+	GSE108541_merged.2411.3	0.142683	0.055382	0.29619	0.291718	3.36506	0.177153	17151	7.02935	0.00808718	0.110553
chr1	203795603	203854999	1000	+	GSE108541_merged.2411.5	0	0.097488	0.142944	0.32157	1.42775	2.36573	17153	3.03428	0.164952	0.550103
chr1	203795659	203854999	1000	+	ENST00000367210.2	2.15953	2.59454	1.69908	0.072036	8.97603	0.522192	17160	8.5393	0.0362393	0.228615
chr1	203795694	203854999	1000	+	GSE108541_merged.2411.18	0.334344	0	0	0.889836	1.18126	0.560746	17167	2.0267	0.101799	0.420701
chr1	203795713	203854999	1000	+	ENST00000550078.2	1.68226	1.27549	2.16236	2.50459	4.21572	2.98745	17170	2.51134	0.0129409	0.123687
chr1	204073603	204127743	1000	+	ENST00000367204.5	1.19272	0.219794	3.50704	2.06683	9.76434	6.03442	17197	11.19	0.062825	0.318942
chr1	204131061	204152031	1000	-	ENST00000367201.7	0	0	0	8.7363	6.87939	11.3318	17205	7.09852	0.00307614	0.0992107
chr1	204131061	204152031	1000	-	ENST00000367202.8	1.2805	0.955091	0.608015	27.4314	10.6391	19.8265	17206	3.65769	0.00250781	0.0906658
chr1	204131061	204152031	1000	-	GSE108541_merged.2416.1	0	0.266231	0.372973	1.60328	11.4341	8.8371	17207	22.5478	0.0259235	0.186742
chr1	204131061	204152031	1000	-	GSE108541_merged.2416.2	0	0	0	0	1.63575	0	17208	4.16874	0.0106265	0.110553
chr1	204198159	204214092	1000	-	ENST00000308302.3	1.92313	2.06355	1.73969	11.1921	11.0389	12.4872	17226	4.00823	0.000913398	0.06077
chr1	204198159	204214092	1000	-	GSE108541_merged.2419.5	0.058563	0.335195	0.394466	3.35181	2.43043	3.56047	17227	2.57333	0.0318714	0.211543
chr1	204221220	204378358	1000	-	GSE108541_merged.2420.9	1.26698	1.23274	1.02496	7.4228	7.34427	8.85741	17243	3.69491	0.00260119	0.0922477
chr1	204422627	204490750	1000	-	ENST00000367187.7	0	0.584827	0.490457	0.588735	3.72487	0.786547	17253	6.29127	0.0109085	0.112062
chr1	204422669	204494830	1000	-	GSE108541_merged.2428.5	0	0.356676	1.60641	1.25852	4.70283	0	17257	7.52597	0.108618	0.435694
chr1	204495052	204495310	1000	+	GSE108541_merged.2429.1	0.136941	0	0	0.464198	1.09502	0.383799	17264	2.32943	0.0197609	0.159162
chr1	204516382	204558120	1000	+	ENST00000367182.7	0	0.334895	0.269274	1.14875	1.48588	1.36358	17272	2.30667	0.0278496	0.194958
chr1	204617169	204685733	1000	-	ENST00000367177.3	0	0	0	4.3297	3.0292	4.30705	17287	3.53009	0.000369462	0.0402009
chr1	205302058	205321791	1000	-	ENST00000367157.4	0	0	0	2.09318	1.85974	1.92214	17373	2.75837	6.81e-05	0.0194003
chr1	205381380	205449981	1000	-	GSE108541_merged.2444.6	0.290563	0	0.452482	2.45749	3.55311	1.58805	17396	4.52561	0.0219584	0.169102
chr1	205712818	205750276	1000	-	ENST00000367142.4	37.3954	33.2513	38.5402	91.4737	102.66	94.8431	17450	2.99893	0.00132144	0.0701211
chr1	205718451	205750276	1000	-	GSE108541_merged.2453.2	20.6272	12.8443	7.02956	57.917	51.467	27.5511	17452	2.96317	0.298088	0.748027
chr1	205813327	205896050	1000	+	GSE108541_merged.2457.1	0	0	0	2.55483	2.08813	1.74062	17471	2.90283	0.00866705	0.110553
chr1	206205908	206464443	1000	+	ENST00000573034.7	0.100086	0.249657	0.138921	0.642011	3.37843	2.55964	17533	5.87749	0.030218	0.204909
chr1	206205908	206464443	1000	+	ENST00000624873.3	0.21508	0.282372	0.194052	0.486639	1.57258	0.974885	17534	2.66475	0.0112349	0.114093
chr1	206591645	206612485	1000	-	GSE108541_merged.2470.4	0	0	0	0	2.7674	4.92406	17568	6.8326	0.187774	0.591761
chr1	206599414	206612485	1000	-	GSE108541_merged.2470.10	0.204597	0.107383	0.16502	0.058128	2.15624	0.099921	17574	4.57034	0.0106195	0.110553
chr1	206695836	206696269	1000	-	ENST00000451736.1	1.32313	0.94823	1.84935	1.39144	4.12566	1.06334	17590	3.41637	0.0232201	0.175109
chr1	207321375	207360966	1000	+	ENST00000367064.8	4.12122	3.36488	3.42959	8.56218	9.72978	8.22889	17668	2.39606	0.00863213	0.110553
chr1	211173487	211173849	1000	+	ENST00000427600.2	1.11804	1.45043	1.0154	2.46516	6.16689	2.42861	17882	4.46994	0.0133078	0.125542
chr1	211326836	211374946	1000	+	ENST00000261464.9	0.8649	0.36913	0.694129	2.34226	2.5512	3.1777	17906	2.2591	0.0566051	0.299429
chr1	211382801	211433811	1000	+	GSE108541_merged.2511.1	0	0	0	0	0.926238	0	17909	2.62656	0.0106265	0.110553
chr1	211743505	211830777	1000	-	GSE108541_merged.2517.3	0	0	0	0.581214	1.11692	0.41457	17938	2.4351	0.0092888	0.110553
chr1	212285398	212361863	1000	+	GSE108541_merged.2527.1	0.512764	0.297778	0.28421	1.24337	2.93277	1.6041	17976	3.65092	0.00760102	0.110553
chr1	212615177	212620777	1000	+	ENST00000613104.1	0.433646	0.02538	0.060754	0.413211	1.15692	0.148227	18008	2.17692	0.136113	0.49517
chr1	213051254	213274773	1000	+	GSE108541_merged.2546.5	0	0	0	0	1.08608	0	18080	2.95382	0.0106265	0.110553
chr1	214281103	214331070	1000	+	GSE108541_merged.2547.2	0	0	0	1.10688	4.17944	0	18145	8.03362	0.0694081	0.339002
chr1	215567174	215621807	1000	+	GSE108541_merged.2554.1	2.81985	0	3.58998	7.82828	5.43516	5.94398	18180	2.68822	0.459142	0.842291
chr1	218285341	218322982	1000	+	GSE108541_merged.2559.2	0	0	0	2.93526	1.81961	1.09821	18243	2.43574	0.124427	0.47162
chr1	220057483	220090462	1000	-	ENST00000469520.6	0.026185	0.011522	0	0	5.18016	0.030351	18301	14.3549	0.0105556	0.110553
chr1	220689844	220699157	1000	+	ENST00000294889.5	0	0	0	7.97224	4.76207	6.64817	18349	4.68656	0.000402661	0.0422061
chr1	220690302	220699157	1000	+	GSE108541_merged.2582.2	0	0	0	0.483503	1.52231	0.532952	18350	3.24027	0.00226102	0.0873265
chr1	220747721	220747933	1000	-	GSE108541_merged.2583.1	0	0	0	0.494436	1.07533	0.376883	18351	2.42766	0.0074194	0.110553
chr1	220748333	220784815	1000	+	ENST00000366913.7	1.17348	0.996264	1.3092	3.53579	3.57126	3.40617	18354	2.19192	0.00421894	0.107736
chr1	221742400	221742733	1000	-	GSE108541_merged.2587.1	0	0	0.422006	0	1.18663	0.1832	18382	3.11652	0.00329264	0.101301
chr1	222618085	222668012	1000	+	ENST00000344922.9	0	1.94971	1.25541	4.7234	5.24514	5.66368	18417	3.8239	0.18256	0.582428
chr1	223221016	223289178	1000	-	GSE108541_merged.2600.6	0	0	0	0.150289	1.15195	0.816119	18489	2.87032	0.025985	0.187042
chr1	223221016	223363460	1000	-	ENST00000608996.5	0	0	0	0.161016	1.39643	1.74627	18490	3.32424	0.110628	0.440593
chr1	223546669	223547163	1000	-	GSE108541_merged.2602.1	0.048986	0	0.433652	0.301577	1.1889	0.188465	18505	2.70187	0.0214987	0.167058
chr1	223864602	223955537	1000	-	GSE108541_merged.2607.2	0	0	0	0	1.3683	0	18543	3.56089	0.0106265	0.110553
chr1	224227333	224330387	1000	-	ENST00000391875.6	0	0.862329	0.45729	2.46521	4.79375	4.94601	18581	5.41583	0.0500586	0.277564
chr1	224929660	224967924	1000	+	ENST00000366850.7	0	0	0.66173	0	0.9474	0	18644	2.62076	0.0440563	0.256732
chr1	225403089	225428070	1000	-	GSE108541_merged.2630.3	0.348279	0.140999	0	1.29202	1.68601	0.497751	18665	2.36275	0.139727	0.502548
chr1	225495479	225653331	1000	-	GSE108541_merged.2631.2	0.278631	0.469748	1.15552	0.452832	2.25802	0.214836	18676	3.44664	0.0357556	0.226765
chr1	225497084	225653331	1000	-	ENST00000366843.6	7.6417	0.0841	1.67059	7.28102	9.77982	7.05619	18682	3.84845	0.419061	0.842291
chr1	225777812	225789141	1000	+	ENST00000626563.2	0	0.057974	0	0.224203	1.81114	0.104677	18698	4.06593	0.0169337	0.144889
chr1	225840882	225882369	1000	-	GSE108541_merged.2634.1	0	0.139254	0	0.653402	1.14826	0	18710	2.31024	0.161954	0.544301
chr1	227430525	227430976	.	+	ENST00000447187.1	0	0	0	0	0.649631	0.068643	18833	2.08784	0.00501716	0.110553
chr1	227728706	227781929	1000	+	GSE108541_merged.2657.6	0	0	0	0	0.7186	0	18854	2.22034	0.0106265	0.110553
chr1	228082659	228099212	1000	+	ENST00000540651.5	21.8859	17.0506	53.1441	1.90979	18.3223	1.62993	18882	2.24052	0.265241	0.707416
chr1	228083136	228099212	1000	+	ENST00000478336.5	0	3.60961	0	0.060969	1.99019	0.282626	18888	2.40142	0.548233	0.842291
chr1	228088115	228099212	1000	+	ENST00000497165.5	23.6563	20.7973	42.1222	0.712919	33.8399	0.90902	18893	6.08367	0.0300517	0.204234
chr1	228100730	228103322	1000	-	ENST00000485896.5	0	0	0	4.02679	2.64524	4.78313	18897	3.12327	0.00748968	0.110553
chr1	228106678	228109021	1000	-	ENST00000366735.5	0.085745	0.756708	2.54519	7.68198	4.91423	6.9583	18910	3.49076	0.242672	0.676103
chr1	228106678	228109312	1000	-	ENST00000366746.7	0.71827	3.62904	1.71486	3.53744	5.08227	0.896351	18923	2.57043	0.410586	0.841748
chr1	228106679	228109312	1000	-	ENST00000391867.7	0.074942	1.59174	0.633654	0.18804	1.76364	0.150836	18925	2.51568	0.246812	0.682002
chr1	228139961	228148984	1000	+	ENST00000366730.5	0.393116	0	2.0745	1.93195	3.0032	6.89701	18942	3.70478	0.297212	0.747136
chr1	228145453	228148984	1000	+	ENST00000366716.1	3.51493	1.46869	0.956789	1.31951	20.0661	3.36708	18969	17.8421	0.0515694	0.282651
chr1	228147423	228148984	1000	+	ENST00000465025.1	0.824177	2.07331	1.76629	4.17635	11.7696	0.765743	18978	8.46962	0.130997	0.485174
chr1	228290473	228361250	1000	+	GSE108541_merged.2672.13	0	0	0	0	1.51661	0	19007	3.89418	0.0106265	0.110553
chr1	228487060	228495766	1000	+	ENST00000305943.7	7.61031	13.5555	21.11	28.1432	39.993	30.0182	19045	4.2383	0.0894111	0.390999
chr1	228508740	228510032	1000	+	GSE108541_merged.2688.1	0.287109	0	0	0.003067	1.11552	1.00699	19049	2.61977	0.138516	0.500111
chr1	228735076	228746669	1000	+	ENST00000366691.3	0	0	0	2.56665	2.8761	2.49716	19075	4.03313	3.15e-05	0.0135571
chr1	229441778	229488772	1000	-	GSE108541_merged.2695.3	0	0	0	0.169985	1.03118	0.046664	19105	2.64207	0.0194166	0.157552
chr1	230752676	230802003	1000	+	GSE108541_merged.2706.4	0	0	0	0	1.93056	0	19154	4.87343	0.0106265	0.110553
chr1	231224254	231241187	1000	-	ENST00000451322.1	0	0	0.171686	0.333169	1.34919	0.393574	19200	3.05122	0.000457276	0.0448768
chr1	231241206	231277973	1000	+	GSE108541_merged.2714.1	0	1.50588	0.379267	0.446796	3.31494	2.59962	19206	4.60221	0.167185	0.55472
chr1	231363812	231425044	1000	-	GSE108541_merged.2718.2	0.058276	0.054936	0.365539	0.292908	0.929081	0.28207	19223	2.18608	0.0118367	0.117841
chr1	231528666	231616906	1000	+	GSE108541_merged.2720.11	0	0	0	0	1.41394	0	19242	3.66243	0.0106265	0.110553
chr1	231626814	232041272	1000	+	ENST00000439617.7	0	0	0	0	0.728879	0	19262	2.23993	0.0106265	0.110553
chr1	232397974	232630122	1000	-	GSE108541_merged.2725.3	0.419712	0.927738	0	0.657813	2.5858	3.49356	19280	3.14176	0.253051	0.690647
chr1	233160246	233179175	1000	-	ENST00000498302.1	0.025232	0.005393	0.016807	0.008625	2.27779	0.01669	19320	5.63468	0.0103428	0.110553
chr1	233198966	233227371	1000	-	ENST00000518351.2	0	0	0	0	1.33244	0	19321	3.48175	0.0106265	0.110553
chr1	234356904	234358656	1000	+	GSE108541_merged.2742.1	0	0	0	0.281421	1.21124	0.591737	19350	2.85113	0.00286445	0.0962571
chr1	234373467	234384049	1000	+	ENST00000619305.1	1.47416	2.06751	14.3163	14.0366	11.2941	0.897846	19355	3.97608	0.535165	0.842291
chr1	235449922	235504481	1000	-	GSE108541_merged.2766.1	1.37996	1.28824	2.91421	4.80133	4.81365	2.32425	19523	2.47045	0.204298	0.619261
chr1	236142531	236208909	1000	+	ENST00000366592.7	0.718265	1.59842	1.84921	5.51745	4.64529	3.57129	19569	2.50589	0.1299	0.482909
chr1	236518468	236552981	1000	+	GSE108541_merged.2776.11	0	0	0	0	1.16299	2.41777	19595	3.0473	0.259216	0.699049
chr1	236536335	236604504	1000	-	GSE108541_merged.2778.2	0	0	0	0	2.35176	2.92167	19615	5.79475	0.128151	0.479479
chr1	241848179	241889939	1000	+	ENST00000366548.7	0	0	0.671236	0	3.01762	1.26208	19777	7.5029	0.0171902	0.146256
chr1	241848212	241889939	1000	+	GSE108541_merged.2790.6	0	0	0.725237	0	2.18471	2.64516	19778	5.27672	0.138289	0.499832
chr1	242975004	242975084	1000	+	ENST00000438481.1	0.3584	0.315178	0.444758	0.833217	3.77053	1.31344	19813	5.56819	0.000663979	0.0530622
chr1	243256059	243288261	1000	+	GSE108541_merged.2804.7	0	0	0	0	1.264	0	19859	3.33231	0.0106265	0.110553
chr1	244853405	244863106	1000	-	ENST00000440865.2	1.10543	0.764791	0.935442	0.086068	7.47312	1.65101	19935	11.3886	0.0157211	0.138563
chr1	245749359	246507312	1000	-	GSE108541_merged.2830.8	0.327543	0.201483	1.14015	1.39516	1.89374	1.44497	19995	2.45268	0.0986685	0.413374
chr1	246724046	246768137	1000	+	ENST00000366510.3	4.26275	4.18701	4.53331	12.1695	10.4773	12.9123	20028	2.05149	0.00536617	0.110553
chr1	246945546	247008093	1000	-	ENST00000479214.5	1.25484	1.04987	0.826821	1.17909	3.29406	2.73711	20050	2.73712	0.0747673	0.354335
chr1	246945618	247008093	1000	-	ENST00000491337.6	0.093251	0.155033	0	0.203037	1.4103	0.755576	20053	2.97518	0.0254581	0.184882
chr1	247035165	247035499	1000	-	GSE108541_merged.2851.1	0.186928	0.189223	0.087655	0.116185	1.12595	1.07614	20060	2.40772	0.110626	0.440593
chr1	247098111	247098380	1000	-	GSE108541_merged.2853.1	1.18207	0.929963	0.12835	1.72946	2.66985	2.93892	20064	2.08296	0.275774	0.720709
chr1	247175255	247175525	1000	+	ENST00000452704.1	0	0	0	0.259367	0.889989	0.291707	20078	2.28907	0.00286385	0.0962571
chr1	247189913	247210993	1000	-	GSE108541_merged.2859.4	0.221708	0.347308	0.242528	1.30506	2.05205	2.56794	20085	2.70376	0.0434149	0.254452
chr1	247297411	247331743	1000	-	ENST00000294753.8	1.21074	1.63226	3.41029	2.38835	5.81578	0.828234	20097	3.9045	0.13329	0.489567
chr1	247332006	247358135	1000	+	GSE108541_merged.2864.1	0	0	0	0	2.03887	0	20104	5.14105	0.0106265	0.110553
chr1	248850008	248857974	1000	-	ENST00000533927.5	1.04547	0.188588	0.159625	0.748883	1.90167	2.32223	20273	2.33693	0.264354	0.70612
chr1	248850065	248858860	1000	-	ENST00000451251.5	0	0	0	0	1.55149	0	20280	3.97393	0.0106265	0.110553
chr10	135483	254637	1000	+	ENST00000381607.8	0.748369	1.33114	0.042619	7.58635	6.26846	7.82095	20329	3.42563	0.0984456	0.412861
chr10	274197	689668	1000	-	ENST00000280886.11	0	0	0	3.70733	2.33558	3.78569	20342	2.83319	0.00179338	0.0790203
chr10	809541	931880	1000	-	GSE108541_merged.2881.3	1.78456	0.034155	2.19728	4.76035	4.29256	4.31895	20359	2.87545	0.301198	0.750007
chr10	809541	931880	1000	-	GSE108541_merged.2881.4	1.27772	0.045456	3.89196	10.3785	5.6512	3.30789	20360	3.21355	0.421033	0.842291
chr10	1040902	1049170	1000	-	ENST00000491735.1	0.529208	0.598318	0.747156	3.11081	4.00161	2.77579	20385	3.50469	0.00146586	0.0730436
chr10	1056807	1132384	1000	+	GSE108541_merged.2887.6	0.149652	0	1.02794	0.632817	1.40958	0.742636	20394	2.6297	0.111802	0.443241
chr10	1359591	1361949	1000	+	GSE108541_merged.2891.1	0	0	0	2.66539	2.24116	1.90131	20410	3.07088	0.00558004	0.110553
chr10	4826295	4848062	1000	+	ENST00000334019.4	0	0	0	0.724026	1.23795	0.212557	20511	2.54803	0.0611703	0.313858
chr10	4826295	4873307	1000	+	GSE108541_merged.2902.9	0	0	0	0.096619	1.4693	0.076763	20514	3.62635	0.00985982	0.110553
chr10	5401060	5493823	1000	-	GSE108541_merged.2910.3	0	0	0	0	1.20239	0	20569	3.19959	0.0106265	0.110553
chr10	5412550	5458463	1000	+	ENST00000355029.8	11.8869	17.6372	10.5108	20.7896	32.4038	22.58	20570	2.6825	0.0879207	0.387538
chr10	5412569	5458463	1000	+	GSE108541_merged.2911.2	0	0	0	0	0.872372	0.227487	20571	2.50978	0.00442717	0.109892
chr10	5498696	5499555	1000	-	ENST00000380332.4	0.48173	0.684219	0.909878	12.9182	8.69869	14.0011	20580	5.14611	0.00867328	0.110553
chr10	5550141	5550670	1000	-	GSE108541_merged.2916.1	0	0.094848	0	0.106592	1.56091	0.02992	20586	3.65723	0.0201164	0.160768
chr10	5684807	5764019	1000	+	GSE108541_merged.2919.4	2.04332	1.38288	0.565653	1.2747	3.50964	0.031233	20601	2.38275	0.427924	0.842291
chr10	5765953	5813647	1000	-	ENST00000380181.7	2.59156	2.14201	2.1448	1.75735	5.2771	1.16754	20624	2.76867	0.0873778	0.386316
chr10	5861434	5889906	1000	-	GSE108541_merged.2924.1	0	0	0	0.390122	0.993313	0.302873	20632	2.3666	0.00746007	0.110553
chr10	5890202	5937594	1000	+	ENST00000397269.7	0	3.24297	0.482087	1.17432	3.66601	3.17971	20638	3.34622	0.357331	0.804648
chr10	5890247	5911128	1000	+	ENST00000470089.5	0.024333	0.0756	0.315215	0	1.34033	0.003298	20640	3.30962	0.00375881	0.105184
chr10	5897234	5927541	1000	+	GSE108541_merged.2925.9	0	0	0	0	4.41191	1.41822	20646	11.8394	0.0131491	0.124627
chr10	6088986	6117457	1000	+	ENST00000379888.8	15.5399	14.6007	13.7925	32.2779	32.115	32.2604	20693	2.06046	0.00229748	0.0877615
chr10	6104970	6112701	1000	+	ENST00000447032.1	0.129066	0.163243	0.08076	2.62187	1.68098	2.24771	20701	2.03861	0.000386585	0.0411679
chr10	6200909	6326642	1000	+	GSE108541_merged.2928.5	0	0	0	0	1.79957	0	20715	4.55598	0.0106265	0.110553
chr10	6202930	6235532	1000	+	ENST00000379775.8	0.774157	1.38072	1.36544	6.96609	5.70287	5.434	20725	3.01971	0.0275888	0.193955
chr10	7788146	7807815	1000	+	ENST00000493053.5	1.61563	1.10731	0.787264	0.423604	2.22522	0.644882	20813	2.02851	0.169823	0.559228
chr10	8045353	8075203	1000	+	GSE108541_merged.2946.1	0.071936	0	0.010707	1.11703	1.14474	0.741982	20825	2.09056	0.019573	0.158221
chr10	8045377	8075203	1000	+	GSE108541_merged.2946.2	0.069344	0	0.010692	1.7375	2.13193	0.973866	20827	3.24523	0.0251716	0.183576
chr10	8049690	8075203	1000	+	GSE108541_merged.2946.4	0	0	0	0.452974	2.37468	0.524114	20828	5.02315	0.00356114	0.103905
chr10	8051485	8053315	1000	+	GSE108541_merged.2947.1	0	0	0	0	1.81996	2.64073	20833	4.4988	0.160673	0.542155
chr10	8052241	8053484	1000	-	ENST00000417359.1	0	0	0	0	1.07535	1.71943	20835	2.87902	0.19608	0.605834
chr10	8054652	8075203	1000	+	ENST00000379328.8	0.256623	6.12328	5.75489	0.615673	3.10941	0.296099	20839	2.15602	0.595239	0.842291
chr10	8054687	8075203	1000	+	ENST00000645492.1	6.91551	3.3659	2.25181	193.926	163.261	175.356	20840	26.0606	0.0117966	0.117617
chr10	8862266	8973891	1000	+	GSE108541_merged.2948.3	0	0	0	9.37424	8.83103	0.087947	20855	9.98215	0.26994	0.713428
chr10	8862266	8974361	1000	+	GSE108541_merged.2948.4	0	0	0	1.44371	3.15792	0.25423	20856	5.41118	0.0706191	0.34239
chr10	8862315	8973891	1000	+	GSE108541_merged.2948.6	0	0	0	0	1.704	0.074629	20858	4.32311	0.00692493	0.110553
chr10	11495174	11611754	1000	-	GSE108541_merged.2950.5	0	0.041556	0	0.412524	1.32151	0.033434	20938	2.89814	0.055012	0.294074
chr10	12068929	12123225	1000	+	GSE108541_merged.2957.1	0	0	0.145666	4.97701	4.07946	2.08522	20963	4.73636	0.0486286	0.27285
chr10	12195929	12250589	1000	+	GSE108541_merged.2962.1	6.77556	0.60007	0.619094	0.540717	4.23123	0	20998	2.65551	0.561295	0.842291
chr10	12349481	12835545	1000	+	ENST00000619168.4	0.521886	0.025573	0	2.6651	2.49831	2.90506	21011	2.73639	0.0507083	0.279703
chr10	13100224	13138308	1000	+	ENST00000378747.7	0.158196	0.185524	0.111996	0.500084	1.10589	0.587675	21037	2.11278	0.00550243	0.110553
chr10	13317436	13347657	1000	-	GSE108541_merged.2982.2	0.643453	1.08428	3.72347	1.24756	2.49479	0.715462	21066	2.27124	0.325007	0.77307
chr10	13317438	13348298	1000	-	ENST00000545675.5	0	0	0.688506	1.13686	1.23408	0.965287	21067	2.2423	0.134507	0.492122
chr10	13441119	13528974	1000	-	GSE108541_merged.2983.4	0.061338	0	0.319626	0.951852	1.15864	0.431796	21077	2.18764	0.0787833	0.364874
chr10	13496787	13528974	1000	-	ENST00000466271.1	0.029661	0.501066	0.171466	0.833656	1.31	0.947472	21089	2.09044	0.0724146	0.347895
chr10	13497666	13514805	1000	+	GSE108541_merged.2984.1	0	0	0	0	1.13453	0	21090	3.05543	0.0106265	0.110553
chr10	13646271	13707757	1000	-	GSE108541_merged.2989.3	0	0	0	0.106484	1.08152	0.073624	21128	2.80823	0.0105388	0.110553
chr10	14519158	14604418	1000	-	ENST00000468747.5	3.42363	4.74257	5.91222	1.50288	6.16553	6.52137	21195	2.27818	0.314482	0.761971
chr10	14908741	14928142	1000	-	ENST00000492201.5	0	0	0.076157	0	0.95967	0	21263	2.68687	0.00545828	0.110553
chr10	15077522	15088776	1000	-	ENST00000356189.5	1.06718	0.606331	0.787166	3.61357	4.60985	3.61846	21286	3.36216	0.00743034	0.110553
chr10	15097179	15104257	1000	+	ENST00000378203.5	1.3015	3.03951	2.19746	3.14935	5.40988	3.40698	21290	2.60429	0.0885785	0.389257
chr10	15838949	15839165	1000	-	GSE108541_merged.3022.1	0	0	0	0	1.37595	0	21324	3.57784	0.0106265	0.110553
chr10	17454384	17455492	1000	+	GSE108541_merged.3038.1	0.032542	0	0.034805	2.03236	1.42576	2.23914	21393	2.14271	0.00597323	0.110553
chr10	19346869	19734478	1000	+	GSE108541_merged.3048.4	0	0	0	0	1.27836	0	21467	3.36348	0.0106265	0.110553
chr10	20959961	21174187	1000	-	GSE108541_merged.3060.13	0	0	0	0	0.908614	0	21504	2.59124	0.0106265	0.110553
chr10	21174353	21175048	1000	+	ENST00000417845.1	0	0.344385	0.310945	0.816301	1.34345	1.31267	21514	2.27351	0.0469619	0.267119
chr10	21534467	21743630	1000	+	GSE108541_merged.3069.7	0	0.278803	0	0	1.3158	0	21538	3.07522	0.04335	0.254199
chr10	21756518	22003769	1000	-	GSE108541_merged.3074.1	0	0.902891	0.219884	0	2.78321	1.42997	21555	5.15289	0.0964174	0.408037
chr10	22316440	22320308	1000	+	ENST00000463688.6	0.039186	0	0	0.187469	1.71299	0	21586	3.94595	0.0253594	0.184486
chr10	22321210	22331484	1000	+	ENST00000376663.7	6.34021	4.60588	5.67088	1.7665	11.7457	8.60916	21594	3.97468	0.15729	0.536162
chr10	23095505	23122013	1000	+	ENST00000376510.7	8.75993	8.87707	8.50995	8.01667	17.031	18.0918	21645	2.51812	0.140427	0.503995
chr10	24208790	24547848	1000	+	ENST00000458595.5	0.042074	0.130652	0.221259	0	0.74658	0	21674	2.0893	0.00647761	0.110553
chr10	26959547	26959794	1000	-	GSE108541_merged.3115.1	0	0	0	0.068622	1.10003	0.663545	21813	2.86777	0.0225546	0.172028
chr10	27004297	27100498	1000	-	ENST00000376087.4	0	0	1.24654	0.646459	1.29832	0	21816	2.63738	0.252396	0.690009
chr10	27155369	27186924	1000	+	ENST00000375940.8	0.870591	1.91527	1.35736	2.57694	3.53939	2.79063	21834	2.19215	0.0817914	0.372449
chr10	27197352	27240673	1000	-	ENST00000375888.5	0.971927	1.38712	0.521918	2.09838	2.92304	1.93618	21843	2.05755	0.135729	0.49452
chr10	28051110	28303054	1000	-	GSE108541_merged.3132.3	1.20267	1.33907	1.64372	4.59784	4.65186	4.76826	21896	2.48925	0.00544579	0.110553
chr10	28521047	28532354	1000	-	GSE108541_merged.3135.2	0.507109	1.03471	0.150511	2.58117	3.34382	1.79716	21911	2.78823	0.12267	0.467778
chr10	28522651	28532743	1000	-	ENST00000527986.5	0.571062	2.39387	2.32332	2.76444	4.67089	2.47322	21914	2.99226	0.1521	0.525909
chr10	28533312	28623112	1000	+	ENST00000347934.8	0.466063	2.03668	1.54954	2.574	3.73025	4.08349	21928	2.56322	0.188833	0.593768
chr10	28533505	28595926	1000	+	ENST00000420266.5	0	0.242716	0.153924	1.02849	1.30244	0.464679	21930	2.21272	0.080868	0.370116
chr10	28533539	28608593	1000	+	ENST00000428935.5	0	0	0	0.337952	1.22715	0.863664	21932	2.81735	0.0106613	0.110686
chr10	28533748	28595926	1000	+	ENST00000442148.5	0.359216	0.596059	0.235772	1.17775	3.14982	0.402765	21935	3.88963	0.0854724	0.381356
chr10	28677341	28682939	1000	+	ENST00000375533.5	6.48981	6.36125	6.77215	55.7221	53.3335	62.018	21948	7.14214	0.00029553	0.0364712
chr10	29457337	29735896	1000	-	ENST00000375400.7	0	1.19369	0.862717	0.982064	3.35112	0.920098	21990	4.29561	0.0777428	0.362811
chr10	29457486	29737009	1000	-	GSE108541_merged.3146.4	2.4681	2.29367	2.2286	2.1622	4.95765	7.84135	21993	2.33627	0.299797	0.749075
chr10	30368596	30368665	1000	-	ENST00000611134.1	0	0	0	0	0.758676	0.108868	22026	2.29275	0.00411097	0.107261
chr10	30433936	30461833	1000	+	ENST00000263056.5	0	0	0	0	1.55673	1.30011	22030	3.9265	0.067726	0.333663
chr10	30434020	30461833	1000	+	ENST00000542547.5	0	0	0	0.969992	1.04656	0.823857	22031	2.08672	0.00155213	0.0748118
chr10	30844637	31031937	1000	-	ENST00000413025.5	0	0	0.478435	0	1.24361	0	22053	3.24218	0.0101129	0.110553
chr10	31318087	31319062	1000	-	ENST00000441257.1	0.348311	0.11539	0	1.21478	1.3924	0.604925	22067	2.04242	0.131566	0.486417
chr10	31805403	31928876	1000	-	ENST00000375245.8	0.679919	0.78396	1.15994	1.81109	2.43675	1.45681	22104	2.17374	0.0258283	0.186304
chr10	31805479	31928876	1000	-	GSE108541_merged.3166.5	0.427998	0.437854	0.68706	1.14871	1.8153	1.15019	22108	2.21979	0.00275797	0.0948999
chr10	32900022	32958407	1000	-	GSE108541_merged.3179.1	1.1607	0.956574	2.41238	0.436779	4.51611	10.7414	22163	4.78297	0.341457	0.789063
chr10	32900318	32957894	1000	-	ENST00000396033.6	0.31671	3.72334	1.00206	0.191576	2.67063	12.0099	22165	2.48195	0.657869	0.876785
chr10	33177491	33334840	1000	-	ENST00000374875.5	0	0.032635	0.480506	0.773108	1.36055	0.882947	22194	2.62268	0.0274684	0.19347
chr10	34312261	34815331	1000	-	GSE108541_merged.3189.14	0.121517	0.895694	0.821969	2.31236	2.08668	1.44554	22232	2.06374	0.207976	0.624844
chr10	37802595	37858106	1000	-	GSE108541_merged.3207.3	0	0	0	0	1.57265	0	22375	4.02258	0.0106265	0.110553
chr10	37828967	37858106	1000	-	GSE108541_merged.3207.9	0	0	0	0	1.59996	0	22382	4.08563	0.0106265	0.110553
chr10	38010692	38039468	1000	+	GSE108541_merged.3212.8	0	0.033752	0	0.292244	1.11903	0.236368	22403	2.63892	0.00940028	0.110553
chr10	38437543	38449264	1000	+	GSE108541_merged.3218.4	0	0	0	0.128571	1.17992	0.225967	22435	2.97191	0.0036929	0.105184
chr10	39467183	39467384	1000	-	GSE108541_merged.3220.1	0	0	0	2.74043	1.52652	1.70519	22447	2.11085	0.0280502	0.195766
chr10	42566676	42567483	1000	+	ENST00000457262.1	0.96167	1.14872	0.827397	1.02829	2.92779	0.879362	22470	2.63467	0.0423127	0.250626
chr10	42574077	42638568	1000	-	GSE108541_merged.3223.1	0	0	0	0.582508	1.4087	0	22471	2.96264	0.0874138	0.386415
chr10	42574077	42638568	1000	-	GSE108541_merged.3223.2	0	0	0	1.20763	1.11475	0	22472	2.10201	0.299867	0.749075
chr10	42782305	42782509	1000	+	GSE108541_merged.3229.1	0.00949	0	0.101944	0.5018	1.02231	0	22493	2.32588	0.100658	0.41783
chr10	43077026	43130351	1000	+	ENST00000355710.7	0	0	0	3.40114	2.46542	4.97062	22500	3.07794	0.0276514	0.194168
chr10	43077078	43127504	1000	+	ENST00000340058.5	0	0	0	1.01097	3.57003	5.0376	22503	6.60611	0.0736194	0.351453
chr10	43387588	43397346	1000	-	ENST00000477108.5	3.44759	4.93478	4.98181	12.1756	10.6408	15.3892	22529	2.12906	0.0955463	0.405855
chr10	43420737	43422622	1000	+	ENST00000442526.2	0.774707	0.650929	0.56509	2.72248	3.99096	1.7846	22535	3.37324	0.0296056	0.202342
chr10	43437125	43483179	1000	+	ENST00000437590.2	0	0	0	0.321044	0.77984	0.499703	22537	2.04469	0.00176079	0.0785753
chr10	43643858	43648882	1000	-	ENST00000374433.6	4.13019	2.72439	2.83929	17.7159	19.1792	19.6055	22561	4.76732	0.00857097	0.110553
chr10	43643859	43648801	1000	-	ENST00000395797.1	0	0.260315	0.824014	0.898629	1.52984	1.83535	22562	2.52979	0.133608	0.490288
chr10	44370164	44385097	1000	-	ENST00000374429.6	0	0	0	1.62924	1.36893	1.9898	22593	2.24972	0.00640491	0.110553
chr10	44377132	44385097	1000	-	ENST00000343575.10	0	0	0	1.54183	1.71259	2.1282	22597	2.78686	0.0059596	0.110553
chr10	45727229	45792961	1000	+	GSE108541_merged.3274.3	0.461247	0.286059	0.548799	1.61813	2.37465	1.70816	22698	2.75485	0.00235674	0.0881579
chr10	45825601	45847757	1000	-	ENST00000616763.4	0.036281	0	0	0.29137	0.885896	0.018309	22713	2.2254	0.0576891	0.302553
chr10	46006426	46030714	1000	-	GSE108541_merged.3280.7	0.860616	1.12905	1.36456	0.684682	2.18799	1.41362	22740	2.14428	0.0263581	0.188555
chr10	46576737	46577964	1000	-	GSE108541_merged.3285.1	0.037078	0.049175	0.060556	4.04321	3.44982	4.30619	22775	4.01549	0.000312303	0.0373284
chr10	46578013	46586214	1000	-	GSE108541_merged.3286.1	0	0	0	3.08648	2.30233	0	22776	3.06255	0.35727	0.804628
chr10	46582781	46598145	1000	-	ENST00000506914.1	0.094228	0	0	4.08374	3.39613	3.78582	22782	3.92698	0.000227743	0.0322058
chr10	47743734	47755500	1000	+	GSE108541_merged.3310.1	0	0.023436	0	1.76845	1.92475	0.896106	22875	2.99013	0.0353457	0.225079
chr10	47755605	47765078	1000	+	GSE108541_merged.3310.3	0	0	0	4.5071	3.44496	0	22880	4.14211	0.340739	0.788305
chr10	49818316	49941998	1000	-	GSE108541_merged.3323.2	0	0.186581	0.503513	1.45467	1.49607	1.71315	23034	2.28665	0.0630554	0.319754
chr10	49942054	49981548	1000	+	GSE108541_merged.3325.4	0	0	0	0	1.95835	0	23046	4.94164	0.0106265	0.110553
chr10	50067910	50133437	1000	+	GSE108541_merged.3331.3	1.02172	0.807043	0.994543	4.97697	5.12821	2.77393	23064	3.259	0.0469335	0.26706
chr10	50344270	50624986	1000	-	ENST00000609445.5	0	0	0	0.067827	1.00104	0.08861	23090	2.69232	0.00728987	0.110553
chr10	50625048	50627356	1000	+	GSE108541_merged.3338.3	0	0	0	0.169214	1.24929	0.82727	23097	3.04059	0.0204407	0.162262
chr10	52450873	52455281	1000	-	ENST00000435813.6	4.31625	5.19813	4.76272	6.79587	10.2942	4.90283	23161	2.36334	0.0661561	0.32889
chr10	55073133	55073345	1000	+	GSE108541_merged.3362.1	0	0	0	0.596558	1.14347	0.228963	23215	2.47562	0.0395636	0.24094
chr10	56357444	56359853	1000	-	ENST00000318387.6	0.018548	3.41021	0.122191	0.097952	4.26873	4.39224	23225	5.34416	0.354562	0.802033
chr10	60869566	60892995	1000	-	GSE108541_merged.3385.3	0	0	0.119114	0.049994	1.59702	0.191416	23370	3.96062	0.000834009	0.0584915
chr10	61901299	62096944	1000	+	ENST00000279873.11	2.80985	2.87844	2.10953	1.0097	4.83458	5.42398	23389	2.48057	0.317368	0.764829
chr10	62245612	62268707	1000	-	GSE108541_merged.3388.5	0	0	0.535287	0.025275	1.83073	0	23397	4.50836	0.00779209	0.110553
chr10	63189286	63521850	1000	-	GSE108541_merged.3394.8	0.091755	0.617508	1.24742	1.10224	1.71703	0	23435	2.31377	0.334414	0.782579
chr10	67796664	67838166	1000	-	ENST00000225171.6	0	0	0	7.07996	8.29469	9.69776	23508	9.88115	0.00120859	0.0678509
chr10	68520320	68520598	1000	-	GSE108541_merged.3437.1	0	0	0.108943	0.235858	1.25253	0.335717	23616	2.97689	0.000273411	0.0354935
chr10	68544488	68544833	1000	-	ENST00000422205.1	0.087328	0.294892	0.326857	0.521678	1.10032	0.706322	23618	2.05621	0.0101032	0.110553
chr10	68755171	68755285	1000	+	ENST00000636377.1	0.003566	0.001674	0.00178	0	0.798413	0	23640	2.36767	0.0108281	0.111584
chr10	68843220	68893060	1000	+	GSE108541_merged.3446.6	0	0	0	0	2.00353	0	23653	5.05323	0.0106265	0.110553
chr10	69451472	69507669	1000	+	ENST00000373290.6	5.19572	4.6583	5.83836	63.0139	46.7999	60.3201	23736	6.98763	0.00157679	0.0751645
chr10	69630257	69633599	1000	+	ENST00000373279.5	3.97563	4.26249	3.36696	8.52523	9.79059	10.2958	23753	2.24534	0.0198522	0.159556
chr10	70052879	70112280	1000	+	GSE108541_merged.3464.2	0	0	0	2.21687	1.4109	1.96689	23775	2.1065	0.000735459	0.055533
chr10	70055906	70129267	1000	-	GSE108541_merged.3465.1	0	0	0	0	2.69421	0	23776	6.85453	0.0106265	0.110553
chr10	70137980	70144835	1000	-	ENST00000494143.5	0.197236	0.197004	0.16684	2.29739	1.98104	1.03513	23783	2.39713	0.0877055	0.387116
chr10	70298969	70382650	1000	-	ENST00000395010.5	0	0	0	0.45265	1.76456	0	23806	3.77353	0.0507159	0.279732
chr10	70883509	70888784	1000	-	ENST00000299299.3	18.1635	27.6338	46.2304	89.0518	78.8047	88.2904	23841	3.16307	0.163507	0.547162
chr10	71816294	71851375	1000	-	GSE108541_merged.3483.1	67.4676	75.2273	80.0441	63.3343	112.371	105.24	23891	2.02909	0.0932243	0.40032
chr10	71818621	71851375	1000	-	GSE108541_merged.3483.5	0.033005	0.041577	0.302562	4.02283	21.9467	23.6214	23896	43.7488	0.0279902	0.195604
chr10	71819815	71828157	1000	-	ENST00000633965.1	0.050434	0.044434	0.044139	0.051755	3.276	6.15598	23898	7.65632	0.194626	0.603734
chr10	72095416	72095690	1000	-	GSE108541_merged.3488.1	0.091851	0.621253	0.536456	0.199418	1.14201	0.439481	23915	2.11687	0.0673957	0.332704
chr10	72096186	72215854	1000	-	GSE108541_merged.3489.7	0.108498	0.898599	0.066238	0.447441	1.41861	0.209552	23921	2.17946	0.251415	0.688604
chr10	72096186	72216311	1000	-	GSE108541_merged.3489.6	0.07823	1.68749	0.062418	1.33687	2.51015	3.72923	23922	2.55657	0.362994	0.810382
chr10	72216028	72235860	1000	+	ENST00000478193.5	0.141524	0.139366	0.161027	1.04668	1.81201	1.19842	23948	2.85989	0.000152553	0.0274671
chr10	72216028	72235860	1000	+	GSE108541_merged.3492.4	2.81126	3.46012	2.7064	5.87387	7.67859	6.81434	23949	2.36136	0.0147728	0.133681
chr10	73080733	73168095	1000	-	GSE108541_merged.3512.1	0	0	0	0.598464	1.69761	0	24014	3.4847	0.0742372	0.352965
chr10	73126079	73126207	1000	-	ENST00000408237.1	0.701398	0.612463	0.664088	0	1.35885	2.02913	24028	2.09231	0.369408	0.815103
chr10	73168128	73207926	1000	+	GSE108541_merged.3518.1	0	0	0	0.814745	1.99581	0.175622	24039	3.82733	0.0532483	0.288191
chr10	73168182	73244504	1000	+	GSE108541_merged.3518.5	1.28401	0.776621	0.91144	1.0238	2.8502	1.64868	24043	2.57037	0.0330336	0.215996
chr10	73253031	73254349	1000	+	ENST00000457758.1	0	0	0	0	0.722069	0.153016	24070	2.22123	0.00376769	0.105189
chr10	73497576	73626036	1000	-	GSE108541_merged.3531.14	0.749268	0	0.952845	0.375806	2.00295	0.239399	24128	3.20877	0.090965	0.395015
chr10	73699132	73736965	1000	-	GSE108541_merged.3538.6	0	0	0	0	1.02174	0	24159	2.82062	0.0106265	0.110553
chr10	73730630	73772161	1000	+	GSE108541_merged.3540.4	0	0	0	0	14.7913	0	24169	58.2516	0.0106265	0.110553
chr10	73742970	73744267	1000	-	GSE108541_merged.3542.1	2.68187	1.82665	2.56963	6.94111	9.20875	4.92389	24177	3.55078	0.0299373	0.203835
chr10	73785623	73801797	1000	+	GSE108541_merged.3546.2	1.44762	0.524265	0.558281	3.30794	2.98288	1.57416	24201	2.002	0.281797	0.728414
chr10	73812500	73874591	1000	-	GSE108541_merged.3548.1	3.94319	0.375253	0.112232	7.13986	6.69845	3.5561	24238	2.92102	0.434729	0.842291
chr10	75210184	75231448	1000	+	GSE108541_merged.3570.2	0	0	0	0	2.62886	0	24363	6.67667	0.0106265	0.110553
chr10	77816058	77927052	1000	-	GSE108541_merged.3599.14	0.942899	0.444644	0.62867	0.523535	2.24164	0.619576	24569	2.74893	0.0370886	0.231894
chr10	78033783	78040747	1000	+	GSE108541_merged.3604.5	0	0	0	0	0.916738	0	24586	2.6075	0.0106265	0.110553
chr10	78033783	78040747	1000	+	GSE108541_merged.3604.6	0	0	0	3.53266	1.96811	2.72458	24587	2.43804	0.00326702	0.101089
chr10	78033862	78038555	1000	+	ENST00000485708.7	0	0	0	0.095884	0.718024	0	24591	2.1287	0.02221	0.170392
chr10	78033862	78040747	1000	+	ENST00000360830.9	81.628	63.3033	60.1838	411.36	487.438	414.742	24592	7.26798	0.00381836	0.105596
chr10	78033862	78040747	1000	+	ENST00000372360.8	129.551	92.8757	99.6432	196.075	225.619	238.823	24593	2.17228	0.066365	0.329553
chr10	78034209	78040747	1000	+	GSE108541_merged.3604.21	0	0	0	0.491751	1.4181	0.614656	24603	3.0345	0.00118809	0.06744
chr10	79512569	79516440	1000	+	GSE108541_merged.3609.1	0.64175	0	0	0	0.988132	0	24662	2.14558	0.217532	0.639192
chr10	79684493	79684983	1000	-	ENST00000452173.2	0.434597	0.591874	0.242702	0.041266	1.56908	0.403381	24687	2.61587	0.0574486	0.301835
chr10	79937744	79982574	1000	-	GSE108541_merged.3619.2	0	0	0	0	0.915716	0	24717	2.60545	0.0106265	0.110553
chr10	80079027	80086441	1000	+	GSE108541_merged.3624.8	0.64937	1.85688	0.760843	4.75359	5.33405	4.34341	24741	3.1149	0.0758412	0.357363
chr10	80079269	80092557	1000	+	ENST00000467529.5	0.534259	0.498105	0.791874	0.729809	3.04309	0.327687	24743	3.97794	0.0293157	0.201173
chr10	80408492	80437115	1000	+	ENST00000606162.5	4.47018	3.87587	4.35689	11.0071	11.7775	11.4745	24797	2.53701	0.00158201	0.0751656
chr10	80454352	80533123	1000	+	ENST00000372158.5	0.004598	0.284585	0.001513	0	1.31639	0	24809	3.06273	0.0443448	0.257661
chr10	84081428	84081995	1000	+	ENST00000391458.4	0.219508	0.507801	0.324233	0.575216	5.83576	1.54646	24857	10.0578	0.00547549	0.110553
chr10	85360411	85360678	1000	+	GSE108541_merged.3646.1	0	0	0	1.19589	1.05798	0.886287	24900	2.00128	0.00689211	0.110553
chr10	86435255	86521815	1000	-	GSE108541_merged.3654.1	0	0.22021	0.240384	0.706163	2.83961	1.02781	24921	5.08468	0.00130694	0.0698512
chr10	86720132	86720379	1000	-	GSE108541_merged.3658.1	0	0	0	0.329567	1.22924	0.244222	24942	2.85002	0.00907093	0.110553
chr10	86756600	86932838	1000	+	ENST00000638429.1	0.717407	0	0	0	1.6949	1.8155	24944	3.2225	0.238652	0.670458
chr10	86965344	86967549	1000	-	ENST00000609170.1	0.320777	0.134091	0.358841	2.73824	3.01572	2.99208	24964	3.36712	0.00277074	0.0950507
chr10	86965738	86969262	1000	-	ENST00000440490.1	1.44168	0.28618	0.892447	0	1.9468	0.60771	24966	2.70746	0.142476	0.507933
chr10	87659612	87747705	1000	+	ENST00000361175.8	0.477886	0	0.508272	13.635	12.7624	14.2243	25044	10.8185	0.00529914	0.110553
chr10	87706977	87747705	1000	+	GSE108541_merged.3680.5	0	0	0	0	1.07521	0	25048	2.93118	0.0106265	0.110553
chr10	90912095	90921276	1000	-	ENST00000371697.3	0	0	0	1.68884	1.54472	1.43999	25217	2.48361	0.000766381	0.0563924
chr10	91306985	91555537	1000	-	GSE108541_merged.3720.1	0	0	0	4.11905	3.41406	3.96117	25230	4.11759	1.47e-05	0.00989812
chr10	91749622	91755611	1000	+	GSE108541_merged.3725.1	0	0.000497	0.001355	1.38025	1.32101	1.24768	25241	2.29524	0.000229513	0.0323809
chr10	91923781	91997175	1000	+	GSE108541_merged.3733.2	0	0.009707	0	0.688007	1.52872	0	25252	3.07678	0.100918	0.418495
chr10	92216331	92216793	1000	+	ENST00000335274.2	0.273419	0.635372	0.339791	1.04898	1.57773	0.778485	25263	2.01164	0.0673949	0.332704
chr10	92689950	92695646	1000	+	ENST00000282728.9	0	0	0.18226	1.31588	1.1906	1.37142	25285	2.11997	0.0136073	0.127247
chr10	93306451	93482509	1000	-	GSE108541_merged.3750.4	0	5.19039	0	5.65669	8.83282	6.30591	25315	5.08536	0.349725	0.797324
chr10	93669623	93702572	1000	-	GSE108541_merged.3753.2	0	0	0.259574	0.366382	1.9145	1.06875	25342	4.10512	0.0052883	0.110553
chr10	94321876	94322087	1000	-	GSE108541_merged.3764.1	0.0197	0.012455	0.000333	0.245219	1.32052	0	25416	3.07923	0.0358333	0.227055
chr10	94545789	94574187	1000	+	ENST00000419900.5	1.24905	0.155376	0.167151	1.30559	2.66945	0.410236	25426	2.85649	0.254172	0.692177
chr10	95873027	95907883	1000	-	GSE108541_merged.3772.7	0.170099	0.133278	0.030792	0.504372	2.07119	0.936816	25540	3.73354	0.00937971	0.110553
chr10	95873084	95907883	1000	-	GSE108541_merged.3772.9	0	0	0.380442	0	1.02008	0	25542	2.78466	0.00861111	0.110553
chr10	96043526	96060870	1000	+	GSE108541_merged.3776.3	0	0	0.175854	0	0.844997	0	25566	2.45067	0.00346293	0.102895
chr10	96044840	96090238	1000	-	GSE108541_merged.3772.19	0	0	0	0	1.0905	0	25568	2.96306	0.0106265	0.110553
chr10	96518108	96587052	1000	-	ENST00000371142.8	5.33808	5.7714	16.0321	6.4226	11.8064	6.38093	25607	2.44803	0.256138	0.694912
chr10	96830640	96831932	1000	-	GSE108541_merged.3786.1	0.137291	0.243732	0.332242	0.35939	1.14808	0.513055	25627	2.2331	0.000712385	0.0544799
chr10	96998037	97185920	1000	-	ENST00000266058.8	0	0	0	1.70661	1.46602	1.22883	25640	2.36806	0.00720172	0.110553
chr10	97319266	97321915	1000	+	ENST00000371021.4	1.03283	0.956577	0.976993	4.59178	3.45252	4.02529	25660	2.00745	0.00117241	0.0669183
chr10	97446157	97457350	1000	+	GSE108541_merged.3800.5	0.857771	2.26736	3.06847	1.57943	8.33621	4.31435	25699	6.82681	0.0357054	0.226598
chr10	97737182	97760907	1000	+	GSE108541_merged.3808.8	1.58261	4.14867	4.23896	3.89071	5.82652	3.42266	25770	2.19753	0.23412	0.663798
chr10	98134976	98244897	1000	+	GSE108541_merged.3812.7	0	0	0	0	1.81911	0	25793	4.60289	0.0106265	0.110553
chr10	98383564	98415184	1000	-	ENST00000370575.4	0	0	0	8.6507	6.09988	10.3939	25802	6.12196	0.00249912	0.0905247
chr10	98383597	98415184	1000	-	GSE108541_merged.3813.3	0	0	0	1.91388	2.83951	1.72961	25803	4.37985	0.00095116	0.0614666
chr10	98383597	98415184	1000	-	GSE108541_merged.3813.4	0	0	0	0	1.43967	0.547658	25804	3.69086	0.0107964	0.11141
chr10	99329098	99394330	1000	+	ENST00000356713.4	0	0	0	3.85676	2.71626	3.98932	25838	3.27273	0.000796835	0.0573581
chr10	100232313	100267680	1000	-	GSE108541_merged.3832.7	0	0	0	0	1.38638	1.82836	25917	3.53406	0.146275	0.514988
chr10	100232322	100267680	1000	-	GSE108541_merged.3832.9	0	0.758878	1.0239	3.49365	5.97566	3.38826	25919	6.45327	0.0269905	0.191351
chr10	100373512	100388360	1000	+	ENST00000641708.1	0.839303	0.266661	0.666008	1.87384	2.52669	0.332383	25941	2.55377	0.257267	0.696243
chr10	100373590	100388360	1000	+	GSE108541_merged.3838.6	0	0.211074	0.483241	2.36754	1.54549	3.42657	25946	2.00235	0.194141	0.603003
chr10	100373590	100388360	1000	+	GSE108541_merged.3838.8	0	0	0	0	0.728206	0	25948	2.23865	0.0106265	0.110553
chr10	100373614	100383368	1000	+	ENST00000454935.1	0	0.471388	0.879845	2.49774	1.85245	2.01394	25949	2.12383	0.200627	0.613259
chr10	100977820	100987515	1000	-	ENST00000318325.6	0	0.188665	0.24889	0.265286	0.988785	0.443745	26017	2.25061	0.00624097	0.110553
chr10	100981375	100987515	1000	-	GSE108541_merged.3845.5	0	1.74863	1.1805	1.74136	2.30147	3.54445	26025	2.17705	0.405074	0.838073
chr10	100986275	100987515	1000	-	ENST00000477279.1	0	1.30888	0.915014	0	2.70405	0.681199	26033	4.52428	0.0817673	0.372429
chr10	101056820	101061038	1000	-	GSE108541_merged.3851.12	0	0	0	0	2.28828	0	26073	5.77448	0.0106265	0.110553
chr10	101061237	101068131	1000	+	GSE108541_merged.3853.3	0	0	0	1.27242	3.5147	2.24151	26077	6.2069	0.00230404	0.0877742
chr10	101061840	101066298	1000	+	ENST00000370200.5	0	0.064308	0	1.79659	2.07157	0.022191	26079	3.17695	0.238006	0.669603
chr10	101063077	101068131	1000	+	ENST00000477267.1	0	0	0	1.97018	1.40999	1.12455	26082	2.19636	0.036972	0.231497
chr10	101066298	101068131	1000	+	ENST00000465807.1	0.51622	0.938349	0.280839	1.8102	4.00278	2.92383	26083	3.86969	0.0395979	0.241097
chr10	101066394	101067059	1000	+	ENST00000608812.1	0.185783	0.227289	0.082487	3.41588	2.01596	3.30115	26084	2.09808	0.000910897	0.0606978
chr10	101354106	101557321	1000	+	ENST00000408038.6	0.218318	0.822867	0.320781	2.70004	2.3826	0.405448	26108	2.2415	0.377174	0.82028
chr10	101578726	101588270	1000	-	GSE108541_merged.3857.1	1.45971	1.66298	4.11415	4.32495	4.98734	7.41239	26115	2.39586	0.260394	0.700874
chr10	101578877	101588270	1000	-	GSE108541_merged.3857.3	0	0.467057	0	0.780117	1.6299	0	26117	2.67754	0.210964	0.629713
chr10	101578881	101588270	1000	-	ENST00000370172.5	0	0.147322	0	0.156017	0.94746	0	26123	2.34517	0.0513979	0.282053
chr10	101578883	101588270	1000	-	ENST00000370162.7	0.460649	0	0	0	0.908875	0.218772	26125	2.13525	0.135907	0.494707
chr10	101781331	101783413	1000	-	ENST00000474993.5	4.79284	1.16463	3.7434	4.58756	6.07463	4.26411	26159	2.16966	0.355074	0.802502
chr10	101784442	101818465	1000	-	ENST00000439817.5	0	4.85217	0.375831	0	6.44527	7.74949	26163	8.08762	0.351265	0.798737
chr10	101797045	101818465	1000	-	ENST00000370094.7	0.729351	0.528107	0.65017	0.847478	1.76123	0.748417	26171	2.05004	0.0203576	0.161864
chr10	102105190	102120492	1000	-	GSE108541_merged.3868.1	0	0	0	0	0.923096	0	26199	2.62025	0.0106265	0.110553
chr10	102107559	102115319	1000	-	ENST00000361198.9	1.02651	3.52129	0.17433	1.51197	8.35739	0.817466	26203	6.09034	0.237825	0.669358
chr10	102110629	102120492	1000	-	ENST00000490751.1	0.373312	0.066359	0.104717	0.155143	3.98866	0.147853	26206	8.22184	0.0214353	0.166715
chr10	102394596	102402529	1000	+	ENST00000369966.7	0.060296	0	0.165161	0.085458	1.40675	0.17261	26238	3.38261	0.00148092	0.0735033
chr10	102402618	102409356	1000	-	GSE108541_merged.3876.3	0	0	0	1.62375	1.30278	1.11191	26247	2.17343	0.0121766	0.119429
chr10	102408855	102423136	1000	+	GSE108541_merged.3877.1	0	0	0	1.85271	3.56302	8.51569	26253	5.57579	0.131053	0.485319
chr10	102423248	102432706	1000	-	GSE108541_merged.3878.3	0.441743	2.10991	0.918239	1.38313	3.70592	1.942	26267	3.11297	0.134342	0.491805
chr10	102424030	102432706	1000	-	ENST00000477994.1	0.137058	0.111316	0.470639	1.48413	2.14093	0.233894	26270	3.12984	0.14568	0.513904
chr10	102449829	102456297	1000	+	GSE108541_merged.3879.3	0	0	0	1.52222	1.31551	2.13094	26274	2.21506	0.0218333	0.168531
chr10	102918356	103090221	1000	+	ENST00000433628.2	0.391691	0.270696	0.217862	1.3589	1.59144	1.17601	26372	2.04307	0.0132089	0.124963
chr10	103088017	103193306	1000	-	ENST00000343289.9	6.20528	3.2435	3.84432	0.35904	7.85555	0.018694	26377	3.88423	0.197054	0.607543
chr10	103088088	103179723	1000	-	GSE108541_merged.3900.15	0.553119	0.524681	0.530217	1.77236	2.66563	1.20576	26389	2.72931	0.0230592	0.174376
chr10	103194028	103194262	1000	-	GSE108541_merged.3903.1	0	0	0	1.63264	1.2997	0	26408	2.19523	0.349657	0.79729
chr10	103396639	103446454	1000	+	GSE108541_merged.3908.3	0.125	0.073115	0.071732	0	2.68907	0.764531	26430	6.16194	0.0105158	0.110553
chr10	103870779	103918248	1000	-	GSE108541_merged.3918.1	0.635167	0	0	0	1.26782	1.38982	26476	2.56918	0.265048	0.707141
chr10	109864765	109923553	1000	-	ENST00000369683.5	0	0	0.531733	0	1.43452	0	26604	3.65195	0.00982251	0.110553
chr10	109864765	109923553	1000	-	GSE108541_merged.3933.1	2.31124	1.28085	2.11011	2.2388	4.99118	5.14286	26606	2.84866	0.108374	0.43507
chr10	110225992	110287365	1000	+	ENST00000239007.11	0.71064	1.57088	1.20768	7.66438	6.84875	7.50541	26664	3.59539	0.0210776	0.164837
chr10	110567690	110604636	1000	+	GSE108541_merged.3942.1	0	0	0	0	1.7266	0	26684	4.38213	0.0106265	0.110553
chr10	110567690	110604636	1000	+	GSE108541_merged.3942.2	0	0	0	1.59133	1.39321	2.59934	26685	2.29122	0.0521425	0.284543
chr10	110869867	110872233	1000	-	ENST00000420367.1	0	0.614497	0.567315	5.2221	4.19974	4.60327	26696	3.77382	0.0408743	0.245573
chr10	110871794	110900006	1000	+	ENST00000393104.6	0	0	0	0	1.66666	0	26697	4.24097	0.0106265	0.110553
chr10	110871918	110885366	1000	+	ENST00000483670.5	0	0	0	0	0.701653	0	26702	2.18817	0.0106265	0.110553
chr10	112430723	112446917	1000	-	GSE108541_merged.3954.10	0	0	0	0	1.41904	0	26774	3.67383	0.0106265	0.110553
chr10	112950585	113167678	1000	+	ENST00000355717.9	0.024642	0.392071	0.064033	0	0.892847	0.015322	26804	2.16487	0.0870108	0.38527
chr10	113679876	113730907	1000	+	ENST00000369318.7	1.21196	6.74625	8.33	2.09492	10.2102	4.97019	26846	4.89882	0.204025	0.618776
chr10	113834724	113854238	1000	-	GSE108541_merged.3969.1	0	0	0.637461	0	1.5888	0.310447	26864	3.96889	0.00800967	0.110553
chr10	114120971	114174232	1000	-	GSE108541_merged.3971.3	0	0	0	0	1.55769	1.89636	26875	3.91236	0.128855	0.481114
chr10	114431142	114768174	1000	-	GSE108541_merged.3975.7	0	0	0	1.16024	1.28699	1.83567	26910	2.338	0.0228314	0.173354
chr10	114938385	114960000	1000	+	ENST00000485065.1	0.353137	0.257275	0.394733	0.831285	1.70187	1.08906	26934	2.47433	0.000859805	0.0591347
chr10	116056924	116272282	1000	-	ENST00000369236.5	0	0	0	0.604171	1.4756	1.10966	26950	3.0246	0.00505708	0.110553
chr10	116056932	116273284	1000	-	ENST00000439649.7	0	0	0	0.49999	1.33389	1.01299	26952	2.86149	0.00740223	0.110553
chr10	116056932	116274311	1000	-	GSE108541_merged.3983.3	0	0	0	0	0.759795	0	26953	2.29918	0.0106265	0.110553
chr10	116067908	116273162	1000	-	GSE108541_merged.3983.8	0	0	0	0	0.923149	0	26957	2.62036	0.0106265	0.110553
chr10	116883376	117005577	1000	-	ENST00000355371.8	2.60971	2.55965	2.78202	12.0931	11.1166	10.2612	27018	3.26016	0.0018111	0.0794901
chr10	118310745	118342328	1000	-	ENST00000369172.8	3.51966	4.36725	2.65876	5.89679	8.6883	6.23039	27081	2.34106	0.0731799	0.350127
chr10	118831800	118872619	1000	-	GSE108541_merged.4003.1	0	0	0	0	3.65505	0	27101	9.63553	0.0106265	0.110553
chr10	119037982	119080823	1000	-	GSE108541_merged.4005.3	0	0	0	0	1.10711	0	27109	2.9978	0.0106265	0.110553
chr10	119575411	119597029	1000	-	ENST00000497671.5	0	1.10737	0	1.20867	3.50917	1.55448	27160	4.46698	0.106041	0.43027
chr10	119577474	119597029	1000	-	GSE108541_merged.4016.13	0	0	0	0	1.15633	0	27167	3.10152	0.0106265	0.110553
chr10	119750876	119829278	1000	+	ENST00000647699.1	0.196746	0.146905	0.090726	0.192039	1.60082	0.167909	27195	3.21759	0.0200318	0.160341
chr10	121479618	121598458	1000	-	GSE108541_merged.4029.11	0	0.081838	0.388404	2.55006	1.60298	1.3031	27279	2.15871	0.135903	0.494707
chr10	121479856	121598458	1000	-	ENST00000457416.6	0	0.784892	0.197437	2.91904	2.11452	2.34721	27284	2.12991	0.164348	0.54876
chr10	121743194	121928063	1000	-	ENST00000423243.5	0.745829	0.60145	0.070038	2.86609	2.51143	1.80584	27305	2.04743	0.183595	0.583905
chr10	121961756	121975246	1000	-	ENST00000369017.5	0.165447	0	0.304847	0.209041	3.64848	0.560979	27323	8.02472	0.00101763	0.0630668
chr10	122112723	122254545	1000	+	GSE108541_merged.4037.13	0.247494	0.753689	0.64648	3.34827	2.78674	1.9181	27342	2.42252	0.0988286	0.413696
chr10	122849077	122879641	1000	-	ENST00000368898.7	0.425278	0	0.557729	2.32836	1.94603	1.31443	27405	2.30583	0.133849	0.490842
chr10	122995993	123008817	1000	-	ENST00000496605.5	0	0.134574	0	1.07812	1.15136	0.414262	27431	2.07736	0.105959	0.43012
chr10	124011461	124093607	1000	-	GSE108541_merged.4053.4	0	0	0.159578	2.9807	6.76187	5.5489	27464	10.4937	0.00296302	0.0977771
chr10	124461834	124614141	1000	+	ENST00000368842.9	1.07431	1.0479	1.25127	13.4845	10.0844	11.2496	27481	4.73674	0.00144317	0.0725489
chr10	124619293	124783754	1000	-	GSE108541_merged.4057.5	0	0	0	0.124431	3.3717	0	27495	8.3277	0.0149035	0.134387
chr10	124619293	124783754	1000	-	GSE108541_merged.4057.7	0	0	0	0.276547	1.6684	0	27496	3.79872	0.031405	0.209777
chr10	124916838	124988189	1000	+	GSE108541_merged.4063.1	1.22571	1.49485	1.17593	5.53511	4.91984	5.42234	27518	2.41054	0.00237399	0.0884399
chr10	124989224	125160520	1000	-	ENST00000494626.6	0.23546	0.137891	0.730421	2.11666	1.6349	1.24466	27541	2.0335	0.15827	0.538177
chr10	124989224	125161177	1000	-	ENST00000411419.6	3.83852	6.4964	9.40593	2.31854	10.2343	9.2347	27542	3.21879	0.216797	0.638175
chr10	125700435	125719495	1000	-	ENST00000527483.5	0	0	0	0	1.04043	0.505	27576	2.8381	0.0175085	0.14802
chr10	125784979	125796188	1000	-	ENST00000616800.4	0	0	0	0.011823	0.631097	0.369126	27614	2.03332	0.0230121	0.174166
chr10	125788580	125823285	1000	-	GSE108541_merged.4072.5	0.479497	1.18221	0.907343	2.43137	5.69516	7.15862	27618	5.06086	0.0742912	0.353079
chr10	125788585	125823285	1000	-	GSE108541_merged.4072.8	1.43506	2.31241	1.20345	1.90695	6.80823	4.91291	27625	4.39836	0.0718412	0.346152
chr10	125823545	125853695	1000	+	ENST00000368759.5	5.19273	4.34752	4.11691	12.3419	16.2017	12.4255	27642	3.37497	0.006398	0.110553
chr10	125896546	125909813	1000	+	GSE108541_merged.4078.4	0	0	0.184395	0.368658	1.16142	0.013849	27655	2.68109	0.048918	0.273702
chr10	126905455	127452517	1000	+	ENST00000623213.1	0	0.281706	0.4895	2.21894	5.65838	3.54343	27688	8.20254	0.00276974	0.0950507
chr10	128096658	128109981	1000	-	GSE108541_merged.4090.3	0	0.036592	0	0.358837	0.852396	0	27726	2.1212	0.0875344	0.386617
chr10	128096658	128126385	1000	-	GSE108541_merged.4090.1	1.62802	1.36985	0.068687	1.84398	5.69992	0.363388	27729	4.19829	0.288717	0.736707
chr10	130063899	130110817	1000	-	ENST00000637128.1	0	0	0.378058	1.44958	2.01937	1.81325	27760	3.28681	0.0133481	0.125735
chr10	130136388	130234566	1000	+	GSE108541_merged.4096.2	0	0	0	1.82465	1.63508	0	27767	2.59812	0.306613	0.754478
chr10	131901030	131959834	1000	+	GSE108541_merged.4099.2	0.331758	0.581798	0.124431	0.840261	2.49727	0.765146	27789	3.30873	0.0476727	0.269769
chr10	131971201	131971533	1000	+	ENST00000614406.1	0	0	0	0.986807	1.20648	0.843338	27802	2.32184	0.00174817	0.0783445
chr10	132186899	132205776	1000	+	ENST00000338492.8	0	0	0	4.11456	3.24238	4.27528	27810	3.88113	0.000265817	0.0349734
chr10	132207491	132249108	1000	-	GSE108541_merged.4107.1	0	0	0	0.399741	2.40223	0.952231	27817	5.14769	0.00283905	0.0960862
chr10	132226819	132331847	1000	-	ENST00000368620.2	0	0	0	0.158374	0.905429	0.048341	27822	2.41556	0.0189751	0.155329
chr10	133160446	133226412	1000	+	ENST00000304613.7	0	0	0	2.61389	1.50872	2.30814	27879	2.11426	0.00140659	0.0718877
chr10	133278629	133302981	1000	-	ENST00000252936.7	0.29963	2.3526	0.259162	0.123207	2.48244	0.327486	27903	2.9483	0.305135	0.753211
chr10	133394195	133572178	1000	+	GSE108541_merged.4124.15	0	0	0	0.433228	4.11787	0.222869	27956	9.37161	0.0132263	0.125033
chr10	133466965	133539122	1000	+	GSE108541_merged.4127.7	0	0	0	0	1.05328	0	27969	2.88567	0.0106265	0.110553
chr11	244428	252984	1000	+	ENST00000526783.1	0.029197	0.050688	0.024707	0.601256	0.920147	0.981865	28083	2.0063	0.0142166	0.130618
chr11	289444	296107	1000	+	GSE108541_merged.4143.6	0	0	0	2.22159	1.52137	1.79433	28099	2.25115	0.00177527	0.0786784
chr11	313852	315272	1000	+	ENST00000408968.3	0.401747	0.024483	0.59604	1.73079	1.85292	1.58228	28116	2.39289	0.0650346	0.325555
chr11	369762	382116	1000	+	GSE108541_merged.4152.1	0.691987	0.89342	1.59186	7.62736	5.00911	5.9863	28132	2.80882	0.0660904	0.328711
chr11	405715	417455	1000	-	ENST00000332725.7	3.25845	5.81038	3.73191	8.91243	11.1849	8.19567	28153	2.53339	0.0831807	0.375774
chr11	537438	554916	1000	+	GSE108541_merged.4161.2	0	0	0	2.19816	1.54166	0.859625	28238	2.30233	0.110636	0.440593
chr11	554945	560779	1000	-	GSE108541_merged.4162.4	0	0.378065	0	0.545853	1.33711	0	28243	2.46982	0.173541	0.566544
chr11	557594	560107	1000	+	ENST00000527620.5	0	0	0	2.21873	1.56862	1.24305	28247	2.3237	0.0374985	0.233453
chr11	560955	564067	1000	+	ENST00000397582.7	7.05754	2.3834	14.069	12.81	12.1691	16.5507	28255	2.32282	0.480551	0.842291
chr11	696176	704129	1000	+	GSE108541_merged.4170.9	0	0	0	0	2.85125	0.349731	28333	7.24871	0.00378384	0.105222
chr11	767219	777498	1000	-	GSE108541_merged.4173.3	1.9895	1.51293	0.501795	0	4.29781	2.086	28382	4.24431	0.215731	0.63649
chr11	810002	811839	1000	+	ENST00000524867.1	0.254476	0.38396	0.299196	6.36079	8.49732	0.316407	28459	8.40864	0.215264	0.63601
chr11	820002	825573	1000	+	GSE108541_merged.4181.4	0.175292	0	0.760011	0	1.2493	1.21664	28468	2.93954	0.143808	0.510314
chr11	826066	831991	1000	+	GSE108541_merged.4183.1	0	0	0	4.97227	3.76017	2.77261	28476	4.31142	0.0180292	0.150508
chr11	826066	831991	1000	+	GSE108541_merged.4183.2	0.130395	0.118056	0	2.15904	3.52348	1.27566	28477	4.81602	0.0219151	0.168929
chr11	827279	831991	1000	+	GSE108541_merged.4183.8	0	0	0.230607	5.14656	1.91288	4.09719	28484	2.03766	0.0929092	0.399769
chr11	827279	831991	1000	+	GSE108541_merged.4183.9	0	0.287791	0.145068	0.318051	1.18864	2.55337	28485	2.41945	0.288754	0.736707
chr11	829306	831991	1000	+	ENST00000528694.1	0.11471	0.089022	0.351367	1.91265	1.44608	2.10393	28493	2.02586	0.0437234	0.255477
chr11	832642	839831	1000	+	GSE108541_merged.4184.1	0	3.16397	0	1.00358	5.45822	10.7284	28495	5.62991	0.369866	0.815451
chr11	832996	837228	1000	+	ENST00000526661.5	0.179933	0.262119	3.49638	1.25697	2.75863	0.34374	28514	3.78061	0.275649	0.720639
chr11	842940	867116	1000	+	GSE108541_merged.4186.4	5.3435	1.50168	2.21155	10.0031	12.6861	11.8357	28528	3.75765	0.145431	0.513442
chr11	844080	867116	1000	+	ENST00000397406.5	0.109901	1.0373	3.64914	0.339108	2.76893	0.261001	28534	3.97836	0.186441	0.589454
chr11	844445	867116	1000	+	ENST00000397404.5	0	0	0.344738	1.05164	1.89205	0.659121	28538	3.37882	0.0196262	0.158504
chr11	1223065	1262172	1000	+	ENST00000529681.5	0	0	0	0	1.10232	0	28620	2.98777	0.0106265	0.110553
chr11	1470244	1501247	1000	-	ENST00000526462.5	0.010014	2.0678	6.9136	0.097878	7.34981	0	28666	12.0156	0.116488	0.454089
chr11	1572740	1599929	1000	+	ENST00000424148.1	0	0	0	2.6293	2.242	2.03723	28674	3.08336	0.00233128	0.0879272
chr11	1886731	1887345	.	+	ENST00000464670.1	0.004458	0.003899	0.003595	0.344892	0.828127	0.32957	28761	2.10549	0.00323716	0.100889
chr11	1947343	1972793	1000	+	ENST00000397294.7	0	0	0	0.621314	1.34098	0.598979	28786	2.78593	0.00213414	0.0852878
chr11	1984567	1984830	1000	+	GSE108541_merged.4209.1	0	0	0	0.47318	1.09924	0.660395	28793	2.47673	0.000905702	0.0605623
chr11	1995175	1997514	1000	-	ENST00000411861.5	0.071948	0.035016	0.029708	3.30702	2.88391	3.05265	28797	3.51555	5.36e-05	0.0173575
chr11	1995175	1997514	1000	-	ENST00000439725.5	0	0	0	0.101843	0.78525	0.039598	28798	2.2454	0.0147503	0.133574
chr11	1995175	1997875	1000	-	ENST00000414790.6	2.70892	3.38827	2.5516	14.5587	10.3409	15.1427	28800	2.43827	0.00962281	0.110553
chr11	1995438	1996758	1000	-	ENST00000436715.5	0	0	0	0.359667	0.803121	0	28802	2.07216	0.0871412	0.385562
chr11	2268494	2270954	1000	-	ENST00000331289.4	0	0	0	8.66852	7.42867	10.0265	28846	7.88018	0.00051681	0.0474585
chr11	2335314	2336172	1000	-	ENST00000453533.1	2.16763	1.57485	1.69645	0.347586	2.81976	2.31785	28872	2.14966	0.265358	0.707536
chr11	2377316	2397419	1000	+	GSE108541_merged.4222.4	0	0	0	0	5.61633	0	28877	16.1732	0.0106265	0.110553
chr11	2902281	2925246	1000	+	ENST00000649076.1	1.57448	1.28545	1.5164	1.32926	7.9067	2.37017	28937	6.85368	0.00380524	0.105448
chr11	3000928	3057613	1000	-	ENST00000278224.13	5.17312	2.69045	4.01227	3.06081	6.81692	1.66331	28986	2.22259	0.260478	0.700902
chr11	3797924	3826371	1000	+	ENST00000490830.5	0	0.145296	0.240568	0.205549	1.53057	0	29142	3.36064	0.0235716	0.176713
chr11	3808552	3826371	1000	+	GSE108541_merged.4246.29	0	0.636459	0.997056	0.372476	1.2746	0	29158	2.25694	0.213037	0.632732
chr11	3989162	3989463	1000	-	ENST00000531069.1	0	0	0	0.022414	2.14878	0	29193	5.3629	0.0115025	0.115732
chr11	6390474	6394998	1000	+	ENST00000527275.5	0	0.65705	5.16607	2.1794	2.69304	0.916918	29516	2.96693	0.453115	0.842291
chr11	6391876	6394998	1000	+	ENST00000526280.1	0.305384	0.157494	0.678627	0	1.19387	0.484655	29519	2.53495	0.02432	0.179769
chr11	6475679	6481479	1000	-	ENST00000254584.6	1.61221	2.71278	3.4795	5.47844	7.24812	9.63904	29575	2.92475	0.115405	0.451949
chr11	6603730	6610874	1000	+	ENST00000526711.5	0.884227	1.15773	0.995612	1.45873	6.23748	3.03851	29624	5.94655	0.00766632	0.110553
chr11	7513769	7653768	1000	+	ENST00000299492.8	0	0	0	3.83985	3.76267	4.30449	29749	4.71878	0.000225608	0.0320807
chr11	8612097	8682694	1000	-	GSE108541_merged.4335.5	0	0	0	0	1.06897	0	29875	2.91821	0.0106265	0.110553
chr11	8682809	8688182	1000	+	ENST00000530022.5	17.5572	51.3739	27.6	23.9762	60.704	20.7024	29894	3.11714	0.244874	0.679454
chr11	9020444	9091634	1000	-	GSE108541_merged.4349.3	0	0	0	0.882288	2.81577	1.27804	30011	5.31201	0.000941412	0.0611153
chr11	9138878	9265390	1000	-	GSE108541_merged.4352.3	1.3824	2.50425	5.01696	0	2.51592	0.804937	30030	2.14174	0.220648	0.643597
chr11	9544609	9544972	1000	-	GSE108541_merged.4360.1	0	0	0	0.782597	1.0653	0.489129	30084	2.22144	0.0172069	0.146309
chr11	9779153	9787973	1000	-	ENST00000525040.5	0.0027	0.002605	0.002299	0.003794	1.08847	0.00575	30115	2.94564	0.0104613	0.110553
chr11	10508269	10509189	1000	-	ENST00000638094.1	0.338201	0.258601	0.372095	0.100602	1.23877	0.164993	30163	2.40342	0.00672705	0.110553
chr11	10509339	10509801	1000	-	GSE108541_merged.4377.1	3.34354	2.09548	4.10257	3.09178	6.08632	2.47822	30164	2.46671	0.0843501	0.378521
chr11	10796797	10809110	1000	-	GSE108541_merged.4380.1	1.5091	1.27861	11.6972	0.517914	8.16079	10.162	30201	8.12865	0.283102	0.730162
chr11	10796910	10809110	1000	-	GSE108541_merged.4380.2	0.963794	2.56238	3.78057	0.66559	6.08806	1.97998	30202	5.21161	0.0420491	0.249838
chr11	10797052	10809110	1000	-	GSE108541_merged.4380.4	1.8152	1.37259	8.8854	3.09318	4.74135	5.17364	30205	2.45728	0.447953	0.842291
chr11	12377478	12535356	1000	+	ENST00000649199.1	0.191635	0.14207	0.120747	4.43758	4.21736	4.86205	30349	4.38237	0.000257316	0.0343734
chr11	16738657	16756024	1000	+	ENST00000525684.1	0	1.32826	3.94054	2.16819	2.6099	1.56949	30559	2.46251	0.456299	0.842291
chr11	16738658	16748591	1000	+	ENST00000525256.1	0.864669	0.931822	1.20923	2.9442	4.75195	3.05296	30561	3.60377	0.000306777	0.0371022
chr11	16777315	17014443	1000	-	GSE108541_merged.4420.1	2.21069	3.76467	0.322883	2.60167	5.51205	4.47919	30567	2.29182	0.462123	0.842291
chr11	16974692	16975013	1000	-	ENST00000459748.1	106.371	98.1599	97.9963	277.057	235.538	268.091	30590	2.12463	0.0007362	0.055552
chr11	17276764	17334480	1000	+	ENST00000529010.5	2.85921	1.7936	2.52184	2.15299	5.42059	2.86619	30635	2.70297	0.0268365	0.190702
chr11	17385858	17388683	1000	-	ENST00000339994.4	0.048056	0.153563	0.054176	2.22316	2.59104	3.81602	30650	3.42417	0.0250557	0.183079
chr11	17788049	18012950	1000	-	GSE108541_merged.4438.8	0.505243	1.12635	1.35398	3.24612	3.67188	3.75429	30751	2.71843	0.0509933	0.280811
chr11	18080344	18106091	1000	-	GSE108541_merged.4439.4	0.22019	2.05534	0.565185	0.990699	2.34805	1.00199	30781	2.27542	0.314856	0.762323
chr11	18322566	18367044	1000	+	ENST00000534641.5	0	0	0	0	1.1084	0	30841	3.0005	0.0106265	0.110553
chr11	18399725	18408425	1000	+	ENST00000375710.7	0.050927	7.01408	0.185217	0.016085	3.10317	0.176234	30881	2.93534	0.567456	0.842291
chr11	18529702	18588747	1000	-	GSE108541_merged.4450.2	0	0	0	1.8879	1.5875	1.42554	30915	2.46424	0.0042005	0.107736
chr11	18531873	18588747	1000	-	ENST00000379387.8	0.529323	0	0.073902	0	3.90531	2.33588	30920	8.20739	0.0758271	0.357336
chr11	27494728	27506405	1000	-	GSE108541_merged.4494.2	0	0	0	0	1.01982	0	31188	2.81667	0.0106265	0.110553
chr11	27581679	27582055	1000	+	ENST00000476147.2	3.7705	2.50061	2.70777	5.67915	16.0626	6.7291	31199	6.47235	0.0116337	0.116473
chr11	27888162	27888818	1000	-	GSE108541_merged.4503.1	1.26714	0.935059	2.75161	0.37822	2.51485	0.326875	31223	2.55241	0.0756229	0.35675
chr11	27888837	27891033	1000	-	ENST00000530115.1	3.909	3.86025	3.73563	6.5003	9.72444	5.92364	31224	2.60636	0.00875837	0.110553
chr11	28020618	28108308	1000	-	GSE108541_merged.4505.1	0	0.427919	0.147311	0	1.47601	0	31226	3.20912	0.0436571	0.255207
chr11	31432400	31509645	1000	-	ENST00000532287.5	1.32575	1.29329	1.65157	0	2.16422	1.05908	31318	2.31982	0.10006	0.416536
chr11	34478792	34513805	1000	-	ENST00000257832.6	0	0	0	6.01943	3.88267	5.6107	31673	4.11676	0.000245898	0.0336155
chr11	34478812	34513805	1000	-	GSE108541_merged.4553.4	0	0	0	0.292192	1.76709	0.026127	31676	3.98346	0.0278775	0.195056
chr11	34622202	34663288	1000	+	ENST00000533754.5	0	0	0	0	0.712852	0	31689	2.20941	0.0106265	0.110553
chr11	34642384	34663288	1000	+	GSE108541_merged.4554.15	0	0	0	2.29176	1.51014	1.00771	31697	2.22783	0.0929612	0.399861
chr11	34916613	35020591	1000	+	GSE108541_merged.4556.4	0.997881	1.17427	1.54541	2.92073	4.2161	2.21595	31707	2.85896	0.0183121	0.152026
chr11	34916631	34996122	1000	+	ENST00000430469.6	0.146897	0.187789	0.323158	0.539765	1.52357	0.683379	31709	2.71657	3.55e-05	0.0146909
chr11	36594512	36659290	1000	+	ENST00000347206.8	0	0	0.123856	0	1.06211	0.781186	31897	2.86179	0.0440159	0.256551
chr11	36594512	36659290	1000	+	GSE108541_merged.4579.3	0	0	0.09765	0	1.33474	1.3353	31899	3.42233	0.0904294	0.393624
chr11	43312095	43336230	1000	+	ENST00000534600.5	1.41263	0.15299	1.0701	11.1717	9.5474	9.30347	31971	5.79533	0.0494352	0.275398
chr11	43322043	43335994	1000	+	ENST00000526394.1	0	0	0	0.245897	1.36425	0.16755	31972	3.20483	0.0106118	0.110553
chr11	43358935	43494933	1000	+	GSE108541_merged.4583.3	0	0	0	0.405569	0.997695	0.931193	31980	2.34564	0.0197563	0.159162
chr11	44932347	44950876	1000	-	ENST00000395648.7	0	0	0	4.33961	3.51833	3.21479	32125	4.19298	0.00251314	0.0908293
chr11	44932347	44950876	1000	-	GSE108541_merged.4609.3	0	0	0	1.73389	1.26958	0.630896	32126	2.09777	0.131525	0.486327
chr11	44932347	44950876	1000	-	GSE108541_merged.4609.4	0	0	0	0.513478	0.881293	0.36126	32127	2.0892	0.01023	0.110553
chr11	44932347	44951306	1000	-	ENST00000616990.4	0	0	0.730322	12.2611	5.24224	8.13527	32129	4.31403	0.0815412	0.371952
chr11	44932347	44951306	1000	-	GSE108541_merged.4609.2	0	1.79281	0.331591	12.125	10.6622	9.57425	32130	6.81781	0.0811769	0.370965
chr11	44933035	44950876	1000	-	ENST00000525680.5	1.87332	0.243423	1.32879	9.06992	11.1066	14.6014	32132	6.76693	0.0646159	0.324375
chr11	44933482	44950876	1000	-	ENST00000532253.5	0	0	0	1.71257	1.22352	0	32135	2.06073	0.390767	0.829685
chr11	44936667	44950876	1000	-	ENST00000532921.1	0.014074	0.008449	0.007353	3.49881	2.07471	2.49581	32144	2.55119	0.00645171	0.110553
chr11	45847485	45906467	1000	+	GSE108541_merged.4611.7	0	0	0	0	3.16934	0	32208	8.1918	0.0106265	0.110553
chr11	45909668	45918080	1000	-	ENST00000241041.7	0	0	0	0	0.763208	0.818556	32220	2.281	0.10804	0.434493
chr11	45933480	46121455	1000	-	ENST00000418153.6	0.411971	0.630228	0.131149	0.331164	1.34535	0.118243	32246	2.05464	0.188172	0.592529
chr11	45933480	46121455	1000	-	GSE108541_merged.4616.6	0.353038	1.7498	2.04446	0.451923	2.91318	1.42094	32247	3.20561	0.127129	0.477048
chr11	46277660	46321422	1000	+	ENST00000621158.4	0	0	0	4.56034	3.67205	4.36168	32277	4.3056	2.18e-05	0.012143
chr11	46347587	46380554	1000	+	ENST00000421244.6	5.33997	6.92545	5.21314	8.06218	16.7939	28.8888	32295	3.41177	0.230824	0.658955
chr11	46380755	46383837	1000	+	ENST00000405308.6	1.18803	1.33285	2.17368	10.028	8.24719	10.3901	32309	3.72257	0.0231764	0.174872
chr11	46381067	46383837	1000	+	ENST00000359803.7	0	0.377608	0	3.53529	3.56516	4.81331	32312	3.93173	0.0216474	0.167732
chr11	46381206	46383837	1000	+	GSE108541_merged.4621.5	0.600772	0	0	12.5284	8.78294	10.2159	32314	6.64938	0.012896	0.123432
chr11	46381668	46383837	1000	+	ENST00000395569.8	0	0	0	0	3.74558	1.10333	32316	9.78068	0.0100315	0.110553
chr11	46381675	46383837	1000	+	ENST00000395566.8	3.22877	4.47047	3.17243	78.1565	62.2917	81.5583	32317	11.9511	0.00120832	0.0678509
chr11	46381710	46383837	1000	+	ENST00000395565.5	0	0	0	2.6228	2.2849	1.78901	32320	3.15106	0.00799409	0.110553
chr11	46381752	46383837	1000	+	ENST00000407067.1	0.154192	0.244242	0.142752	7.85998	5.97223	6.27916	32322	5.22988	0.000842782	0.0586072
chr11	46396413	46594125	1000	-	ENST00000534300.5	1.01266	0.763261	0.975691	0.689911	2.34359	0.952833	32327	2.43403	0.0066888	0.110553
chr11	46428652	46429150	1000	-	ENST00000467930.1	53.131	65.9467	73.6117	129.973	128.945	126.916	32331	2.14399	0.0408801	0.245584
chr11	46617526	46674818	1000	+	GSE108541_merged.4628.5	0.67821	0.993107	0.61165	1.30143	2.16068	0.37296	32349	2.04309	0.246233	0.68131
chr11	46677079	46700650	1000	-	GSE108541_merged.4629.1	0	0.937384	1.063	0	1.45895	0.565941	32384	2.67944	0.146105	0.514708
chr11	46701030	46702983	1000	+	ENST00000526410.1	0.023329	0.049986	0.007402	0.021744	0.733001	1.23875	32394	2.11964	0.237084	0.668151
chr11	46936767	47162247	1000	+	ENST00000395460.6	1.21206	1.90211	1.81787	7.11673	7.6805	8.12128	32437	3.53479	0.00986865	0.110553
chr11	46936778	47162247	1000	+	ENST00000525895.5	0.937812	1.61012	1.47897	10.6541	7.83619	10.4635	32441	3.45624	0.0151693	0.135741
chr11	47164988	47177125	1000	-	GSE108541_merged.4637.4	8.1526	0.102808	13.0851	2.51236	29.3784	4.72536	32456	23.8919	0.154431	0.530195
chr11	47179421	47186459	1000	-	ENST00000528201.1	0.145634	0.124619	0.038789	0.174262	1.01682	0.258301	32494	2.2985	0.0173168	0.146947
chr11	47214941	47239240	1000	+	ENST00000256996.8	7.95011	15.9307	13.7387	4.43953	19.1728	19.4407	32506	2.99298	0.304701	0.752913
chr11	47269375	47330031	1000	+	ENST00000342922.8	0	0	0	0.190165	0.962591	0.830704	32573	2.46722	0.0366852	0.230465
chr11	47270023	47330031	1000	+	GSE108541_merged.4644.16	1.1666	0.807559	0.555176	1.72627	4.06792	3.24193	32587	3.42372	0.048885	0.273672
chr11	47270096	47330031	1000	+	GSE108541_merged.4644.17	1.98114	1.45448	1.14613	0.078843	4.70907	0.281914	32588	4.64804	0.0639011	0.322371
chr11	47408599	47416660	1000	+	GSE108541_merged.4648.3	0	1.34785	0	4.71487	7.57534	6.66237	32619	6.96749	0.0737055	0.351645
chr11	47422932	47426473	1000	-	ENST00000527906.5	0.045075	0	0	0.08786	1.43385	0.03442	32639	3.48744	0.0156872	0.1384
chr11	47465932	47553154	1000	-	ENST00000310513.10	2.2321	0.01913	0.12232	0.192528	2.05232	0.058883	32649	2.61388	0.412554	0.842291
chr11	47466011	47565569	1000	-	GSE108541_merged.4650.21	0.37038	0	0.031853	0	1.07882	0	32669	2.50596	0.0795277	0.36675
chr11	47579073	47582051	1000	+	ENST00000534716.2	0.118747	2.78238	2.5255	4.30176	4.25967	4.33127	32724	2.55958	0.38875	0.82893
chr11	47605990	47642623	1000	-	GSE108541_merged.4657.1	0.136152	0	0	0	0.822863	0.087685	32734	2.26785	0.0230055	0.174139
chr11	47617315	47642623	1000	-	GSE108541_merged.4657.3	4.25277	3.52765	5.02542	1.86196	8.91634	2.58967	32737	3.6069	0.00281788	0.0958141
chr11	47618703	47642623	1000	-	GSE108541_merged.4657.6	1.57789	2.216	2.74998	3.44093	14.9657	2.39082	32740	10.1547	0.0140122	0.129348
chr11	47631653	47642623	1000	-	ENST00000533571.1	0.049967	0.042531	0.031447	0.026406	0.677155	0.02591	32744	2.02294	0.0138206	0.128346
chr11	47714312	47715107	1000	-	ENST00000425363.2	0.180687	0.137999	0.056534	0.151353	1.34324	0.184576	32758	2.83511	0.0205342	0.162652
chr11	47716516	47767443	1000	-	GSE108541_merged.4659.1	0.262672	0.535078	1.74819	5.46967	2.89073	5.31184	32760	2.15325	0.316144	0.763601
chr11	47778133	47848555	1000	-	GSE108541_merged.4660.2	0	0.57176	0	0.864365	1.68944	0	32781	2.62476	0.249113	0.685195
chr11	47980560	48170841	1000	+	ENST00000418331.6	1.61777	1.51436	1.69515	11.3375	8.75332	9.42091	32798	3.40322	0.00185298	0.0801779
chr11	57761796	57819546	1000	+	ENST00000532245.5	5.50581	11.2697	5.82629	4.1525	13.644	2.31378	33274	2.76924	0.28929	0.737337
chr11	60913910	60923443	1000	+	GSE108541_merged.4709.2	0	0.56895	0	0.559587	1.51681	0	33660	2.58392	0.207797	0.624554
chr11	60924390	60935443	1000	+	GSE108541_merged.4711.1	0.334464	0.113809	0.76653	2.67141	2.11971	2.64893	33664	2.32958	0.0890188	0.390262
chr11	61162007	61195373	1000	+	GSE108541_merged.4715.1	0	0	0	0	1.16438	0	33712	3.11859	0.0106265	0.110553
chr11	61333271	61349242	1000	+	GSE108541_merged.4717.8	0	2.69086	0.701179	0.251551	3.83392	0.181815	33777	4.92066	0.205222	0.6207
chr11	61349487	61361819	1000	-	GSE108541_merged.4718.7	1.92525	0.090123	0.10462	0.245434	1.6611	3.265	33797	2.08221	0.566836	0.842291
chr11	61362343	61369509	1000	+	GSE108541_merged.4719.2	0.38724	0.059689	0.090461	0.482164	1.75406	0.293055	33817	3.04778	0.0513635	0.281951
chr11	61392629	61398863	1000	+	GSE108541_merged.4720.5	0.696306	0.348964	0.35361	0	13.4992	3.41563	33834	33.0413	0.0268417	0.190726
chr11	61402730	61430031	1000	-	ENST00000439958.7	8.25631	6.71044	7.73952	18.6509	17.1419	15.9213	33838	2.06331	0.0213598	0.166311
chr11	61404418	61429304	1000	-	ENST00000448745.5	0.202627	0.19062	0.548409	5.43686	3.73435	1.6711	33842	3.44327	0.152199	0.526019
chr11	61430041	61473601	1000	+	GSE108541_merged.4723.2	0	0	1.17335	0	2.00201	0	33867	4.91012	0.0345525	0.22225
chr11	61430104	61447529	1000	+	ENST00000542074.1	0.313234	0.80242	1.50407	1.12374	2.05852	1.5867	33870	2.32768	0.119486	0.460927
chr11	61430142	61485884	1000	+	ENST00000544880.1	0	0	0	0	1.04886	0	33880	2.87653	0.0106265	0.110553
chr11	61508799	61511018	1000	+	ENST00000378075.3	0	0	0	4.1538	2.55393	3.16173	33892	2.99245	0.00241542	0.0889585
chr11	61515312	61581148	1000	-	ENST00000263846.8	1.09464	1.26723	1.24553	11.7759	5.44702	8.94004	33893	2.15148	0.0201989	0.161132
chr11	61515312	61588376	1000	-	GSE108541_merged.4726.1	0	0	0	2.56574	2.74792	2.99432	33894	3.82947	0.000419625	0.0428616
chr11	61515312	61588376	1000	-	GSE108541_merged.4726.2	0	0	0	2.23111	3.77499	4.23748	33895	5.69408	0.0104632	0.110553
chr11	61518626	61581148	1000	-	ENST00000542836.5	0	0.039811	0.007285	1.24213	3.93583	3.06879	33902	6.96389	0.0107221	0.110963
chr11	61789129	61792802	1000	-	ENST00000257262.12	0	0	3.65715	5.28631	3.82446	3.03052	33930	4.05953	0.34209	0.789738
chr11	61789129	61792802	1000	-	ENST00000535297.1	0	0.010897	0	0	0.942211	0	33931	2.64543	0.0112936	0.11445
chr11	61802006	61815073	1000	-	GSE108541_merged.4733.2	0	0	0	0	1.03847	0	33944	2.85505	0.0106265	0.110553
chr11	61964219	61968263	1000	-	GSE108541_merged.4737.5	7.58647	0.074229	19.0947	12.3771	15.2086	11.4313	34015	5.24431	0.472354	0.842291
chr11	61964746	61968263	1000	-	ENST00000534719.1	319.565	1.33273	509.197	19.6229	132.853	13.0608	34023	9.73727	0.605253	0.844885
chr11	62123998	62154931	1000	+	GSE108541_merged.4739.4	0.379646	0.09434	0.454349	0.348186	1.92158	1.217	34034	3.36113	0.0266091	0.189621
chr11	62337447	62393412	1000	+	ENST00000415229.6	0	0	0	4.33229	4.63599	2.05684	34050	5.84401	0.0267224	0.190106
chr11	62337492	62393412	1000	+	ENST00000628829.2	0	0	0	0.337706	2.46039	0	34055	5.45327	0.029533	0.20204
chr11	62559602	62573885	1000	-	ENST00000525340.5	6.05631	2.45972	1.27287	13.8472	22.8888	10.2255	34086	6.16951	0.139731	0.502548
chr11	62575057	62577291	1000	-	ENST00000469480.1	0.063386	0.049237	0.001078	0.69935	1.00447	0.953954	34095	2.05009	0.0058172	0.110553
chr11	62578076	62592177	1000	-	GSE108541_merged.4744.29	0	0.273125	0.115269	0	0.894152	1.95439	34097	2.23869	0.351766	0.799191
chr11	62624831	62646726	1000	-	ENST00000540933.5	0	0	0.111504	0.344915	4.09168	1.25713	34142	9.43279	0.00195804	0.082517
chr11	62625780	62646726	1000	-	ENST00000534779.5	1.62094	1.01577	0	3.80988	5.32808	1.99325	34147	3.24076	0.259887	0.700059
chr11	62633027	62646726	1000	-	GSE108541_merged.4752.11	0	0.050588	0.090617	0.140393	0.824521	0	34151	2.22568	0.0241164	0.17898
chr11	62662173	62665217	1000	-	GSE108541_merged.4753.3	0.774272	0.326978	0.940856	1.27156	1.91847	0.911166	34161	2.11762	0.0849184	0.379977
chr11	62662816	62665217	1000	-	ENST00000532786.2	5.49096	7.87062	7.74194	10.5031	14.8882	9.64514	34163	2.44564	0.0345196	0.222136
chr11	62664885	62671774	1000	-	ENST00000415855.6	0	0.129743	0	1.26923	1.24561	0	34168	2.14353	0.313857	0.761446
chr11	62665335	62665946	1000	+	ENST00000594728.1	0.864877	0.094177	0.748767	2.80697	2.2666	3.10086	34172	2.08641	0.178032	0.574484
chr11	62665421	62665646	1000	+	ENST00000383870.1	0.425887	0.047378	0.079128	0.302251	1.77604	0.057984	34173	3.25634	0.0762437	0.35856
chr11	62677804	62679117	1000	-	ENST00000533908.5	0.575861	9.83884	0.022011	18.8211	17.1339	22.7845	34195	4.58295	0.437526	0.842291
chr11	62690274	62727472	1000	-	ENST00000403734.2	0	0	0	10.4302	3.33632	4.81475	34203	2.77526	0.0726354	0.34852
chr11	62690275	62709651	1000	-	GSE108541_merged.4757.4	0.17974	0.099289	4.98589	6.56664	3.6221	6.57252	34207	3.02367	0.480238	0.842291
chr11	62727898	62740293	1000	+	GSE108541_merged.4759.1	0	0.162257	0.087617	0.491506	1.13661	0.333792	34234	2.36025	0.0199742	0.160106
chr11	62728110	62740293	1000	+	GSE108541_merged.4759.3	0	0	0.089295	0.537985	1.43343	0.288143	34236	3.02363	0.0143682	0.131476
chr11	62761543	62766710	1000	+	ENST00000301788.11	20.5571	46.5964	45.6673	141.593	123.965	77.497	34248	3.71328	0.17731	0.572905
chr11	62762753	62766710	1000	+	ENST00000526368.1	0.099579	0.218399	0.0097	0.33241	1.33422	0.214529	34255	2.652	0.0404945	0.244327
chr11	62771628	62792021	1000	-	ENST00000527073.1	0	0.916983	0	2.36429	1.93684	2.89396	34263	2.03353	0.264456	0.706223
chr11	62787414	62790405	1000	+	ENST00000532586.1	0	0	0.473539	1.0435	1.2599	0	34269	2.36756	0.250924	0.687859
chr11	62787414	62790405	1000	+	ENST00000533861.5	0.622386	0.188233	1.0151	2.87915	2.13638	3.09568	34270	2.00113	0.181935	0.581347
chr11	62787508	62792021	1000	-	ENST00000525631.1	0	0	0	0	0.80651	0	34272	2.38965	0.0106265	0.110553
chr11	62792157	62805874	1000	-	GSE108541_merged.4766.3	1.68875	2.31829	2.83185	1.62546	3.69706	1.43307	34279	2.06355	0.0465472	0.265573
chr11	62806924	62832088	1000	-	ENST00000394690.5	0.604525	0.356687	0.597359	1.34863	2.01662	2.49919	34298	2.27094	0.0647186	0.324704
chr11	62832911	62839706	1000	-	ENST00000278856.8	0.264131	23.2198	0	30.254	23.8025	0.89945	34311	4.76845	0.66321	0.880025
chr11	62851987	62855864	1000	-	ENST00000540725.5	7.98557	6.45384	3.73472	23.7498	17.6185	20.5483	34329	2.0255	0.174956	0.568872
chr11	62851990	62855466	1000	-	ENST00000537869.5	0.568472	0.886031	1.5097	4.29855	6.35376	2.08415	34333	4.99184	0.0535952	0.289365
chr11	62852748	62855466	1000	-	ENST00000545688.5	0.048803	0.024508	0	0.411976	0.848148	0	34341	2.03938	0.115379	0.451883
chr11	62852909	62853070	1000	-	ENST00000384756.1	0.034836	0.083906	0.066888	0.482881	3.46363	1.08612	34343	7.05918	0.00223234	0.0870321
chr11	62856008	62888875	1000	+	GSE108541_merged.4774.1	0	0	0	8.30906	8.61477	10.2388	34360	9.72972	0.000478928	0.0459143
chr11	62856028	62888875	1000	+	GSE108541_merged.4774.2	0	0	0	11.1559	18.4257	25.6718	34361	23.9069	0.00869078	0.110553
chr11	62856101	62888875	1000	+	ENST00000377890.6	0	0	0	8.88159	20.4093	11.9301	34365	30.7135	0.000185564	0.0298517
chr11	62870813	62882066	1000	+	ENST00000538084.1	0	0	0	0.060391	1.67999	0.050642	34369	4.15606	0.0100211	0.110553
chr11	62908678	62921807	1000	-	ENST00000306960.3	0	0	0	4.51196	2.86379	3.89915	34389	3.27304	0.000402041	0.0422061
chr11	63895185	63909385	1000	+	ENST00000408948.7	1.1593	0.403017	0.010525	0.917647	1.94975	0.373438	34513	2.11324	0.35488	0.802297
chr11	63911220	63916844	1000	-	ENST00000301459.4	0	0	0	1.76932	1.32424	1.44557	34516	2.14418	0.00160784	0.0760107
chr11	63998552	64166106	1000	-	GSE108541_merged.4793.2	0.768311	1.89386	0.563486	3.24981	11.6256	15.3174	34545	9.33122	0.108643	0.435744
chr11	63998557	64166106	1000	-	ENST00000255681.6	3.43561	3.87451	4.0166	28.5664	15.0259	20.8429	34546	2.59161	0.0209909	0.164657
chr11	64186224	64195876	1000	+	ENST00000543847.1	0.080734	0.135929	0.129632	33.033	35.7884	38.6461	34565	34.3639	6.29e-05	0.0185626
chr11	64224202	64226190	1000	-	ENST00000545812.1	0	0.349015	0	0.057921	0.83677	0	34596	2.07859	0.113008	0.446017
chr11	64226289	64234286	1000	+	GSE108541_merged.4801.5	0	0	0	0	2.57795	0	34606	6.53915	0.0106265	0.110553
chr11	64229213	64234352	1000	-	ENST00000534988.1	0	0	0	0	0.75709	0	34611	2.29398	0.0106265	0.110553
chr11	64230129	64234286	1000	+	GSE108541_merged.4801.16	0	0	0	0	5.48653	0.034015	34615	15.6985	0.00955368	0.110553
chr11	64230277	64234286	1000	+	ENST00000321685.7	0	0	0	0	5.19746	0.031953	34616	14.6795	0.00959061	0.110553
chr11	64230757	64234286	1000	+	ENST00000321460.5	1.87064	1.05602	1.01115	0.444263	2.77645	0.550539	34620	2.44651	0.123537	0.469671
chr11	64240669	64244132	1000	+	GSE108541_merged.4804.2	0	0	0	0	1.84966	0	34634	4.67655	0.0106265	0.110553
chr11	64244548	64245816	1000	-	GSE108541_merged.4805.3	1.51135	0.341947	0.438912	0.032438	2.21463	0.058427	34645	2.98415	0.17977	0.577506
chr11	64270061	64288214	1000	+	ENST00000546139.5	0	0	0	0.946265	1.84393	0.68053	34660	3.41181	0.0080312	0.110553
chr11	64285814	64289500	1000	+	GSE108541_merged.4809.19	0.333465	0	0.319957	2.88045	2.07839	1.79726	34682	2.37816	0.0701299	0.340865
chr11	64286417	64289500	1000	+	ENST00000438980.6	1.16874	0.585651	0.643324	4.52134	4.99083	1.91395	34685	3.39022	0.119009	0.459824
chr11	64316690	64318084	1000	-	ENST00000544844.5	38.1889	36.1819	30.8433	42.8536	83.4767	47.8135	34717	3.02844	0.0248209	0.182137
chr11	64764605	64778801	1000	-	ENST00000448404.5	0	0.395332	0.458808	1.48495	2.24272	2.20955	34816	3.09622	0.0322717	0.213019
chr11	64764606	64778146	1000	-	GSE108541_merged.4818.8	4.77384	0.085619	0.321901	0.809007	5.25189	0.891075	34818	4.43964	0.360783	0.807973
chr11	64768170	64769734	1000	-	ENST00000489544.1	0.025057	0.053226	0.025607	0.088957	0.94267	0.01753	34827	2.46405	0.0193378	0.157227
chr11	64803515	64810629	1000	-	ENST00000377326.7	0.25158	3.89461	0.512339	5.47976	9.87153	2.51038	34854	5.93417	0.234108	0.66379
chr11	65040952	65044828	1000	+	ENST00000528109.5	0.916445	2.23361	0.863474	3.26844	4.34763	4.30565	34942	2.43077	0.147265	0.51681
chr11	65086338	65087433	1000	+	ENST00000528123.1	0.076984	0.030259	0.049206	0.054771	1.06674	0.087291	34993	2.69361	0.00918902	0.110553
chr11	65096158	65114832	1000	+	GSE108541_merged.4835.4	0.062875	1.13753	0.905605	1.87314	2.50748	1.11778	35003	2.58562	0.18775	0.59176
chr11	65111878	65115394	1000	+	ENST00000525385.5	0	0.779784	0	2.61198	4.5585	7.07554	35028	5.14684	0.105444	0.429109
chr11	65111878	65116384	1000	+	GSE108541_merged.4835.29	0	3.5552	0	5.25856	9.04889	2.43304	35029	6.30776	0.270516	0.714054
chr11	65177605	65181072	1000	-	ENST00000528551.1	0	0.207581	0	0.81766	1.09513	0	35091	2.07604	0.248788	0.68476
chr11	65187940	65212006	1000	+	GSE108541_merged.4842.24	0	0	0	0	7.94731	0	35117	25.2275	0.0106265	0.110553
chr11	65261927	65298685	1000	+	GSE108541_merged.4843.4	0.398861	0.415751	0.237831	0.792989	1.91656	1.78404	35131	2.60077	0.0499175	0.277087
chr11	65261927	65322561	1000	+	GSE108541_merged.4843.3	0.907497	0	0	2.89466	2.17865	4.38355	35132	2.07582	0.27946	0.725455
chr11	65333874	65346058	1000	+	ENST00000532264.5	0.234706	0	0	0	2.32992	0	35149	5.29177	0.0264513	0.188948
chr11	65344259	65353249	1000	+	ENST00000532052.1	0.085341	0.040369	0.022174	0.035025	1.17603	0.07533	35153	2.90994	0.012924	0.123576
chr11	65422773	65444457	1000	+	ENST00000499732.3	0.048447	0.107347	0.05724	0.345903	0.853332	0.136915	35181	2.01074	0.0420361	0.2498
chr11	65497761	65506516	1000	+	ENST00000534336.1	1.08529	1.26946	0.863695	5.43561	5.16468	3.70614	35201	2.81281	0.0313861	0.209733
chr11	65501847	65503678	1000	+	ENST00000508832.2	0	0	0.442335	0.284606	0.766368	0.246881	35208	2.02772	0.0559586	0.297278
chr11	65525412	65538704	1000	+	ENST00000527009.5	0.138396	1.22644	0.223757	0.987325	3.2574	0.420833	35228	3.94709	0.143779	0.510249
chr11	65647179	65650930	1000	+	GSE108541_merged.4860.8	0	0	0	0	2.20901	0	35327	5.57061	0.0106265	0.110553
chr11	65653601	65662664	1000	-	GSE108541_merged.4861.5	0	0.029089	0	0	0.717452	0	35337	2.18897	0.0131706	0.124767
chr11	65663119	65671716	1000	+	GSE108541_merged.4862.2	0.85699	0.019625	0.616363	6.17993	6.60602	3.94695	35362	5.61788	0.0442935	0.257546
chr11	65712017	65719604	1000	+	ENST00000352980.8	1.26809	5.02789	3.9434	4.48501	11.9746	15.7781	35366	5.21474	0.188146	0.592498
chr11	65715279	65720947	1000	-	GSE108541_merged.4864.5	0.076275	0.676652	0.032604	0	3.76951	0	35384	7.57176	0.0499637	0.277214
chr11	65773859	65780974	1000	-	GSE108541_merged.4866.1	0	0	0	0	3.77965	0	35400	10.0178	0.0106265	0.110553
chr11	65854974	65857033	1000	-	ENST00000527344.5	0.220193	0.21655	0.680383	4.46724	4.75608	2.80262	35424	4.81627	0.0217442	0.168125
chr11	65855417	65856473	1000	-	ENST00000530413.1	3.41773	0.093121	0.846506	1.0691	12.0242	1.78267	35431	13.7733	0.0963944	0.408016
chr11	65998566	66002176	1000	-	ENST00000527249.5	1.72465	1.1819	1.77983	4.86415	5.07714	6.88065	35529	2.49838	0.0503404	0.278555
chr11	66002479	66004149	1000	+	ENST00000524628.1	0.294969	0.554301	1.50522	1.51601	3.36757	1.45732	35539	3.93111	0.0338603	0.219405
chr11	66002580	66004149	1000	+	ENST00000533166.5	0.81028	1.28107	1.60834	4.62597	4.65403	4.38502	35540	2.77894	0.0260238	0.187226
chr11	66244874	66258378	1000	-	GSE108541_merged.4888.3	0	0	0	0	2.2973	0	35588	5.79783	0.0106265	0.110553
chr11	66278198	66284212	1000	+	ENST00000311445.6	0	0.800821	0.866899	4.0134	3.73154	2.96094	35613	3.4448	0.0915316	0.396307
chr11	66278341	66284212	1000	+	ENST00000528063.5	0	0.717881	0	1.5913	2.23487	0.902328	35616	2.81375	0.146918	0.516141
chr11	66284579	66289170	1000	-	ENST00000359461.10	4.40679	6.88676	4.06933	1.54345	9.46877	7.31859	35623	3.11599	0.252432	0.690039
chr11	66290138	66290389	1000	+	GSE108541_merged.4898.1	0	0	0.043438	0.274557	1.5494	0.137849	35633	3.54064	0.0120604	0.118989
chr11	66362502	66371355	1000	-	GSE108541_merged.4905.1	0	0	0	0	0.604076	0	35661	2.00587	0.0106265	0.110553
chr11	66362520	66372469	1000	-	GSE108541_merged.4905.2	0	0	0	14.082	9.51242	3.34011	35663	9.0639	0.0878296	0.387317
chr11	66362520	66372469	1000	-	GSE108541_merged.4905.3	0	0	0	2.72697	2.29113	0.394964	35664	3.15862	0.210575	0.629072
chr11	66362522	66372265	1000	-	ENST00000546034.1	0	0.108361	0	0.524408	1.03399	0.323045	35671	2.22877	0.0275819	0.193934
chr11	66520636	66546238	1000	-	ENST00000534073.5	0	0	0.966097	1.95019	1.45599	1.36915	35747	2.20646	0.252122	0.689674
chr11	66563463	66567662	1000	-	ENST00000527141.5	0	0.097608	1.43097	0.557307	1.19861	1.12151	35759	2.3877	0.259999	0.70026
chr11	66566290	66567829	1000	-	ENST00000533168.1	0.007379	0.003809	1.38005	0.007715	0.956906	0.041845	35766	2.58055	0.180927	0.579563
chr11	66592820	66606019	1000	+	ENST00000533244.5	5.76321	3.845	6.83684	14.4237	12.5479	15.9022	35769	2.18263	0.123419	0.46949
chr11	66593232	66605338	1000	+	ENST00000531990.1	0	0.007729	0	0.076018	0.749968	0.071913	35774	2.19495	0.00896466	0.110553
chr11	66616606	66646469	1000	+	GSE108541_merged.4914.2	1.86989	0	3.31875	19.5346	17.6558	17.6857	35780	9.9795	0.112814	0.445631
chr11	66638650	66658149	1000	+	GSE108541_merged.4914.16	0.08814	0.088511	0.160674	0.009174	1.40412	0.63467	35794	3.29414	0.0146226	0.132809
chr11	66638666	66668374	1000	+	ENST00000396053.9	0.274854	0.428006	0.469338	2.17454	2.31476	2.46597	35795	2.50149	0.00420861	0.107736
chr11	66638697	66641192	1000	+	ENST00000483858.5	1.27973	0.936953	1.28748	2.1171	3.00513	2.20288	35798	2.13136	0.00798865	0.110553
chr11	66638697	66646469	1000	+	ENST00000398692.8	5.12888	5.43196	8.03596	17.0047	14.1698	11.6399	35799	2.2152	0.126681	0.476238
chr11	66665095	66677921	1000	-	GSE108541_merged.4916.3	0	0	0	0	2.41634	0	35810	6.10876	0.0106265	0.110553
chr11	66685249	66721440	1000	-	ENST00000309996.6	0.131978	2.57898	6.79238	1.53891	4.6426	9.04387	35822	3.88835	0.443009	0.842291
chr11	66743177	66744666	1000	-	GSE108541_merged.4918.1	0.07745	0.016416	0.091905	1.20401	1.72216	1.64977	35835	2.8572	0.0025592	0.091676
chr11	66744889	66843411	1000	+	GSE108541_merged.4919.11	1.49097	1.49559	1.56083	3.48669	3.9723	5.3473	35848	2.07863	0.0590137	0.306705
chr11	67022718	67051070	1000	+	ENST00000525457.5	1.6512	0	3.77146	1.13721	3.60426	1.76071	35903	3.81775	0.2646	0.706398
chr11	67023344	67051070	1000	+	ENST00000527043.5	8.47206	3.42926	1.63073	19.4027	15.305	1.79463	35906	2.38762	0.651126	0.8727
chr11	67121268	67258087	1000	+	ENST00000308783.9	0.155007	0.109859	0.202893	0.298981	4.69192	0	35927	10.1301	0.0210729	0.164823
chr11	67240046	67258087	1000	+	ENST00000530342.2	2.41908	2.8299	2.09097	2.72412	8.94156	4.78858	35935	4.37137	0.0217215	0.168024
chr11	67303465	67312607	1000	+	GSE108541_merged.4933.2	1.98689	3.81049	7.02421	13.4778	17.6861	11.1689	35974	5.48264	0.0749491	0.354767
chr11	67317778	67398410	1000	+	GSE108541_merged.4934.1	2.77407	2.31066	0	1.8696	6.5321	1.68819	35985	3.51512	0.366753	0.813576
chr11	67317870	67398410	1000	+	GSE108541_merged.4934.2	0	0	0	9.72016	5.1302	8.50281	35988	4.7163	0.000588136	0.0503794
chr11	67350776	67353595	1000	-	ENST00000529704.5	2.07364	1.39041	2.60425	5.03572	4.81016	5.28038	35989	2.0718	0.0865999	0.384206
chr11	67392881	67396400	1000	+	ENST00000530934.5	0	0.058894	0	0.061	0.967261	1.05849	36016	2.53529	0.108262	0.434891
chr11	67398739	67401931	1000	-	ENST00000527663.5	0.300081	0	0	0.205192	1.09989	0	36027	2.4017	0.100724	0.417998
chr11	67428356	67435408	1000	+	GSE108541_merged.4943.1	1.02467	1.0836	2.10345	1.73672	2.81819	5.51304	36048	2.11192	0.347992	0.795572
chr11	67428482	67435408	1000	+	GSE108541_merged.4943.3	0	1.02226	1.8092	1.08636	2.8452	3.78485	36051	3.52009	0.2323	0.661257
chr11	67461709	67469272	1000	-	ENST00000308022.6	1.58083	3.78987	3.67563	7.94744	7.28858	9.01367	36084	2.27377	0.19853	0.610319
chr11	67483048	67489678	1000	+	ENST00000529797.1	0.387596	0.149112	0.059332	0.260853	1.11604	1.18594	36107	2.12509	0.161856	0.544189
chr11	67606957	67609635	1000	+	ENST00000534139.5	0.193083	0.185007	0.281207	0.428336	1.58068	0.543386	36163	2.85909	0.000591776	0.0505005
chr11	67608225	67609635	1000	+	ENST00000528314.1	0.23076	0.134041	0.356179	1.77267	3.61812	4.66152	36168	4.87986	0.041155	0.24665
chr11	67610392	67612554	1000	+	ENST00000533919.5	0	0	0	1.38833	1.89836	1.60848	36172	3.17119	0.000142162	0.0271722
chr11	67611005	67612554	1000	+	ENST00000527355.5	0.064847	0.175682	0	0.683224	2.3071	3.23942	36173	4.02513	0.10642	0.430989
chr11	67662154	67674827	1000	-	GSE108541_merged.4955.1	0	0	0	0.641402	5.81262	0	36189	13.4766	0.0326945	0.214616
chr11	67662154	67674827	1000	-	GSE108541_merged.4955.2	0	0	0	1.32084	1.57216	2.83223	36190	2.67602	0.0729102	0.349388
chr11	67662154	67674827	1000	-	GSE108541_merged.4955.3	0	0	0	1.19758	1.95874	0	36191	3.45443	0.155304	0.532128
chr11	67662162	67674692	1000	-	ENST00000349015.7	0	1.05102	1.28322	23.4075	17.7938	30.6267	36193	11.5143	0.039357	0.240146
chr11	67682771	67683058	1000	-	ENST00000472498.2	2.78867	2.19393	2.1616	1.90488	6.71771	1.83824	36201	3.52383	0.0359892	0.227608
chr11	67791608	67805336	1000	-	GSE108541_merged.4958.1	0	0	0	0.678845	1.86773	0.469507	36209	3.70318	0.00979218	0.110553
chr11	68030683	68036644	1000	+	ENST00000526446.5	0	13.097	14.522	4.41617	6.75111	6.28368	36252	2.43705	0.699587	0.902457
chr11	68052858	68121444	1000	-	ENST00000265689.8	2.99112	3.07467	3.09879	8.11978	9.00769	8.04429	36288	2.59309	4.64e-05	0.0166559
chr11	68154986	68213828	1000	-	GSE108541_merged.4966.3	0.43751	1.40793	1.59941	4.10451	4.18857	3.80529	36302	2.8086	0.0986771	0.413374
chr11	68165714	68213415	1000	-	ENST00000401547.6	2.3484	0.530141	1.93373	4.83352	5.65424	4.97223	36306	3.0501	0.145208	0.513112
chr11	68460718	68614631	1000	+	GSE108541_merged.4970.4	0.112099	0.229446	0.119802	0.122797	0.995906	0.5258	36339	2.23635	0.0253023	0.184221
chr11	68460812	68615334	1000	+	ENST00000265636.9	0	0	0	0	2.50852	0	36355	6.3531	0.0106265	0.110553
chr11	68684474	68691175	1000	+	ENST00000265643.3	0	0	0	6.75938	7.45567	7.50826	36375	8.79184	3.8e-05	0.0154003
chr11	68754621	68841931	1000	-	ENST00000376618.6	0	0	0	4.12998	2.69397	2.20196	36388	3.18949	0.0313897	0.209745
chr11	68754888	68841931	1000	-	ENST00000265641.9	9.03402	8.19411	8.02211	34.7911	30.7391	33.0012	36389	3.12639	0.000450537	0.0445094
chr11	68892968	68903835	1000	-	ENST00000541265.1	0	0	0	0.998828	2.06798	0.435218	36404	3.77981	0.0297852	0.203141
chr11	69475566	69481545	1000	-	ENST00000645449.1	0	0	0	0	1.22609	0	36465	3.25045	0.0106265	0.110553
chr11	69643711	69648240	1000	+	ENST00000545484.1	0.118929	0.15855	0.506248	0.10592	0.899723	0.482787	36473	2.12374	0.0262154	0.188092
chr11	69665648	69675416	1000	-	GSE108541_merged.4986.7	0	0.105446	0.493576	0.520233	1.25616	1.52342	36482	2.53578	0.0988848	0.41385
chr11	70270716	70385312	1000	+	GSE108541_merged.4993.2	0	0	0	0	0.652767	0	36531	2.0962	0.0106265	0.110553
chr11	70467919	71252663	1000	-	GSE108541_merged.5003.4	0	0	0	2.25465	1.56652	1.95058	36591	2.29782	0.000533115	0.0483029
chr11	70469432	71252663	1000	-	GSE108541_merged.5003.6	0	0	0	0	2.18655	0	36594	5.51327	0.0106265	0.110553
chr11	71284104	71287817	1000	+	GSE108541_merged.5012.1	0.152182	0.128284	0.13647	2.42482	2.46813	2.5014	36622	3.05776	1.44e-05	0.00983687
chr11	71434413	71448435	1000	-	ENST00000407721.6	4.19339	19.8202	10.7397	32.7267	22.7309	5.16794	36630	2.03986	0.677829	0.888923
chr11	71434413	71448435	1000	-	GSE108541_merged.5013.3	3.64025	2.91334	8.34268	4.99563	9.53423	14.0747	36631	3.07502	0.26691	0.709439
chr11	71443992	71448435	1000	-	ENST00000525346.5	0	0	0	0	0.745662	0.527591	36637	2.25473	0.0428075	0.252346
chr11	71453108	71501816	1000	+	GSE108541_merged.5015.2	0	0	0	0	2.81415	0	36644	7.18487	0.0106265	0.110553
chr11	71453108	71521727	1000	+	GSE108541_merged.5015.1	0	0	0	2.38984	1.45779	0.310456	36645	2.14755	0.333899	0.782059
chr11	71455124	71501816	1000	+	ENST00000525200.5	0	0	0	0	1.1107	0	36656	3.00532	0.0106265	0.110553
chr11	71479293	71501816	1000	+	ENST00000530055.5	0.001583	0.001409	0.001184	3.68463	8.5623	6.37448	36662	13.2723	0.00187007	0.0805816
chr11	71787509	71801236	1000	+	ENST00000346333.10	1.49672	0.8718	1.02263	0.343923	2.33183	2.30907	36696	2.32204	0.249813	0.686054
chr11	71876858	71877167	1000	-	GSE108541_merged.5029.1	0.429946	0.451825	0.098014	0.665458	2.19936	0.546613	36715	3.05866	0.0597584	0.309173
chr11	71929017	71997597	1000	+	GSE108541_merged.5033.2	0	0	0.141357	0	2.18297	3.25134	36729	5.33674	0.159376	0.539998
chr11	71929050	71997597	1000	+	ENST00000526549.5	0	0.063597	0	1.4577	2.08003	1.19242	36738	3.33771	0.00406639	0.106903
chr11	71929075	71997597	1000	+	ENST00000525243.5	0.528565	0	0.216486	1.44689	5.12702	1.17197	36739	7.60641	0.0191293	0.156117
chr11	72002629	72039825	1000	-	GSE108541_merged.5036.1	0	0	0	2.00875	2.63161	1.69179	36759	3.97763	0.00156313	0.074992
chr11	72002629	72040800	1000	-	GSE108541_merged.5036.3	0	0	0	1.99877	1.67949	0.499861	36760	2.5725	0.158821	0.539026
chr11	72002629	72041713	1000	-	GSE108541_merged.5036.4	0	0	0.215652	2.24056	1.81181	1.88536	36761	2.61627	0.0132662	0.125286
chr11	72002863	72039825	1000	-	GSE108541_merged.5036.11	0	0	0	2.217	2.75164	1.84399	36768	4.04364	0.00154856	0.0747346
chr11	72002863	72041713	1000	-	GSE108541_merged.5036.12	0	0	0.242061	2.22142	1.87066	1.83046	36770	2.70346	0.0151174	0.135425
chr11	72109585	72112273	1000	-	GSE108541_merged.5042.5	0	0	0.625593	0.015322	1.50283	0.5487	36853	3.73994	0.0181926	0.151455
chr11	72109589	72112733	1000	-	ENST00000545944.5	0.693227	1.50031	2.10924	0.10117	2.11058	3.97508	36859	2.38737	0.456424	0.842291
chr11	72109649	72112780	1000	-	ENST00000535503.5	0	0.168152	0	1.14881	1.64345	0.739465	36861	2.72398	0.0273158	0.192803
chr11	72109801	72112273	1000	-	ENST00000538919.5	0	0	0.126341	0.50115	1.22376	0.591531	36862	2.66377	7.01e-05	0.0196214
chr11	72224146	72239105	1000	+	GSE108541_merged.5043.5	0	0	0	4.40707	5.67493	0	36895	7.60238	0.222785	0.647201
chr11	72224780	72239105	1000	+	ENST00000298229.6	1.09017	2.20705	2.72	1.31841	5.75007	2.29462	36897	4.27559	0.0178275	0.149514
chr11	72685071	72752449	1000	-	GSE108541_merged.5052.7	0	0	0	0	1.60516	0	36982	4.09769	0.0106265	0.110553
chr11	72753225	72782869	1000	-	GSE108541_merged.5052.27	0	0	0	0.650069	1.1759	0.825642	37004	2.47556	0.000497389	0.0464283
chr11	72754728	72759321	1000	-	ENST00000537351.5	0	0	0	0.382885	1.71324	0.388146	37006	3.73178	0.00459849	0.110553
chr11	72754729	72794277	1000	-	ENST00000334805.10	0.776376	0	0	4.33438	3.9989	1.42577	37008	3.6851	0.181534	0.580599
chr11	72754842	72781146	1000	-	ENST00000538437.5	1.62812	10.7828	7.70375	37.5073	32.503	36.8358	37011	5.71734	0.210324	0.628666
chr11	72754862	72757939	1000	-	ENST00000543089.1	0.042498	4.67717	0.035442	46.034	37.2198	50.2903	37013	15.169	0.132998	0.489063
chr11	72754892	72781893	1000	-	ENST00000545082.5	1.52763	3.61065	2.25311	11.9726	7.53973	8.99906	37016	2.09085	0.190836	0.597188
chr11	72754984	72759381	1000	-	ENST00000544767.5	0.050493	0.044715	0.530616	1.85266	2.38995	0.890007	37017	3.48892	0.0570618	0.300764
chr11	72755015	72781893	1000	-	ENST00000537947.5	25.1831	21.0836	21.1239	184.009	133.343	197.778	37018	4.79392	0.00212085	0.084966
chr11	72755061	72759381	1000	-	ENST00000536728.5	0.049325	0.04203	0.022506	2.3301	4.49101	2.19695	37019	6.66205	0.00140696	0.0718877
chr11	72755328	72757884	1000	-	ENST00000400925.2	0.036894	0.064041	0.085605	1.2918	1.4828	1.31325	37020	2.45287	2.73e-05	0.0129693
chr11	72757770	72785967	1000	-	ENST00000542989.5	0	0	0	0	1.21638	0	37021	3.22957	0.0106265	0.110553
chr11	72793776	72810557	1000	+	GSE108541_merged.5058.2	0	0	0	0	0.674593	0	37034	2.1371	0.0106265	0.110553
chr11	73400556	73598398	1000	-	GSE108541_merged.5069.2	4.82657	1.41384	1.5411	3.12192	9.9967	8.34303	37107	4.57954	0.182611	0.582507
chr11	73405982	73598398	1000	-	ENST00000356467.4	2.44901	3.41927	0.981046	9.80749	9.81889	9.30314	37114	2.85774	0.154632	0.530645
chr11	73787876	73865133	1000	+	GSE108541_merged.5079.3	2.42037	0	0	2.40094	3.94774	0.780796	37160	3.22409	0.391733	0.829839
chr11	73787929	73844976	1000	+	ENST00000537007.5	0.169633	0	0	0.436417	0.988277	0.03508	37168	2.15614	0.118748	0.459219
chr11	73968921	73969245	1000	-	GSE108541_merged.5087.3	0	0	0	0.140422	0.710907	0.326695	37205	2.06714	0.00307313	0.0992005
chr11	73974666	73983307	1000	-	ENST00000310473.7	0	0	0	56.7862	46.0471	60.9292	37206	42.6336	3.92e-05	0.015612
chr11	74592570	74669292	1000	+	GSE108541_merged.5106.6	0	1.1617	1.53488	0.796008	2.94543	0.321185	37288	3.8989	0.139773	0.5026
chr11	74949264	74977109	1000	+	ENST00000532972.5	0	0	0	0	0.69454	0.802883	37351	2.1517	0.124801	0.472352
chr11	75260122	75310307	1000	-	GSE108541_merged.5117.1	0	0	0	0	3.06184	2.72926	37399	7.69757	0.0794202	0.366418
chr11	75264181	75351705	1000	-	ENST00000420843.6	0.658997	0.902687	1.3946	6.28941	5.43193	5.69038	37402	3.39012	0.0201799	0.161015
chr11	75265598	75351705	1000	-	ENST00000360025.7	3.0661	3.24171	2.37257	12.7937	9.54057	13.858	37404	2.25055	0.0124652	0.120965
chr11	75399485	75406913	1000	+	ENST00000531188.5	132.695	120.587	54.5307	911.353	993.097	922.146	37416	8.34931	0.0485964	0.272798
chr11	75399517	75406913	1000	+	ENST00000528439.5	0.041994	0.374955	0.045296	1.17665	3.69494	0.063634	37419	5.77579	0.103451	0.424665
chr11	75399518	75403945	1000	+	ENST00000530164.5	0.177547	0.208329	2.63761	33.2018	19.5363	16.061	37420	13.1635	0.0848792	0.37986
chr11	75399518	75406913	1000	+	GSE108541_merged.5121.5	0	0	0	0	5.63795	0.78737	37422	16.0817	0.00412913	0.107402
chr11	75399530	75406913	1000	+	ENST00000534440.5	0	0.065266	0.022142	2.02465	6.61156	10.3055	37426	11.161	0.0654688	0.326906
chr11	75399530	75422280	1000	+	ENST00000527446.5	0.292722	2.492	4.56471	42.0507	47.9944	51.8914	37427	24.0638	0.0507509	0.279887
chr11	75399556	75406913	1000	+	ENST00000526248.5	15.2911	16.2755	9.64648	35.3913	34.7823	44.9313	37431	2.14444	0.139024	0.501091
chr11	75422395	75430629	1000	-	ENST00000539798.1	0	0	0	2.74522	2.53396	2.67654	37441	3.43937	1.49e-06	0.00513566
chr11	75815166	76143195	1000	+	ENST00000356136.7	0	3.44767	3.4833	5.72623	4.59143	5.67837	37514	2.43612	0.511211	0.842291
chr11	76349955	76380971	1000	-	GSE108541_merged.5142.1	0	0	0	0	4.64796	0	37538	12.8104	0.0106265	0.110553
chr11	76441337	76444656	1000	-	ENST00000530759.1	1.76758	1.61694	2.47745	12.6645	10.9133	10.9705	37551	4.11575	0.00888961	0.110553
chr11	76784147	76798154	1000	+	ENST00000525167.1	0	0	0	0	3.02361	0	37596	7.77354	0.0106265	0.110553
chr11	77066970	77126155	1000	+	ENST00000648180.1	0.473603	0.608673	0.684034	1.53419	1.96946	2.41105	37620	2.06465	0.0429331	0.2527
chr11	77616194	77637805	1000	-	ENST00000263309.7	0	0	0	0	1.11776	3.00153	37673	2.9455	0.326969	0.774992
chr11	77666229	77703533	1000	-	ENST00000480887.5	0.420536	0.044383	0.65314	2.02604	3.3262	2.11799	37683	4.13232	0.0145805	0.132618
chr11	77813353	77821017	1000	-	ENST00000530604.1	0	0	0	0.392208	0.828095	0.59152	37698	2.07447	0.00191614	0.081636
chr11	77821128	77872361	1000	+	ENST00000526415.5	1.85635	1.64487	3.49051	3.40591	4.61919	3.86854	37701	2.24596	0.10015	0.416759
chr11	78188811	78214711	1000	+	ENST00000530267.5	0	0	0	0	0.626102	0.497721	37778	2.03171	0.0559252	0.297205
chr11	78215296	78417822	1000	-	ENST00000361507.4	0	0	0	1.93222	1.70914	2.29679	37786	2.60409	0.00277508	0.0951264
chr11	78436033	78571670	1000	-	GSE108541_merged.5186.2	0	0.145098	0	0	1.18965	0.165918	37796	2.97164	0.0141191	0.129954
chr11	82981789	83034633	1000	-	ENST00000260056.6	0	0	0.133283	0.371208	1.16886	0	37885	2.69738	0.0526044	0.286154
chr11	83072065	83073968	1000	+	ENST00000501011.6	0.36368	0.075726	2.01697	3.24872	2.50134	2.33019	37900	2.55178	0.305259	0.753325
chr11	83072121	83073302	1000	+	ENST00000534499.1	0.048555	0.055697	0.114792	0.375736	1.37573	0.725121	37907	2.90632	0.0013204	0.0701211
chr11	83157136	83187451	1000	+	GSE108541_merged.5204.3	0.747559	0.828389	0.961415	3.48742	3.22481	3.98958	37917	2.28705	0.00808601	0.110553
chr11	83157159	83158879	1000	+	ENST00000624931.1	0.824485	0.944197	1.01079	2.26037	2.69623	2.92959	37920	2.07329	0.0118546	0.117891
chr11	83261729	83286099	1000	-	GSE108541_merged.5210.7	0.19499	1.64776	0.379266	0.205522	1.93815	4.65605	37955	2.51038	0.494494	0.842291
chr11	83265915	83286099	1000	-	ENST00000528149.5	0.608965	0.729779	0.336534	3.58238	4.05774	1.0195	37963	3.25451	0.182306	0.58205
chr11	85628572	85636539	1000	+	ENST00000393375.5	3.66296	3.90181	1.55663	5.63963	7.89595	6.35513	38021	2.18379	0.239686	0.671679
chr11	85628584	85636539	1000	+	ENST00000358867.10	2.05056	3.81523	6.57337	2.65627	5.65133	3.96824	38022	2.25546	0.229827	0.657867
chr11	85660152	85665102	1000	-	ENST00000260058.9	0.987646	0.909777	0.332806	3.38883	3.29004	5.3311	38043	2.19204	0.13665	0.49625
chr11	85694274	85719186	1000	-	ENST00000532995.5	0	0	0	0.066274	0.65424	0	38055	2.03856	0.0184463	0.152704
chr11	85694274	85811172	1000	-	ENST00000316356.8	1.66911	1.02924	1.38201	0.933896	3.80568	6.83126	38057	3.07752	0.312372	0.76028
chr11	85694287	85811172	1000	-	GSE108541_merged.5217.8	1.76683	3.73548	3.41429	0.801317	21.4582	5.43403	38061	20.0736	0.0216163	0.167584
chr11	85694741	85758069	1000	-	ENST00000528231.5	0.0124	0.01416	0.139632	5.04199	2.01306	2.88719	38071	2.1477	0.0792266	0.365941
chr11	85694813	85811172	1000	-	GSE108541_merged.5217.22	2.93883	0.013322	0.016078	0.005539	14.7889	0.013309	38074	28.9908	0.111022	0.441476
chr11	85957683	86069116	1000	-	ENST00000532317.5	7.74302	6.17549	4.28334	7.26098	13.427	11.3645	38106	2.37915	0.161651	0.543915
chr11	86000680	86069022	1000	-	ENST00000534412.5	0	0	0	1.2301	1.71466	1.00447	38122	2.985	0.00298843	0.0982113
chr11	86244752	86278813	1000	+	ENST00000528180.5	0.38422	0	0.876249	2.39313	2.48014	2.62069	38136	2.92119	0.0864405	0.383803
chr11	86945678	86955391	1000	-	ENST00000531380.1	0.352481	0	0.289966	1.74594	1.59931	1.68574	38205	2.15749	0.0423637	0.250723
chr11	87037920	87287759	1000	+	GSE108541_merged.5235.4	0	0.160458	0	0	1.46117	0	38213	3.51809	0.0228699	0.17345
chr11	90282559	90284172	1000	+	ENST00000530835.1	11.6401	11.4168	11.6955	13.5675	31.9675	18.4102	38370	3.84928	0.00304199	0.099053
chr11	93733465	93733673	1000	-	ENST00000384416.1	0.014254	0.069002	0.074272	1.02023	1.62558	0.135974	38490	2.88393	0.117489	0.456392
chr11	94493628	94499583	1000	+	ENST00000544612.5	0.607913	0.425947	0	0.758032	1.55639	0.189272	38581	2.0553	0.286043	0.733443
chr11	102110328	102233423	1000	+	GSE108541_merged.5303.4	0.00604	0.121562	0.00132	0.084987	0.719672	0.017651	38821	2.02401	0.0385896	0.237431
chr11	110195560	110296722	1000	-	ENST00000647231.1	0	0	0	1.82851	1.70746	0.782209	39245	2.67421	0.0642402	0.323276
chr11	110229449	110297556	1000	-	GSE108541_merged.5355.12	0	0	0	5.63683	2.12609	0	39252	2.26555	0.575552	0.842291
chr11	111918876	111926872	1000	+	ENST00000278601.5	3.99835	3.91409	4.47222	12.6115	12.4477	13.2017	39406	2.68531	0.00155998	0.074992
chr11	112074315	112085150	1000	+	ENST00000393047.7	3.66906	1.28408	0.938355	0.675007	3.56868	0.613977	39444	2.26052	0.386406	0.827245
chr11	113314606	113373297	1000	+	ENST00000494714.5	0	0	0	0	0.815285	0	39574	2.40677	0.0106265	0.110553
chr11	113315147	113373297	1000	+	GSE108541_merged.5396.13	0	0	0	0	0.82095	0	39579	2.41784	0.0106265	0.110553
chr11	113733212	113773811	1000	-	GSE108541_merged.5397.3	0	0	0	0	1.08421	0	39622	2.94994	0.0106265	0.110553
chr11	113797983	113875570	1000	-	GSE108541_merged.5401.3	0	0.490268	0.101522	1.34541	2.68103	0	39635	3.83431	0.191653	0.598595
chr11	113798978	113875570	1000	-	GSE108541_merged.5401.8	0	0.389615	0.233855	0	1.45861	0	39641	3.20769	0.0294447	0.201704
chr11	114398531	114400511	1000	-	ENST00000623205.2	0.400294	0.257814	0.451585	1.78587	1.75373	1.70975	39687	2.05354	0.00610193	0.110553
chr11	116748172	116772988	1000	-	GSE108541_merged.5414.4	0	0	1.15292	0.368779	2.56328	1.27825	39787	5.40015	0.0413534	0.247364
chr11	117035796	117036051	1000	-	ENST00000438127.1	1.50909	1.27597	1.05052	5.11312	15.9575	5.46916	39829	11.5273	0.00586193	0.110553
chr11	117199320	117204782	1000	+	ENST00000392951.8	10.8133	10.8462	14.3577	52.513	45.9833	51.567	39863	3.70095	0.0101377	0.110553
chr11	117327847	117413268	1000	+	GSE108541_merged.5434.3	0.277352	0.521881	0.5315	0.698799	1.45932	0.500334	39916	2.10619	0.031537	0.210213
chr11	117515525	117517137	1000	+	GSE108541_merged.5438.1	0	0	0	0	3.5553	2.4074	39940	9.1287	0.0515644	0.282639
chr11	117837011	117877182	1000	-	ENST00000526014.5	0	0	0	2.83576	2.26679	3.26168	39961	3.02212	0.00230386	0.0877742
chr11	118077172	118099171	1000	+	ENST00000520063.1	0	0	0	0.123417	1.30272	0.15381	40012	3.23205	0.00632861	0.110553
chr11	118436509	118526832	1000	+	GSE108541_merged.5451.21	0	0	0	0	1.38371	0	40098	3.59506	0.0106265	0.110553
chr11	118436743	118526832	1000	+	GSE108541_merged.5451.24	0	0	0	1.46185	1.97837	0.547139	40103	3.2866	0.0554443	0.295519
chr11	118531040	118535835	1000	+	ENST00000411589.6	0	0	0	0	1.15861	0.611368	40130	3.07972	0.022478	0.171722
chr11	118572389	118601321	1000	+	ENST00000392859.7	1.74718	0	0.346824	0.469169	1.90322	0.431059	40173	2.38807	0.343135	0.790702
chr11	118572392	118603033	1000	+	GSE108541_merged.5459.2	0.906253	1.47204	0.466281	0.647821	2.26209	0.964222	40174	2.10957	0.200431	0.612957
chr11	118747765	118790981	1000	-	ENST00000620157.4	3.32448	0.559373	0.390662	0.56172	4.12847	0.393204	40224	3.48042	0.322014	0.769826
chr11	118747765	118790981	1000	-	GSE108541_merged.5466.2	0	0	0	0	1.6503	0	40225	4.20269	0.0106265	0.110553
chr11	118925264	118958559	1000	+	GSE108541_merged.5472.2	0	0	0	5.1579	3.13023	4.90038	40250	3.42182	0.000656257	0.0528921
chr11	118928747	118958559	1000	+	GSE108541_merged.5472.4	0	0	0	0.169084	0.96522	1.25821	40252	2.48285	0.11573	0.452848
chr11	118928753	118958559	1000	+	GSE108541_merged.5472.5	0	0	0	0.224553	1.0197	0.588271	40253	2.54708	0.00649105	0.110553
chr11	118990996	118998014	1000	-	GSE108541_merged.5474.3	0	0	0	0.332212	1.40126	0	40264	3.18949	0.0434293	0.254459
chr11	118998144	119015791	1000	+	GSE108541_merged.5476.3	0	0	0	0.52591	1.30231	1.0522	40273	2.7819	0.00856507	0.110553
chr11	118998144	119015791	1000	+	GSE108541_merged.5476.4	0	0	0	0	0.79356	0	40274	2.36446	0.0106265	0.110553
chr11	119003741	119004893	1000	-	ENST00000531087.1	0	0	0	0	0.623483	0	40281	2.04172	0.0106265	0.110553
chr11	119015711	119018691	1000	-	ENST00000527673.1	439.307	369.162	345.505	316.426	857.762	753.508	40287	3.36015	0.12099	0.46418
chr11	119015711	119018691	1000	-	ENST00000527791.5	1.87101	1.13799	1.39513	2.7534	16.9827	5.30387	40288	15.0178	0.00613956	0.110553
chr11	119015725	119018691	1000	-	ENST00000527853.1	2.12407	1.42149	1.32475	1.22256	5.3762	1.22945	40290	3.82004	0.0501254	0.277764
chr11	119024350	119030906	1000	-	ENST00000330775.9	1.64454	0.333003	0.390713	0.080057	11.3439	0.177081	40309	20.7211	0.0468285	0.266641
chr11	119024387	119030906	1000	-	ENST00000527992.5	2.45376	0.28614	2.71503	14.8535	13.5024	25.9743	40317	6.27676	0.143627	0.509978
chr11	119044190	119057235	1000	-	GSE108541_merged.5483.6	0	0	0	0	1.20522	0	40339	3.20565	0.0106265	0.110553
chr11	119067373	119067698	1000	-	ENST00000607709.1	0.091187	0.108834	0.060123	0.300375	0.990937	0.198433	40360	2.22094	0.0205026	0.162477
chr11	119084884	119093549	1000	+	ENST00000537841.5	3.41359	7.31715	2.94572	3.2926	7.66332	1.1559	40375	2.07572	0.485903	0.842291
chr11	119121586	119136044	1000	+	ENST00000350777.6	0.953671	2.81491	1.1842	2.10331	3.52578	1.80132	40439	2.02835	0.280792	0.727179
chr11	120325295	120333682	1000	+	ENST00000314475.6	0	0	0	0.257584	0.881541	0.469069	40610	2.27021	0.00226508	0.0873265
chr11	120336913	120489936	1000	+	GSE108541_merged.5521.4	0	0	0	0	3.10607	0	40618	8.00935	0.0106265	0.110553
chr11	121292851	121308694	1000	+	ENST00000392789.2	0.029151	1.1964	0.078482	0	1.53515	0.686333	40670	2.66502	0.252292	0.689908
chr11	121452202	121633693	1000	+	ENST00000260197.11	1.96343	2.07764	2.19547	8.27509	6.99543	6.92249	40679	2.47181	0.00440498	0.109613
chr11	123057495	123060426	1000	-	ENST00000532091.1	0.545047	0.533551	0.97085	1.02194	2.87206	1.43464	40775	3.37839	0.000700642	0.0540246
chr11	123057496	123062669	1000	-	GSE108541_merged.5543.7	1.49701	5.74071	3.88371	27.3587	14.8336	27.1748	40777	2.96982	0.237543	0.668845
chr11	123057778	123059472	1000	-	ENST00000524552.5	29.506	9.26766	6.8136	21.0312	34.4129	27.9869	40780	2.5115	0.44045	0.842291
chr11	123059232	123062312	1000	-	ENST00000527983.5	0.815933	0.169094	22.9398	54.7314	7.10076	0.04561	40786	2.14967	0.842746	0.987614
chr11	123059475	123062312	1000	-	ENST00000528292.5	4.79661	5.17597	4.426	2.27633	28.3228	32.545	40788	13.3155	0.168448	0.556812
chr11	123724779	123741697	1000	-	ENST00000530393.5	0	0	0	0	1.05285	0	40844	2.88477	0.0106265	0.110553
chr11	124171081	124507784	1000	+	GSE108541_merged.5549.2	0	0	0	0	1.53486	0	40888	3.93584	0.0106265	0.110553
chr11	124740044	124747210	1000	+	GSE108541_merged.5582.2	0	0.713432	0	0.442459	1.31621	1.157	40959	2.24321	0.211092	0.629837
chr11	124766515	124800673	1000	-	ENST00000374979.7	0	0	0	0	0.969268	0.920954	40973	2.68166	0.0851746	0.380686
chr11	125445760	125537091	1000	-	GSE108541_merged.5598.4	0	0	0	1.5551	1.82366	0.378343	41089	2.99352	0.110387	0.440103
chr11	125445846	125537091	1000	-	GSE108541_merged.5598.9	0	0	0	1.31831	1.671	0.287923	41094	2.88651	0.111342	0.442236
chr11	125448506	125537091	1000	-	GSE108541_merged.5598.11	0	0	0	0	0.664156	0	41096	2.11751	0.0106265	0.110553
chr11	125592835	125621405	1000	+	ENST00000529196.5	1.65264	1.8762	4.0758	0	5.39569	0.422911	41129	5.4233	0.00139355	0.0716116
chr11	125592866	125621405	1000	+	ENST00000531491.5	0.244506	1.95658	0.468294	0.066962	8.65702	1.27977	41131	14.4624	0.049742	0.276429
chr11	125625725	125656205	1000	+	ENST00000427383.6	0.085371	0.151392	0.059857	0.866117	1.10732	0.117109	41147	2.02148	0.19415	0.603003
chr11	125625973	125676255	1000	+	ENST00000428830.6	0.683294	1.14885	0.274018	1.37451	4.74825	3.12658	41149	4.63489	0.0665595	0.330156
chr11	125887331	125900648	1000	+	GSE108541_merged.5610.3	0.649785	0	0.968221	5.73543	4.01465	2.89718	41182	3.34334	0.143596	0.509963
chr11	125895660	125903221	1000	-	ENST00000534158.5	0.034186	0.024511	0.035369	0.084869	0.936156	2.12122	41187	2.42619	0.296562	0.746326
chr11	126365790	126414641	1000	+	GSE108541_merged.5626.10	0	0	0	0.164103	0.97851	0	41296	2.54971	0.0280819	0.195858
chr11	126365790	126414641	1000	+	GSE108541_merged.5626.12	0	0	0	0	0.756856	0	41298	2.29353	0.0106265	0.110553
chr11	126365790	126414641	1000	+	GSE108541_merged.5626.8	0	0	0	0.392137	1.82157	0	41299	3.96473	0.0419793	0.249627
chr11	126365790	126414641	1000	+	GSE108541_merged.5626.9	0	0	0	0.560709	3.44097	0	41300	7.34171	0.0386565	0.237674
chr11	126366267	126414641	1000	+	GSE108541_merged.5626.13	0	0	0	1.59124	2.96897	0	41301	4.94005	0.14214	0.507205
chr11	128902419	128904611	1000	-	ENST00000530168.1	0.553325	0	0	0.543492	1.24347	0	41401	2.16344	0.266906	0.709439
chr11	128968762	129279324	1000	-	GSE108541_merged.5644.6	0.662732	0.076137	0.061252	0.469327	1.47777	0	41416	2.38742	0.227591	0.654719
chr11	129815818	129860003	1000	+	ENST00000281441.7	2.31916	2.58416	3.16077	6.92803	8.23268	7.95655	41433	2.85556	0.00579344	0.110553
chr11	129815857	129860003	1000	+	GSE108541_merged.5649.4	0	0	0	2.25367	3.80223	3.56296	41436	5.7381	0.00303356	0.0988973
chr11	129859838	129861906	1000	-	GSE108541_merged.5650.1	0.632481	0	0.513993	3.44082	2.88036	2.72411	41443	2.8132	0.0739164	0.352178
chr11	129863634	129895590	1000	-	GSE108541_merged.5652.1	2.14657	0.856454	1.80303	2.20212	3.93505	1.20874	41445	2.48258	0.17541	0.569696
chr11	129863635	129895590	1000	-	GSE108541_merged.5652.2	1.04729	3.17408	3.10599	3.94432	5.80262	3.2526	41447	2.71894	0.165	0.550166
chr11	130069915	130144811	1000	+	ENST00000345598.9	0	0	0	0	1.29912	0.119493	41493	3.40179	0.00494793	0.110553
chr11	130878392	130916509	1000	-	ENST00000528555.5	0.425659	0.360432	0.42844	1.57324	1.9464	0.14467	41546	2.28461	0.287689	0.735239
chr11	131799455	131897317	1000	-	GSE108541_merged.5672.1	0	0	0	2.72673	2.28026	2.85471	41571	3.08623	0.000246211	0.0336155
chr11	131877675	131897317	1000	-	GSE108541_merged.5672.5	0	0	0	2.40472	2.20259	2.02834	41575	3.11778	0.000711749	0.054468
chr11	131877679	131897317	1000	-	ENST00000419440.1	0	0	0	3.54187	3.41493	5.26925	41576	4.33086	0.00994128	0.110553
chr11	131890598	131897317	1000	-	GSE108541_merged.5672.7	0	0	0	1.30183	1.20243	1.11556	41577	2.1602	0.000853658	0.0589263
chr11	131911467	132330185	1000	+	GSE108541_merged.5666.12	0	0	0	0	0.997634	0	41585	2.77121	0.0106265	0.110553
chr11	134152444	134224000	1000	-	ENST00000534548.6	1.44531	3.85514	13.3299	0	7.36201	10.3337	41648	6.10858	0.377888	0.820866
chr11	134248278	134253370	1000	-	ENST00000392594.7	2.78264	2.33412	3.09534	1.18946	4.84248	2.21586	41673	2.57931	0.0109802	0.112615
chr11	134253494	134265855	1000	+	ENST00000281182.8	0.960083	2.7985	6.02281	3.53408	8.55359	6.87758	41680	4.83	0.148647	0.519169
chr12	389347	442645	1000	+	ENST00000540180.5	0.227947	0	0	0.364976	1.03958	1.97186	41795	2.19373	0.249371	0.685563
chr12	642980	645878	1000	+	ENST00000318291.4	0.486716	0.21557	0	3.0734	2.28405	0.934017	41825	2.25101	0.264137	0.705774
chr12	752558	911452	1000	+	GSE108541_merged.5697.1	0.151938	0.175335	0.901741	0.270231	1.86356	0.896735	41827	3.52731	0.0237819	0.177703
chr12	913082	949722	1000	-	GSE108541_merged.5700.8	0	0.737817	0.607878	0.688453	1.56517	0.334748	41865	2.39089	0.14975	0.521176
chr12	976803	991190	1000	-	ENST00000545629.5	0.271631	0	0	0.529123	1.82466	1.58056	41883	3.31554	0.0519452	0.284053
chr12	1027746	1495933	1000	+	ENST00000589028.5	0.288783	0.244436	0.207846	0.290598	1.31927	0.337954	41903	2.41738	0.0132328	0.125074
chr12	1566052	1594836	1000	-	GSE108541_merged.5706.2	4.88345	0	0	1.65434	4.06593	7.31576	41924	2.76799	0.573004	0.842291
chr12	1691019	1788678	1000	+	GSE108541_merged.5707.3	3.10616	2.46822	2.14601	18.9346	28.867	19.8789	41938	9.605	0.00281897	0.0958141
chr12	1691025	1788678	1000	+	GSE108541_merged.5707.4	0	0	0	10.3699	2.71968	3.73163	41939	2.2276	0.207427	0.62402
chr12	1691026	1788678	1000	+	ENST00000357103.4	7.09265	12.0505	11.1415	43.4287	33.1944	42.9656	41940	2.95071	0.0646615	0.324532
chr12	2857678	2874525	1000	-	GSE108541_merged.5734.3	0.294697	0.112506	0.242497	0.156744	3.33543	0.077772	42091	6.72848	0.0156643	0.138297
chr12	2857678	2874525	1000	-	GSE108541_merged.5734.5	0.34073	0.14572	0.489873	0.272009	3.87622	0.130362	42092	7.37246	0.0121185	0.119181
chr12	2857680	2864854	1000	-	ENST00000536066.1	0.134544	0.019289	0.020806	0.134514	0.789455	0.096209	42094	2.06507	0.0293687	0.201382
chr12	2857680	2877155	1000	-	ENST00000627656.2	0	0	0	0.961956	3.36104	4.98467	42095	6.23656	0.0828508	0.375122
chr12	2857682	2877155	1000	-	ENST00000361953.7	0.82501	0.549864	1.88718	7.56749	6.12377	4.09951	42097	3.83008	0.0985049	0.412988
chr12	2877207	2889523	1000	+	ENST00000464682.2	0.542153	0.420478	0.387429	1.4085	3.31028	1.17141	42109	3.84502	0.0129922	0.123971
chr12	2959328	3046019	1000	+	GSE108541_merged.5738.1	0.79277	1.06676	1.09996	0	1.8575	1.81238	42128	2.39355	0.250369	0.686975
chr12	3071531	3072145	1000	-	ENST00000483097.1	0.172153	0.132199	0.174839	0.272711	1.59602	0.283986	42138	3.15223	0.00672731	0.110553
chr12	3077354	3286564	1000	+	ENST00000537971.5	0.239741	0	0.461532	1.22291	4.38872	0.638564	42139	7.29454	0.0175696	0.148304
chr12	3077384	3281817	1000	+	ENST00000649909.1	0	0	0.030344	0	1.53819	0.06114	42142	3.93499	0.00558404	0.110553
chr12	3077384	3286564	1000	+	GSE108541_merged.5740.4	0	0	0.352929	0	2.42479	0.399277	42143	6.02795	4.61e-05	0.0166258
chr12	3201176	3282108	1000	+	ENST00000407263.2	0.080926	0.093031	0.067569	0.194083	1.9244	0.091391	42149	4.12019	0.0168644	0.144522
chr12	3211662	3211917	1000	-	ENST00000495392.1	23.0557	19.7272	21.9457	71.4411	137.385	70.7082	42150	8.38573	0.00161168	0.0760674
chr12	3215250	3286564	1000	+	GSE108541_merged.5740.10	0	0	0	1.01387	2.7164	0.503807	42152	4.99209	0.0199041	0.159758
chr12	3300313	3318271	1000	+	GSE108541_merged.5746.1	0	0	0	0	1.01672	0	42159	2.81031	0.0106265	0.110553
chr12	3610300	3753200	1000	-	GSE108541_merged.5748.2	0	0	0	1.71455	1.62219	1.34013	42171	2.58652	0.00297631	0.0980866
chr12	3640386	3753200	1000	-	GSE108541_merged.5748.5	0	0	0	0.65135	1.04295	1.13325	42175	2.24889	0.0147625	0.133631
chr12	5290519	5379506	1000	+	GSE108541_merged.5770.4	0	0	0	0	1.40695	1.57643	42333	3.58505	0.114073	0.448696
chr12	6200435	6225736	1000	+	ENST00000538418.1	0.139518	4.58082	0.083666	0.109458	10.2149	0.150359	42379	14.1274	0.189916	0.595607
chr12	6200796	6238271	1000	+	ENST00000382515.7	0.116632	0.134006	0.046427	0.44632	9.6996	0.146303	42381	24.6782	0.018796	0.154516
chr12	6409636	6410013	.	-	ENST00000498412.1	0.053277	0.104557	0	0.275968	0.928318	0.892719	42458	2.16597	0.0571043	0.300905
chr12	6447826	6470987	1000	-	GSE108541_merged.5782.8	0	0	0	2.67173	2.70418	2.2746	42469	3.72732	0.000664713	0.0530622
chr12	6452124	6467135	1000	+	GSE108541_merged.5783.8	0	0	0	0	1.17693	0	42478	3.14525	0.0106265	0.110553
chr12	6492102	6493841	1000	-	ENST00000537701.5	10.454	7.03489	4.63733	22.1138	27.1767	24.3034	42494	3.25948	0.101865	0.420882
chr12	6492146	6493841	1000	-	ENST00000543164.5	6.60984	4.74043	4.88537	18.5359	15.7263	17.6004	42495	2.35015	0.0241112	0.178972
chr12	6494098	6531955	1000	+	GSE108541_merged.5785.7	0	0	0	0	1.43922	0	42507	3.71906	0.0106265	0.110553
chr12	6533926	6538374	1000	+	ENST00000229239.9	727.098	541.703	439.911	1731.67	1708.91	1624.44	42518	2.7251	0.0614992	0.314946
chr12	6556862	6568138	1000	-	ENST00000537442.5	0.312743	4.40074	0.821215	0.107064	4.55892	1.66367	42544	4.59754	0.282965	0.729998
chr12	6556870	6568691	1000	-	ENST00000382421.7	0	0	0	0	6.2766	0.32757	42548	18.511	0.00478797	0.110553
chr12	6557220	6568691	1000	-	ENST00000542015.1	0.106546	0.254736	0.326588	0.496691	3.02994	0	42554	5.49436	0.0414499	0.24773
chr12	6570187	6607417	1000	-	ENST00000646806.1	0.911381	0.305373	0.008267	6.75231	3.26983	1.96695	42584	2.09213	0.389258	0.82929
chr12	6570191	6607417	1000	-	ENST00000645645.1	1.25687	0.406652	0.008013	6.35241	3.86447	2.4845	42589	2.30142	0.32787	0.775959
chr12	6650590	6663148	1000	-	ENST00000396807.8	2.6494	2.74209	2.37514	7.33503	8.90095	7.284	42641	2.91784	0.00228818	0.0877349
chr12	6651011	6663148	1000	-	ENST00000469749.5	0	0	0	0.281925	5.01215	1.25082	42646	12.3624	0.00387811	0.105801
chr12	6666647	6689572	1000	-	ENST00000396801.7	0.762279	0.475111	1.47413	2.34417	2.63114	1.82553	42662	2.30452	0.102262	0.421845
chr12	6724293	6730507	1000	+	ENST00000541866.5	0.118187	0.476944	0.01794	1.50561	1.96982	0.240602	42703	2.57206	0.238869	0.670814
chr12	6766730	6770952	1000	+	ENST00000540828.6	20.3015	13.2937	45.9343	48.5924	153.215	95.8956	42726	14.2961	0.0349364	0.223755
chr12	6828409	6839851	1000	+	ENST00000290510.9	0	0	0	1.35787	1.41199	1.80158	42752	2.43044	0.00599744	0.110553
chr12	6852121	6866632	1000	+	GSE108541_merged.5800.1	0.456496	6.33729	0.435553	0.318477	10.0544	9.24301	42786	9.47959	0.313108	0.760809
chr12	6867118	6870948	1000	+	ENST00000229270.8	54.1688	72.9263	1.37386	228.629	226.552	11.7201	42794	4.2337	0.706844	0.906663
chr12	6868007	6870948	1000	+	GSE108541_merged.5801.4	1.14962	0.567311	1.2753	0.618365	2.2932	3.77031	42797	2.42791	0.315799	0.763288
chr12	6868468	6869773	1000	+	ENST00000495834.1	0.108604	0.022527	0.382925	0.128855	1.50657	0	42802	3.40321	0.0149882	0.134856
chr12	6904790	6914243	1000	+	ENST00000451681.5	0	0	0.827086	2.61543	2.68472	2.62283	42823	3.63792	0.0677154	0.333658
chr12	6904905	6914243	1000	+	ENST00000443597.6	0	0	0	0	0.86512	0.711194	42831	2.48056	0.0622647	0.317159
chr12	6914326	6923698	1000	+	ENST00000541477.5	0	0.526122	0	10.1762	3.04093	3.4513	42837	2.08876	0.310198	0.758248
chr12	6914449	6923698	1000	+	ENST00000229277.5	3.11354	2.69478	2.93435	3.27273	9.82671	7.83805	42838	4.24453	0.0412274	0.246923
chr12	6928312	6942413	1000	+	ENST00000396684.2	6.8734	9.11519	9.30441	15.6414	22.5788	16.0314	42857	3.11372	0.00781244	0.110553
chr12	6946609	6961316	1000	+	GSE108541_merged.5809.5	0	0	0	0	2.99111	0	42874	7.68122	0.0106265	0.110553
chr12	6946609	6961316	1000	+	GSE108541_merged.5809.6	0.482938	1.39709	0.198822	3.45539	7.33214	0.643207	42875	6.20913	0.183778	0.584257
chr12	6963245	6964447	1000	+	ENST00000537269.1	1.43743	1.84348	1.60892	6.38549	6.86756	8.05366	42894	3.07837	0.00809765	0.110553
chr12	7130198	7158945	1000	+	ENST00000266546.10	1.09585	1.51484	3.72494	5.77305	4.34144	5.83369	42998	2.03307	0.33348	0.78162
chr12	7964278	7970313	1000	-	GSE108541_merged.5829.1	0	0	0	0	1.10426	0.761366	43127	2.96142	0.042881	0.252538
chr12	8231149	8242957	1000	-	GSE108541_merged.5840.1	0	0	0	0.765303	1.27456	0.778057	43198	2.56396	0.000604786	0.0508832
chr12	8390269	8390488	.	-	ENST00000641832.1	0.072192	0.000371	0.016617	0.000865	0.695579	0.001782	43220	2.09933	0.0177349	0.149079
chr12	8697899	8783095	1000	+	GSE108541_merged.5842.6	0	0	0	0.72246	2.03314	2.0449	43273	3.92348	0.0282726	0.196632
chr12	9065380	9065705	1000	+	GSE108541_merged.5852.3	0	0.115188	0.079521	0.176359	0.870832	0.115461	43343	2.21153	0.0149489	0.134641
chr12	9239466	9239551	1000	-	ENST00000635744.1	0.803792	0.126945	0.996079	1.33792	2.40002	0.52601	43369	2.80782	0.149651	0.521039
chr12	9401752	9414802	1000	-	GSE108541_merged.5861.2	0	0	0	0	0.925943	0	43388	2.62597	0.0106265	0.110553
chr12	9648166	9657160	1000	+	ENST00000574035.5	0.163983	0.140791	0.188322	1.02356	1.68115	2.66506	43417	2.62567	0.0959018	0.406796
chr12	9648166	9657160	1000	+	GSE108541_merged.5864.19	0	0	0	0	1.06152	0	43418	2.90275	0.0106265	0.110553
chr12	9648166	9658566	1000	+	GSE108541_merged.5864.18	0	0	0	0	1.45941	0	43419	3.76451	0.0106265	0.110553
chr12	9648166	9699555	1000	+	GSE108541_merged.5864.20	0	0	0	1.47127	1.43078	0.878409	43421	2.42383	0.0230307	0.174249
chr12	10612826	10613623	1000	-	ENST00000625272.1	0.167534	0	0	0.005817	1.69455	0.00017	43614	3.9738	0.0242182	0.179416
chr12	10823514	10823843	1000	-	GSE108541_merged.5876.1	0	0.058901	0.185338	0.414862	1.17385	0.587417	43650	2.57284	0.000304731	0.0371
chr12	12111951	12112036	1000	+	ENST00000636813.1	0.578342	0	0.196705	1.26009	1.55666	0.206878	43752	2.16581	0.286945	0.734548
chr12	12116201	12267124	1000	-	GSE108541_merged.5903.5	0	0	0	0	1.77266	0	43757	4.4916	0.0106265	0.110553
chr12	12329264	12350541	1000	-	ENST00000396349.3	0	0.991175	0.970314	0.916827	2.42448	1.0404	43768	3.1953	0.0988871	0.41385
chr12	12472168	12472431	1000	-	GSE108541_merged.5912.1	0	0	0	0.195887	1.63024	0.55214	43778	3.80078	0.00296401	0.0977771
chr12	12474079	12562926	1000	-	GSE108541_merged.5913.1	0	0	0	0.242168	0.836616	0	43779	2.21849	0.0487141	0.273127
chr12	12474209	12562926	1000	-	ENST00000298573.8	5.27932	4.39408	4.04183	22.7224	16.9503	20.6214	43780	2.71352	0.00368263	0.105083
chr12	12475896	12562926	1000	-	ENST00000228862.3	0.251491	0	0.360393	1.90224	1.70755	3.30315	43782	2.2988	0.124626	0.472035
chr12	12475896	12562926	1000	-	GSE108541_merged.5913.4	1.14486	0	1.9682	1.99423	3.03457	2.20831	43783	3.04186	0.221981	0.645724
chr12	12475896	12562926	1000	-	GSE108541_merged.5913.5	0	0	0	0.364002	4.42488	0	43784	10.4819	0.0236689	0.17711
chr12	12521326	12560999	1000	-	ENST00000536236.1	0	0	0	0	0.894537	0.025836	43789	2.56195	0.00837832	0.110553
chr12	12700020	12714697	1000	+	GSE108541_merged.5917.1	0	0	0	0.408339	1.01806	0.227932	43801	2.39833	0.0173592	0.147122
chr12	12717123	12722371	1000	+	ENST00000228872.8	6.8214	7.78398	8.29608	47.4769	39.4444	45.5737	43803	4.47383	0.00196746	0.0826639
chr12	12813345	12829981	1000	+	ENST00000358007.7	6.17806	32.6829	5.68025	18.1436	34.4086	33.5086	43823	3.20454	0.447054	0.842291
chr12	12875498	12876107	1000	+	ENST00000459725.1	4.82353	4.53792	4.9551	6.00877	21.2357	7.67816	43833	6.71602	0.00188974	0.0809676
chr12	12927757	12980562	1000	+	ENST00000543515.6	0.13094	0.047002	0	5.76969	3.36602	5.61455	43844	3.2668	0.000580576	0.0500659
chr12	12927757	12980562	1000	+	GSE108541_merged.5925.3	0.444672	0	0	1.2198	3.04872	2.24601	43845	4.44226	0.0326645	0.21449
chr12	13044226	13083449	1000	+	GSE108541_merged.5932.1	0	0	0	0	1.39235	0	43867	3.61428	0.0106265	0.110553
chr12	13044283	13083449	1000	+	ENST00000197268.12	1.7255	2.10593	2.10238	7.2229	5.86526	7.30934	43868	2.16678	0.00974492	0.110553
chr12	14365631	14502935	1000	+	ENST00000261168.8	2.31547	0.75579	5.02671	1.96784	3.82997	3.68098	43925	2.38816	0.36727	0.81392
chr12	14503660	14568349	1000	-	ENST00000240617.9	0	0	0	12.6161	11.8954	14.1474	43949	12.5437	0.000104551	0.0235267
chr12	14881180	14885926	1000	-	ENST00000539261.5	15.227	17.1068	13.6525	77.4502	72.8659	87.1533	43985	4.21238	0.00301343	0.0987083
chr12	14881180	14905235	1000	-	GSE108541_merged.5948.1	3.31482	0	0	0	2.72137	2.88886	43986	3.24558	0.48707	0.842291
chr12	15107782	15221417	1000	-	ENST00000256953.6	0.63891	0.435307	0.607177	2.2402	2.41247	3.12058	44008	2.26044	0.0266044	0.189615
chr12	15108606	15221417	1000	-	ENST00000546331.5	0	0	0	0.272793	1.21209	0.454643	44011	2.86619	0.00174839	0.0783445
chr12	18692761	18694096	1000	+	ENST00000396338.3	0.161506	0.121443	0.135805	0.286119	1.03594	0.315117	44181	2.21475	0.00602162	0.110553
chr12	19456243	19457648	1000	-	ENST00000359165.5	1.20442	1.0634	1.57301	1.00116	4.98546	1.39431	44225	4.65927	0.000549634	0.0492022
chr12	21764954	21774821	1000	-	ENST00000240662.2	0	0	0	3.1588	2.77644	2.58471	44344	3.61771	0.000914611	0.06077
chr12	27524219	27647977	1000	+	ENST00000535047.5	0.226124	0.044189	0.006488	0.038533	1.14526	0.052774	44727	2.67416	0.039958	0.242478
chr12	31165145	31165533	1000	+	GSE108541_merged.6095.1	0.006504	0.000538	0	0.314174	1.41829	0.369923	44973	3.21327	0.00351979	0.103364
chr12	31251991	31252597	1000	-	ENST00000495623.1	0.185786	0.365504	0.347591	0.615439	3.13016	0.347811	44976	5.08052	0.0177651	0.149244
chr12	31748099	31748240	1000	-	ENST00000540596.1	4.35757	3.0447	2.56323	2.96493	6.86724	3.38382	45033	2.34219	0.117196	0.455728
chr12	31791184	31792241	1000	-	ENST00000340398.4	1.11838	1.39325	2.00962	1.6445	5.24509	1.44753	45035	4.13713	0.00799818	0.110553
chr12	32399855	32646050	1000	+	GSE108541_merged.6120.2	0	0	0.649668	0.55795	0.923739	0	45077	2.10432	0.226507	0.653046
chr12	32726382	32755941	1000	-	GSE108541_merged.6125.4	0	0	0	0	3.21136	0	45122	8.3137	0.0106265	0.110553
chr12	32726382	32755941	1000	-	GSE108541_merged.6125.5	0	0	0	0	1.11956	0	45123	3.02392	0.0106265	0.110553
chr12	32966592	32979979	1000	+	GSE108541_merged.6131.1	0	0	0	0	1.51505	0	45146	3.89062	0.0106265	0.110553
chr12	34032765	34033437	1000	+	GSE108541_merged.6137.1	0	0.075698	0.268309	0.71553	1.27404	0.709659	45165	2.49093	0.0049195	0.110553
chr12	39293230	39443390	1000	-	GSE108541_merged.6142.4	1.40341	1.92823	2.35695	0	3.39987	2.25676	45210	3.25736	0.167944	0.55608
chr12	42161670	42238349	1000	-	GSE108541_merged.6144.11	0	0	0	0.343862	1.12788	1.31853	45304	2.6187	0.0657269	0.327517
chr12	43758899	43789543	1000	+	GSE108541_merged.6158.1	0.924606	0.201849	0.465113	0.121099	1.32023	0.432431	45406	2.12538	0.135816	0.494624
chr12	45370864	45432351	1000	+	GSE108541_merged.6166.9	0.170479	0	0	0	0.855696	0	45486	2.29723	0.0399766	0.2425
chr12	45729664	45908040	1000	+	ENST00000334344.10	3.39994	0	3.33545	5.06476	4.42147	5.12951	45492	2.31766	0.526086	0.842291
chr12	45960454	45990584	1000	-	ENST00000395453.2	0.328905	0.132827	0.254812	0	1.14046	0.21898	45519	2.48159	0.0125089	0.121222
chr12	46183063	46269130	1000	-	GSE108541_merged.6174.4	0	0	1.16305	0.645261	1.23004	0	45525	2.52705	0.257288	0.696283
chr12	46183064	46201761	1000	-	GSE108541_merged.6174.7	0	0	0	0	0.938173	0	45527	2.65057	0.0106265	0.110553
chr12	46187800	46269130	1000	-	ENST00000549049.5	0.085206	0	0.820444	0.025796	1.3956	1.79066	45531	3.30073	0.18552	0.587637
chr12	46358480	46372867	1000	-	ENST00000549258.5	6.12586	3.00594	4.51182	2.37549	14.4544	13.0791	45545	5.71664	0.159725	0.540607
chr12	46383669	46669996	1000	+	GSE108541_merged.6178.2	0	0	0.355464	0.496167	1.007	0	45560	2.29767	0.121358	0.464923
chr12	46383679	46485055	1000	+	GSE108541_merged.6178.6	0.399622	0.36929	0.478225	1.3584	1.76194	1.21266	45562	2.14631	0.00237771	0.0884821
chr12	46383679	46876656	1000	+	GSE108541_merged.6178.4	0	0	0	0	1.13524	0	45563	3.05693	0.0106265	0.110553
chr12	46383679	46876656	1000	+	GSE108541_merged.6178.5	0	0	0	0	2.12017	0	45564	5.34492	0.0106265	0.110553
chr12	47663292	47706061	1000	-	ENST00000380650.4	0.679136	0	0.648145	0	0.956111	0	45623	2.03435	0.165497	0.551185
chr12	47782721	47819980	1000	-	ENST00000354334.7	7.55146	9.55012	8.61525	9.75946	14.8934	8.79532	45673	2.02339	0.0428691	0.252511
chr12	47783650	47819980	1000	-	ENST00000552960.5	0.066524	0.903089	0.418461	0.191751	1.62351	0.160919	45680	2.70754	0.111349	0.442249
chr12	47841536	47943048	1000	-	ENST00000395324.6	0.042521	4.20434	3.98886	0	2.48525	0	45713	2.71353	0.452818	0.842291
chr12	47963568	47968878	1000	+	ENST00000550146.5	0.384883	0.073193	0.67902	0	3.70558	7.38377	45724	7.60059	0.233	0.662161
chr12	47963583	47968255	1000	+	ENST00000551305.5	0	0	0.95635	3.47739	2.45717	1.86472	45725	3.01018	0.171082	0.561777
chr12	47963583	47968878	1000	+	ENST00000256686.10	15.9686	13.9816	18.4891	44.0368	44.8726	14.1389	45726	2.93122	0.290085	0.738313
chr12	47963606	47968878	1000	+	ENST00000552546.5	0	0	0	5.71729	10.1862	17.2763	45732	13.9834	0.029452	0.201723
chr12	47963608	47968878	1000	+	ENST00000550552.5	4.78321	8.26055	10.0369	20.3965	43.7264	45.3739	45733	8.49628	0.0376054	0.233901
chr12	47963619	47968878	1000	+	ENST00000429772.6	7.04565	0.890656	14.0948	37.8808	19.8272	34.2659	45734	3.68395	0.45532	0.842291
chr12	47963619	47968878	1000	+	GSE108541_merged.6210.11	1.68535	0.237057	0.700057	0	3.50074	4.42407	45735	4.81641	0.276758	0.722127
chr12	47964212	47968878	1000	+	ENST00000548355.5	3.96725	0.686976	1.58463	2.50872	8.79371	0	45741	5.52652	0.311606	0.759705
chr12	47965963	47967192	1000	+	ENST00000615597.1	0.001666	0.021612	0.078107	0.338733	1.21195	0.505158	45745	2.76177	0.00014241	0.0271722
chr12	47966555	47968878	1000	+	ENST00000549287.1	0.624825	0.27735	0.378522	1.51632	6.69581	6.45397	45746	8.86009	0.0491656	0.274533
chr12	48042997	48106308	1000	-	GSE108541_merged.6211.4	0	0	0	2.05875	1.68247	0.618034	45764	2.55011	0.134893	0.492863
chr12	48105620	48146404	1000	+	ENST00000550924.6	0	0	4.13436	0.443028	2.10762	0	45779	4.23921	0.303606	0.752039
chr12	48106102	48146404	1000	+	GSE108541_merged.6215.7	0.494545	0	1.49832	0	1.39564	0.103158	45783	2.85891	0.122392	0.467272
chr12	48106112	48146404	1000	+	GSE108541_merged.6215.10	1.44458	0	1.36426	0	1.51753	0.242372	45786	2.40223	0.26908	0.712341
chr12	48119347	48131920	1000	+	ENST00000548720.5	0.003473	0.033047	0.054483	0.005041	0.933702	0.016211	45797	2.58602	0.00696298	0.110553
chr12	48147787	48157745	1000	-	ENST00000317697.7	2.93533	2.25732	4.71708	9.49204	8.51072	7.89177	45814	2.49143	0.110632	0.440593
chr12	48342555	48350899	1000	-	ENST00000547026.5	0.747644	1.80444	0.615724	8.61105	4.81543	7.57188	45849	2.11911	0.133192	0.489429
chr12	48653401	48682238	1000	-	ENST00000550347.5	0.138669	1.8747	0.315222	0.156777	5.69664	0.342022	45881	8.72904	0.086459	0.383831
chr12	48766193	48774506	1000	-	ENST00000547260.5	0	0.037136	0	0.194335	1.17877	0.188168	45910	2.84733	0.00847694	0.110553
chr12	48766207	48789045	1000	-	GSE108541_merged.6233.5	0.539642	0.035856	0.321606	1.98059	1.70978	0.270079	45914	2.06319	0.369697	0.815307
chr12	48766217	48789045	1000	-	GSE108541_merged.6233.6	0	0	0	0	1.77164	0	45915	4.48918	0.0106265	0.110553
chr12	48813811	48814489	1000	-	GSE108541_merged.6237.1	0	0	0.14571	0.826234	1.20165	0.416069	45929	2.40447	0.0321839	0.212716
chr12	48814841	48828941	1000	+	GSE108541_merged.6236.5	0	0	0	3.89996	3.87403	0.890488	45933	4.9461	0.114058	0.448667
chr12	48814885	48828941	1000	+	GSE108541_merged.6236.6	0.565769	0	0.56113	1.70778	2.94227	3.80897	45934	3.66179	0.0816108	0.372075
chr12	48818730	48828941	1000	+	ENST00000301050.6	0.123584	0.154413	0.170128	0.908841	1.53472	1.63339	45951	2.52926	0.017962	0.150208
chr12	48836771	48837941	1000	-	ENST00000551189.1	0.011561	0.2879	0.010505	1.61881	1.71919	1.72805	45973	2.44576	0.0194485	0.157742
chr12	48837291	48852174	1000	-	ENST00000553182.5	0	0	0.997493	0	0.966518	0.038416	45974	2.63937	0.101463	0.419817
chr12	48837532	48852174	1000	-	ENST00000551098.5	0.187793	0.400712	0.027854	1.33665	2.29714	2.48433	45975	3.02125	0.0491279	0.274443
chr12	48839486	48852174	1000	-	ENST00000552369.5	0	0	0	0.077281	0.904373	0.20177	45977	2.48848	0.00313113	0.0996765
chr12	48857144	48865898	1000	-	ENST00000309739.5	0.194319	0	0	1.95978	1.51325	1.71594	45981	2.13108	0.0106338	0.110582
chr12	48921958	48924773	1000	-	ENST00000551094.5	0	0	0.144377	0.049809	0.942357	0.060244	45995	2.5855	0.00244194	0.0895979
chr12	48927000	48927303	1000	-	GSE108541_merged.6242.1	0.095838	0.164977	0.32252	0.685996	1.24337	0.848928	46008	2.25886	0.00232404	0.087866
chr12	49002277	49018825	1000	-	ENST00000547306.5	0.143982	0.71395	0.502363	2.93804	7.7718	0.41462	46037	9.37208	0.10293	0.423509
chr12	49002311	49018825	1000	-	ENST00000546531.5	1.35859	0	9.64087	0	3.22354	16.6664	46041	4.73218	0.571024	0.842291
chr12	49064684	49070025	1000	-	ENST00000301068.10	0	0	0	0.563516	1.22673	0.750022	46072	2.62678	0.00069342	0.0538505
chr12	49097141	49110900	1000	-	GSE108541_merged.6249.4	0	0.241493	0.167826	0	1.28106	0	46085	3.03191	0.0173079	0.146894
chr12	49128453	49131397	1000	-	ENST00000550367.1	9.52432	13.0691	11.5856	4.47124	26.9159	15.347	46118	4.88464	0.0832793	0.375941
chr12	49184795	49189324	1000	-	ENST00000301071.11	75.1702	81.5729	85.9209	156.929	162.694	162.955	46127	2.0944	0.00361227	0.104529
chr12	49185620	49189324	1000	-	ENST00000546918.1	0.070627	0.043709	0.026468	2.18778	3.71234	0.018839	46131	5.47777	0.170307	0.560085
chr12	49237321	49264775	1000	-	GSE108541_merged.6256.2	0	0	0	0	1.07304	0.378479	46144	2.90977	0.0080208	0.110553
chr12	49265080	49270196	1000	+	ENST00000549183.1	3.62658	1.14346	1.69072	1.59076	4.79833	3.10786	46146	2.64722	0.219706	0.642155
chr12	49323243	49331731	1000	+	ENST00000551245.5	0.99601	3.24163	3.43209	7.98031	7.30248	6.87208	46159	2.75565	0.201042	0.61398
chr12	49323272	49324416	1000	+	ENST00000549534.1	0.007915	0.011311	0.003735	0.018936	0.751134	0.741313	46167	2.21988	0.0898197	0.392124
chr12	49346317	49353821	1000	+	GSE108541_merged.6262.1	0	0	0	7.13358	10.7465	2.52694	46176	14.1895	0.0330597	0.216129
chr12	49346803	49357546	1000	+	GSE108541_merged.6262.4	0	0	0	1.26028	1.30316	1.59675	46179	2.31792	0.00374816	0.105184
chr12	49346916	49353821	1000	+	ENST00000549441.6	0	0	0	16.3623	11.9228	17.1889	46181	11.2286	0.000177042	0.0296344
chr12	49347037	49353407	1000	+	ENST00000395069.3	0	0	0	3.52978	2.89559	7.57994	46183	3.58576	0.0891163	0.39041
chr12	49347610	49357546	1000	+	GSE108541_merged.6262.9	0	0	0	0.605586	1.68964	0.179009	46184	3.45225	0.0365621	0.229971
chr12	49367474	49527424	1000	+	ENST00000321898.10	2.29586	2.41398	1.85086	12.0598	9.16254	11.9582	46201	2.70876	0.00161538	0.0760764
chr12	49367509	49527424	1000	+	ENST00000552918.5	1.78835	2.78633	1.43598	9.97501	6.95438	8.2206	46203	2.144	0.0755214	0.356464
chr12	49558301	49567873	1000	-	ENST00000551625.5	0.237169	0.233958	0.787111	1.23086	1.98505	1.73498	46223	2.72595	0.0315157	0.210142
chr12	49558362	49568153	1000	-	GSE108541_merged.6267.6	2.782	0	2.93573	2.24004	3.54046	0	46226	2.65579	0.532674	0.842291
[truncated: 7,377 more rows]
