# Supplementary material for: Integrated transcription factor profiling with transcriptome analysis identifies L1PA2 transposons as global regulatory modulators in a breast cancer model
Source: Sci Rep. 2021 Apr 13;11:8083. doi: 10.1038/s41598-021-86395-9 (PMC8044218; doi:10.1038/s41598-021-86395-9)
Supplement: Supplementary file 5 — Supplementary Table S4. [file 41598_2021_86395_MOESM5_ESM.xlsx]

## Sheet: MCF7_vs_MCF10A_transcript_FPKM_
Supplementary Table S4. Transcripts identified to be down-regulated in MCF7 cells compared to MCF10A
chr	start	end	score	strand	transcript_ID	FPKM.MCF10A_SRR6422324_Stringtie_merged	FPKM.MCF10A_SRR6422325_Stringtie_merged	FPKM.MCF10A_SRR6422326_Stringtie_merged	FPKM.MCF7_SRR6422327_Stringtie_merged	FPKM.MCF7_SRR6422328_Stringtie_merged	FPKM.MCF7_SRR6422329_Stringtie_merged	id	fc	pval	qval
chr1	137681	139708	1000	-	ENST00000595919.1	1.48303	1.76613	2.51683	0.662739	0.18375	0.258295	31	0.383308	0.0595934	0.308587
chr1	629061	629433	1000	+	ENST00000416931.1	0	0	0	7.11034	0	9.65084	101	0.369708	0.252383	0.690009
chr1	633695	634922	1000	+	ENST00000514057.1	122.581	109.149	95.244	65.8543	8.33962	63.654	108	0.0317169	0.00303373	0.0988973
chr1	924813	944581	1000	+	GSE108541_merged.46.3	1.16658	1.46334	0	3.4806	0.170366	4.64691	184	0.276246	0.106602	0.431341
chr1	944203	959309	1000	-	ENST00000327044.6	30.6777	64.2317	36.9074	25.3593	6.77101	9.34498	205	0.0996302	0.0484895	0.272461
chr1	966501	975711	1000	+	ENST00000379409.6	0.994713	1.24199	1.71301	0.681736	0.179752	0	223	0.473032	0.1673	0.554794
chr1	966501	975879	1000	+	GSE108541_merged.49.3	1.02268	1.56006	1.31986	1.43618	0.274112	0	224	0.420418	0.240931	0.673554
chr1	1013496	1014540	1000	+	ENST00000649529.1	12.8626	20.3894	15.8871	4.57384	2.02484	2.52164	241	0.1339	0.0149041	0.134387
chr1	1020122	1056118	1000	+	ENST00000379370.6	61.2895	87.7235	81.2956	60.8022	36.104	48.38	245	0.395017	0.0574349	0.301805
chr1	1063078	1066456	1000	+	ENST00000456409.5	1.92642	1.16836	1.68282	2.509	0.275633	0.791407	261	0.314989	0.077846	0.36305
chr1	1081822	1116361	1000	-	GSE108541_merged.60.4	2.26378	0.739986	1.8693	0.164696	0	0	273	0.384038	0.134832	0.492724
chr1	1216907	1232145	1000	-	ENST00000360001.10	88.917	104.712	80.9633	43.1679	38.4829	46.3775	313	0.387224	0.0119168	0.118222
chr1	1216930	1232145	1000	-	ENST00000263741.11	3.18562	6.15415	3.25433	0.974741	0	2.39988	314	0.13378	0.0541478	0.291194
chr1	1232258	1235041	1000	+	ENST00000379198.4	8.1625	9.50209	8.23426	5.14626	3.67532	4.91067	322	0.421121	0.00320609	0.100479
chr1	1253913	1273885	1000	-	ENST00000347370.6	3.33619	5.7175	3.40203	1.03097	1.19499	1.80882	330	0.426263	0.129569	0.482305
chr1	1255047	1273885	1000	-	ENST00000464036.5	5.48608	3.14644	0.150926	3.69496	0.463854	4.22455	333	0.169862	0.178322	0.57506
chr1	1255163	1273885	1000	-	ENST00000360466.6	3.93283	4.1168	2.57715	0.150361	0.027079	0	334	0.196789	0.00865241	0.110553
chr1	1255267	1273885	1000	-	ENST00000473215.5	0.600144	2.25495	1.71037	1.19224	0.289655	0.089059	337	0.44883	0.328205	0.776203
chr1	1308566	1311677	1000	+	ENST00000379031.9	12.774	13.2646	13.7378	9.86563	4.79822	6.8983	374	0.308766	0.0093366	0.110553
chr1	1308820	1311071	1000	+	ENST00000467712.1	0.134538	5.14044	0.061162	0.280674	0.127767	0.046891	378	0.431608	0.580833	0.842291
chr1	1324755	1328897	1000	+	ENST00000464957.1	1.79541	1.44741	0.910816	0.548839	0.083132	0.208336	432	0.354273	0.0234741	0.176326
chr1	1324766	1328897	1000	+	ENST00000343938.8	20.5373	29.4325	24.5185	9.66335	7.7396	10.1675	433	0.312641	0.0195086	0.157993
chr1	1335275	1349350	1000	-	ENST00000378888.9	10.8341	24.7527	10.7849	9.3759	6.10476	8.19342	436	0.35125	0.175297	0.569507
chr1	1335275	1349350	1000	-	ENST00000378891.9	14.5625	10.6903	19.9492	9.28957	6.10062	6.10773	437	0.435171	0.185157	0.586963
chr1	1347944	1348735	1000	+	GSE108541_merged.77.1	0.935312	1.22493	0.640053	0	0	0	445	0.487371	0.0395581	0.240919
chr1	1351436	1355387	1000	+	GSE108541_merged.78.1	2.59386	3.43946	3.20607	0	0	0	446	0.250946	0.00273357	0.0944581
chr1	1373729	1375495	1000	-	ENST00000338338.9	75.9017	106.295	90.8732	54.5887	41.7267	54.928	458	0.417873	0.03802	0.235331
chr1	1373729	1375495	1000	-	ENST00000338370.7	8.24678	11.0708	2.9116	5.10765	2.54641	4.25499	459	0.271204	0.158376	0.538409
chr1	1373736	1375495	1000	-	ENST00000378853.3	23.8163	17.5335	16.7077	4.74347	3.95471	6.58588	461	0.214589	0.0177469	0.149146
chr1	1386712	1392678	1000	-	ENST00000418865.6	0.028517	0.03368	0.047587	6.62223	0.054378	0.115636	476	0.415123	0.5006	0.842291
chr1	1392287	1399328	1000	-	ENST00000408918.8	0.584808	1.83879	1.77235	1.05896	0.245416	0.039324	484	0.469576	0.327184	0.775209
chr1	1401907	1407313	1000	-	ENST00000344843.11	69.1356	68.6977	59.2492	57.5705	39.6256	59.4754	497	0.491011	0.00524251	0.110553
chr1	1401912	1407313	1000	-	ENST00000487659.1	1.26434	1.485	1.7038	0.548757	0.24434	1.02363	499	0.469363	0.0834361	0.376207
chr1	1435670	1442882	1000	+	ENST00000476993.1	5.89827	7.35557	7.4587	6.14298	1.69007	6.49904	518	0.223035	0.0272515	0.192471
chr1	1462482	1470158	1000	+	ENST00000484537.2	1.52487	1.3851	1.5081	0.098639	0	0.005516	522	0.389636	0.000897404	0.0601165
chr1	1471768	1497848	1000	+	ENST00000308647.7	10.5009	14.179	12.0391	1.75322	1.49201	2.33952	524	0.180379	0.00666246	0.110553
chr1	1512150	1534687	1000	+	ENST00000378756.7	19.1687	26.6038	19.541	11.0941	9.17457	13.402	532	0.400602	0.0470274	0.267331
chr1	1512529	1534687	1000	+	ENST00000339113.8	3.18159	1.2204	4.98007	3.04351	0.694116	2.94882	534	0.355201	0.294573	0.743637
chr1	1635267	1724747	1000	-	GSE108541_merged.97.2	2.0556	5.66131	3.91733	0	0	0	593	0.224434	0.0698066	0.340124
chr1	1635586	1659012	1000	-	ENST00000407249.7	2.10054	1.75718	1.46552	1.54866	0.494242	1.36168	595	0.399048	0.00181783	0.0796505
chr1	1635586	1724747	1000	-	GSE108541_merged.97.3	1.15211	2.4133	1.73198	0	0	0	597	0.372271	0.0527942	0.286807
chr1	1641771	1724747	1000	-	GSE108541_merged.97.13	4.73756	0	0	0	0	0	605	0.416052	0.569006	0.842291
chr1	1661477	1692728	1000	-	ENST00000617444.4	2.86128	3.79553	2.9322	0.482303	0	0.444773	608	0.194469	0.00207827	0.084559
chr1	1661477	1746302	1000	-	GSE108541_merged.97.16	0	0	0	4.48618	0	2.49993	609	0.450633	0.0790063	0.365445
chr1	1785285	1890446	1000	-	GSE108541_merged.104.10	1.04898	2.71477	1.46118	0.989634	0	0	675	0.269326	0.10876	0.435995
chr1	1785285	1890446	1000	-	GSE108541_merged.104.3	8.74184	0	0	0.667326	0	0	676	0.252769	0.496163	0.842291
chr1	1785285	1890446	1000	-	GSE108541_merged.104.4	1.31594	3.10921	0.484936	0	0	0	677	0.336651	0.212391	0.631765
chr1	1785285	1890446	1000	-	GSE108541_merged.104.7	1.35144	3.70564	1.63539	1.21804	0	0	678	0.213934	0.107586	0.433542
chr1	1785285	1890446	1000	-	GSE108541_merged.104.8	11.8649	0	0	0.931428	0	0	679	0.205612	0.487022	0.842291
chr1	1785285	1890446	1000	-	GSE108541_merged.104.9	2.55774	3.01161	0.991495	0	0	0	680	0.27153	0.080057	0.367943
chr1	1785285	1891117	1000	-	GSE108541_merged.104.5	5.18493	6.17211	4.89562	1.16535	0.629886	2.47213	682	0.213698	0.0351454	0.224443
chr1	1785285	1891117	1000	-	GSE108541_merged.104.6	0	9.33454	3.40769	2.13682	0	0	683	0.191553	0.425139	0.842291
chr1	2189568	2194213	1000	-	ENST00000476803.1	7.01293	12.4519	8.42979	14.3839	4.62611	15.2116	776	0.341086	0.094468	0.403248
chr1	2228694	2310119	1000	+	ENST00000378536.4	6.51094	9.05647	9.82465	4.06738	3.56529	3.72968	782	0.499575	0.0862843	0.383335
chr1	2228737	2310119	1000	+	GSE108541_merged.111.2	5.4199	5.23613	2.91219	3.75631	1.49758	2.87361	783	0.297063	0.0191733	0.156327
chr1	2391784	2405444	1000	+	GSE108541_merged.116.2	2.98132	2.70707	4.30143	1.6153	1.11244	1.61869	805	0.490587	0.0948991	0.404294
chr1	2391889	2405444	1000	+	ENST00000378512.5	6.67765	7.13408	5.53823	2.08763	0.488221	1.52588	812	0.134899	5.79712e-05	0.0177811
chr1	2405652	2412571	1000	-	GSE108541_merged.117.7	0.888877	1.78571	0.320588	0.289994	0	0.010662	822	0.399068	0.16161	0.543828
chr1	2508532	2526628	1000	-	ENST00000378466.7	4.65154	4.12598	5.27117	3.49984	1.93434	2.55934	839	0.443916	0.0353244	0.225019
chr1	2556365	2563829	1000	+	ENST00000355716.4	2.80165	3.21121	3.56627	0	0	0	866	0.249247	0.00150542	0.073815
chr1	2586795	2591469	1000	+	ENST00000648044.1	4.92676	1.75514	6.59865	3.81869	0.933345	4.52252	885	0.298272	0.264784	0.706669
chr1	3454596	3481113	1000	+	GSE108541_merged.132.3	0.889191	1.02214	0.580927	1.53188	0	1.4408	938	0.332899	0.00482035	0.110553
chr1	3487900	3531448	1000	-	GSE108541_merged.134.1	4.35116	4.6652	5.02485	0.658351	0.460733	0.608639	947	0.249457	0.000820163	0.0580711
chr1	3625001	3630127	1000	+	ENST00000378344.6	20.8461	21.2134	22.4104	8.57611	7.2046	9.95729	960	0.344702	0.0062607	0.110553
chr1	3632212	3650085	1000	-	ENST00000424367.5	0.737786	2.61969	0.680513	1.78846	0.462854	0.085462	967	0.450165	0.40602	0.838816
chr1	3812406	3857214	1000	-	GSE108541_merged.148.2	0	3.72894	0	0	0	0	1033	0.487825	0.599941	0.842291
chr1	3857280	3885429	1000	+	ENST00000378209.7	1.7246	1.2627	2.0521	1.10562	0	1.83108	1047	0.27855	0.0795994	0.366858
chr1	5862862	5992473	1000	-	GSE108541_merged.152.6	2.20837	1.91369	1.95221	3.33945	0.45081	2.03084	1106	0.284244	0.00695705	0.110553
chr1	6186722	6199612	1000	-	GSE108541_merged.154.13	20.2292	25.9985	23.8943	34.1337	3.58951	22.1564	1146	0.0739998	0.00971291	0.110553
chr1	6247359	6261068	1000	-	GSE108541_merged.158.3	1.7026	0.830783	0	1.05933	0	0	1170	0.33051	0.221074	0.644292
chr1	6264268	6394391	1000	-	ENST00000608083.5	1.61967	2.50789	1.03608	0.47879	0	0.00698	1172	0.281682	0.0496239	0.276076
chr1	6264272	6385813	1000	-	ENST00000377855.6	7.80375	9.51911	9.16807	0.771224	1.07422	0.756893	1175	0.23266	0.00135635	0.0710194
chr1	6264272	6394391	1000	-	ENST00000545482.5	32.2551	38.0708	36.5297	7.99965	5.87808	8.06651	1178	0.168303	0.00130182	0.0697751
chr1	6521346	6554535	1000	-	ENST00000377705.5	2.84297	2.66239	2.81202	1.83386	0.760477	1.68908	1245	0.37442	0.00312493	0.0996765
chr1	6590723	6603001	1000	-	ENST00000377658.8	13.2285	15.8314	15.5659	2.90582	2.79755	4.44039	1267	0.240926	0.0165142	0.142743
chr1	6590723	6603001	1000	-	ENST00000377663.3	2.08447	2.33271	1.9676	1.32262	0.350384	0.340426	1268	0.330559	0.0436157	0.255044
chr1	6634167	6701924	1000	-	ENST00000377577.9	24.83	27.5674	25.7495	14.7068	9.85001	13.7536	1285	0.336544	0.00138674	0.0715206
chr1	7771268	7781432	1000	+	ENST00000054666.10	29.3757	28.2705	30.0716	14.4278	12.8454	13.8511	1331	0.440482	0.000717315	0.0547053
chr1	7961700	7985505	1000	+	ENST00000377493.9	1.29003	3.73148	5.28312	0.836141	0.115675	0.039066	1361	0.26817	0.209979	0.628147
chr1	7965350	7985505	1000	+	ENST00000469225.1	8.01039	0	0	0	0	0	1366	0.331707	0.569006	0.842291
chr1	8011718	8026308	1000	-	ENST00000377482.9	50.3317	48.6889	42.1956	10.7137	10.3467	11.1429	1372	0.222276	0.00106271	0.0642125
chr1	8011782	8022608	1000	-	GSE108541_merged.196.3	10.2578	7.86805	0.718409	0	0.08695	0	1373	0.12	0.222366	0.64638
chr1	8013426	8015692	1000	-	ENST00000467067.1	1.8464	1.65864	2.61375	0.508355	0.363254	0.089804	1374	0.469899	0.0958467	0.406623
chr1	8014039	8026308	1000	-	ENST00000487559.1	0.616631	0.856268	4.45851	1.12342	0.094478	1.39871	1376	0.443309	0.492642	0.842291
chr1	8860974	8878811	1000	-	GSE108541_merged.206.1	35.1107	71.3874	80.9224	20.7068	11.6511	10.7714	1423	0.193206	0.114529	0.449799
chr1	8860999	8878811	1000	-	ENST00000234590.10	1385.99	1379.98	1337.71	666.155	575.717	670.555	1425	0.389349	7.16644e-05	0.019805
chr1	8866501	8866590	1000	-	ENST00000618792.1	1.06585	0.781874	0.943749	0.511197	0	0.718706	1435	0.426277	0.0291301	0.200271
chr1	9100339	9129170	1000	-	GSE108541_merged.209.2	1.79503	1.09835	1.16786	0.838319	0	1.7231	1468	0.30687	0.077424	0.36186
chr1	9292879	9369532	1000	+	ENST00000328089.10	5.28073	6.13735	4.34304	1.85323	0	0	1483	0.0936906	0.0320772	0.212314
chr1	9588921	9604954	1000	+	ENST00000340305.9	3.63491	4.30988	4.0918	1.28283	0.136109	1.71883	1496	0.164401	0.0108826	0.111908
chr1	9588921	9614873	1000	+	ENST00000340381.10	2.12835	3.32895	2.16009	3.34099	0.019555	2.79339	1497	0.141644	0.0090673	0.110553
chr1	9729025	9824526	1000	-	ENST00000377298.8	9.14298	1.03852	7.34399	1.12292	0.62265	0.885191	1516	0.298386	0.393688	0.830465
chr1	9729027	9824526	1000	-	ENST00000361311.4	23.1389	30.522	25.5353	1.14365	0.637901	2.709	1520	0.0521156	0.00981217	0.110553
chr1	10399505	10420433	1000	+	GSE108541_merged.242.7	0.31373	22.6266	14.7298	0.294698	0	0.383472	1597	0.161919	0.462364	0.842291
chr1	10399631	10413251	1000	+	ENST00000460189.1	0.138317	3.46943	4.65287	0.158636	0	0.080533	1598	0.41165	0.510358	0.842291
chr1	10462467	10472526	1000	-	ENST00000377036.2	8.17135	9.08938	8.00256	3.57955	2.64572	6.41739	1619	0.338743	0.0782959	0.364039
chr1	10474886	10630758	1000	+	ENST00000356607.8	10.1986	12.1931	10.0105	6.75259	4.52145	5.75702	1621	0.390502	0.00516332	0.110553
chr1	10647212	10796650	1000	-	ENST00000344008.5	2.28217	1.91412	2.83529	0.550887	0.507761	0.864043	1630	0.474637	0.0564306	0.298839
chr1	11054663	11055926	1000	-	ENST00000490101.1	1.12936	3.19224	0.058082	0.794083	0.031355	0.048355	1692	0.282272	0.263669	0.705188
chr1	11056010	11060024	1000	-	ENST00000459997.1	0.141247	7.90937	0	0.08702	0.061828	1.85414	1694	0.351598	0.603234	0.843791
chr1	11066617	11099881	1000	-	ENST00000304457.11	0	18.764	0	0	0.119801	0.296382	1696	0.296256	0.642858	0.867663
chr1	11066617	11099881	1000	-	ENST00000376936.8	25.8808	6.35771	25.979	27.4851	10.1183	25.0411	1697	0.482982	0.5605	0.842291
chr1	11106534	11262530	1000	-	GSE108541_merged.257.1	2.62425	0	0	1.29207	0	0	1713	0.359249	0.410598	0.841748
chr1	11654909	11662624	1000	+	ENST00000376762.8	2.89551	2.5411	3.44841	4.56705	1.55227	3.01844	1753	0.473984	0.0868899	0.384954
chr1	11674677	11681438	1000	-	ENST00000376669.9	0.875313	0.402748	1.75824	1.27541	0.090268	0.229984	1763	0.468111	0.324635	0.772673
chr1	11736083	11751014	1000	+	GSE108541_merged.273.2	1.72077	2.54167	2.48419	0	0	0	1772	0.322501	0.0111979	0.113859
chr1	11736116	11751014	1000	+	ENST00000476512.5	1.64713	3.76949	3.06357	0.344843	0	0.6438	1773	0.245441	0.0638325	0.322154
chr1	11736123	11751014	1000	+	ENST00000400895.6	1.57974	5.17839	4.26635	0.959102	0.657518	2.65382	1774	0.382164	0.332812	0.781004
chr1	11736146	11751014	1000	+	ENST00000376629.8	11.8588	13.4298	8.79696	7.91073	2.78834	3.62506	1777	0.19046	0.0228472	0.173415
chr1	11736154	11751014	1000	+	ENST00000314340.9	34.5838	31.4449	37.4191	17.4026	12.421	19.4641	1779	0.337426	0.0155997	0.138001
chr1	11934679	11976143	1000	+	GSE108541_merged.280.2	7.57383	63.1879	19.8139	3.24729	0	0.416841	1843	0.022936	0.08944	0.391065
chr1	11934752	11976143	1000	+	ENST00000196061.4	134.863	84.6524	138.491	24.7934	21.37	26.8677	1847	0.190046	0.0253374	0.184397
chr1	11980311	12013514	1000	+	ENST00000235329.9	35.091	39.4168	34.7128	21.91	13.2576	21.0747	1858	0.299887	0.00149549	0.073716
chr1	12230027	12512047	1000	+	GSE108541_merged.284.1	1.34489	1.70847	0.95791	3.01962	0	0.590818	1889	0.211468	0.0475541	0.269353
chr1	12230039	12512047	1000	+	GSE108541_merged.284.3	1.49692	1.98875	0.872871	0	0	0.557282	1891	0.369446	0.111748	0.443091
chr1	12230066	12512047	1000	+	ENST00000613099.4	2.50943	1.38359	1.63461	1.66333	0	1.15854	1894	0.217408	0.0113338	0.114705
chr1	12567909	12617731	1000	-	ENST00000616661.4	22.4847	16.6457	23.0664	3.13057	2.19532	3.75647	1915	0.137042	0.00754956	0.110553
chr1	12567909	12619244	1000	-	GSE108541_merged.286.1	0	5.08346	0	0	0	0	1916	0.434238	0.599941	0.842291
chr1	12568391	12616795	1000	-	GSE108541_merged.286.3	1.53287	0.766531	1.76367	0.047007	0	0	1918	0.455243	0.0958541	0.406624
chr1	13700458	13788079	1000	+	GSE108541_merged.289.3	0	0	0	4.22988	0	0	2001	0.471081	0.504154	0.842291
chr1	13749402	13788079	1000	+	ENST00000413440.5	0.779099	2.8152	2.93126	1.49866	0.435288	0.275485	2007	0.42918	0.354066	0.80157
chr1	15153788	15220480	1000	+	ENST00000376008.2	2.16434	3.09138	3.51215	3.75167	1.00178	1.1735	2035	0.373737	0.179298	0.576691
chr1	15409890	15430343	1000	+	GSE108541_merged.302.1	5.37173	5.24335	3.88096	0.398085	1.16957	0.962271	2065	0.42461	0.0746815	0.354114
chr1	15409894	15430343	1000	+	ENST00000375980.8	43.8463	56.6295	54.7196	20.99	19.5282	25.6363	2066	0.390188	0.0338468	0.219379
chr1	15409895	15430343	1000	+	GSE108541_merged.302.3	0	0	0	3.93117	0	0	2067	0.483857	0.504154	0.842291
chr1	15492269	15524445	1000	-	ENST00000333868.9	2.29521	2.96713	2.61041	4.16475	1.07628	4.54895	2081	0.374082	0.0503533	0.278589
chr1	15526812	15571733	1000	+	ENST00000375847.7	3.85982	2.82244	2.89355	1.22215	0.608419	0.757401	2092	0.321264	0.0115491	0.116026
chr1	15756612	15786594	1000	+	GSE108541_merged.317.2	1.5607	1.62511	2.57918	0	0	0	2131	0.381431	0.0304804	0.206023
chr1	15756612	15786594	1000	+	GSE108541_merged.317.3	2.80888	2.15326	1.6449	0	0	0	2132	0.290277	0.0149766	0.134806
chr1	15756658	15786594	1000	+	ENST00000375771.5	0.683305	2.3031	2.8333	0	0	0	2136	0.422379	0.243169	0.676956
chr1	15758418	15786594	1000	+	ENST00000375766.7	4.3877	2.4642	2.6835	2.54637	1.10628	2.25509	2139	0.380466	0.0479884	0.270825
chr1	16124336	16156087	1000	-	ENST00000358432.7	49.651	59.631	56.1601	5.29695	4.89145	6.20994	2206	0.10302	0.0009886	0.0626874
chr1	16216456	16217328	1000	-	ENST00000475369.1	0.847993	1.15192	0.631886	0.375683	0	0.228915	2222	0.436573	0.0120217	0.118806
chr1	16228717	16237162	1000	-	GSE108541_merged.332.2	1.0453	0.737208	0	1.26985	0	0.947044	2225	0.368134	0.0671485	0.331918
chr1	16251081	16352474	1000	-	GSE108541_merged.333.3	1.02079	3.09687	1.85843	2.53901	0.364699	4.18119	2234	0.304465	0.190166	0.596127
chr1	16251081	16352474	1000	-	GSE108541_merged.333.5	1.94432	0	0	1.59039	0	0.157379	2236	0.376155	0.35773	0.804982
chr1	16440735	16460078	1000	+	ENST00000443980.6	1.76935	1.44958	2.82181	3.01881	0.340679	0.486189	2261	0.306754	0.201448	0.614625
chr1	16562438	16613715	1000	-	GSE108541_merged.342.2	0	0	0	11.5119	0	0	2286	0.316761	0.504154	0.842291
chr1	16562438	16613715	1000	-	GSE108541_merged.342.3	0	0	0	10.2137	0	0	2287	0.332949	0.504154	0.842291
chr1	16562438	16613715	1000	-	GSE108541_merged.342.4	0	0	0	5.6836	0	0	2288	0.421339	0.504154	0.842291
chr1	16985958	17011945	1000	-	GSE108541_merged.364.8	5.74693	2.10943	8.14982	5.75727	1.52289	2.08621	2388	0.336661	0.337188	0.785068
chr1	17066760	17119435	1000	-	ENST00000375486.8	52.5981	51.6337	54.2332	7.71877	6.60066	7.68204	2408	0.133879	6.05069e-05	0.0181063
chr1	17079030	17119435	1000	-	ENST00000375481.1	2.83111	2.70046	2.7165	0.477108	0.155493	0.267207	2411	0.273927	0.000548925	0.0492022
chr1	17205125	17246005	1000	+	ENST00000375471.4	2.84644	2.60795	2.95897	0	0	0	2415	0.267506	0.000255714	0.0342828
chr1	17308196	17364004	1000	+	ENST00000375448.4	8.26234	7.91338	7.90649	0	0	0	2422	0.110052	5.83063e-06	0.00713972
chr1	18904280	18956686	1000	-	ENST00000455833.6	9.42931	7.02324	8.68937	3.28283	3.00153	3.45783	2475	0.420219	0.0208379	0.163943
chr1	19215663	19251552	1000	-	ENST00000477853.5	17.173	20.8477	17.7815	9.88874	8.28309	9.4755	2502	0.434841	0.00775359	0.110553
chr1	19312325	19329300	1000	+	ENST00000375155.7	1.96026	0.680022	1.50409	1.75077	0.200773	1.47624	2533	0.358875	0.109129	0.436986
chr1	19338774	19485544	1000	-	GSE108541_merged.385.1	0	2.90366	28.9718	0	0	17.227	2539	0.44747	0.822978	0.976884
chr1	19374174	19485544	1000	-	ENST00000482808.1	2.12624	2.97692	3.2345	1.93178	0.619261	0.934848	2548	0.348784	0.0602423	0.310769
chr1	19596978	19658456	1000	+	ENST00000602662.1	6.37584	18.2843	0	2.58378	0	0	2554	0.0522901	0.239111	0.670929
chr1	19644162	19658456	1000	+	ENST00000375136.7	142.119	154.121	169.137	20.5747	3.94006	22.3482	2575	0.0164327	0.00389223	0.105801
chr1	19645765	19658456	1000	+	ENST00000615215.4	2.09176	2.98275	1.40074	0	0	0.674912	2579	0.287676	0.0895794	0.391487
chr1	19682233	19799945	1000	-	GSE108541_merged.391.4	1.67374	2.44943	1.15981	3.49341	1.00167	1.29811	2586	0.463063	0.177549	0.57344
chr1	20482390	20486220	1000	-	ENST00000375078.3	65.2655	62.6278	66.7509	21.8005	22.6836	23.364	2652	0.370042	0.000474802	0.045712
chr1	20483186	20486220	1000	-	GSE108541_merged.393.2	0	3.99257	0	0	0	0	2654	0.475751	0.599941	0.842291
chr1	20499447	20508161	1000	-	ENST00000264198.4	25.4483	27.3679	26.0085	14.4762	11.0366	12.6341	2655	0.39181	0.00131367	0.0700788
chr1	20588947	20618908	1000	+	ENST00000375071.3	9.59343	4.47938	5.31718	0	0	0	2658	0.130415	0.0233719	0.175856
chr1	20589085	20618908	1000	+	ENST00000461985.1	4.2491	4.05246	2.11329	0	0	0	2659	0.197585	0.0250382	0.183013
chr1	20633454	20651511	1000	+	ENST00000321556.4	124.752	133.245	111.153	38.4065	31.022	37.355	2661	0.225007	0.00048921	0.0460181
chr1	20638128	20651511	1000	+	ENST00000492302.1	2.16318	2.91946	2.61976	0.558165	0.296598	0.726329	2664	0.338067	0.0116772	0.116827
chr1	20651776	20661544	1000	-	ENST00000602624.6	7.47347	8.5283	11.3427	47.6237	4.82304	8.49628	2669	0.242363	0.26616	0.708405
chr1	20757198	20787323	1000	-	ENST00000424732.5	0.008489	0.104897	0.463253	9.50438	0.004449	0.047484	2706	0.323556	0.496138	0.842291
chr1	20807318	21176888	1000	-	ENST00000634879.1	3.2526	3.79128	3.43656	5.24996	1.45019	5.61756	2726	0.349247	0.0336109	0.218374
chr1	21219858	21290489	1000	-	ENST00000374893.10	11.1715	11.0983	16.5958	0	0	0	2746	0.0813012	0.00312734	0.0996765
chr1	21597007	21651903	1000	-	ENST00000495204.5	0.298078	0.479509	0.190373	9.30346	0.058303	6.85919	2804	0.263636	0.0381269	0.235825
chr1	21822244	21937297	1000	-	ENST00000374695.7	12.8954	17.2772	17.8294	4.63935	3.08555	3.84491	2836	0.220599	0.0113492	0.114763
chr1	22052667	22101360	1000	+	ENST00000344548.7	1.8113	0.855452	1.10281	4.06696	0.305185	9.49038	2891	0.295342	0.251805	0.689181
chr1	23019411	23083689	1000	+	GSE108541_merged.437.1	33.1148	46.868	40.1122	15.0465	14.1028	12.8162	2938	0.366401	0.0293471	0.201352
chr1	23019442	23083689	1000	+	ENST00000465864.2	4.926	6.19097	8.0365	3.33512	2.50356	0	2940	0.494388	0.56819	0.842291
chr1	23019447	23083689	1000	+	ENST00000356634.7	53.0674	30.1918	31.209	19.6481	19.0494	28.4017	2941	0.477338	0.229422	0.657275
chr1	23019447	23083689	1000	+	GSE108541_merged.437.4	2.40657	3.32149	5.07573	2.72929	1.2535	2.07797	2942	0.458958	0.199011	0.61088
chr1	23084022	23169024	1000	-	GSE108541_merged.438.2	4.59502	5.44545	5.26543	2.25874	0.221951	1.07361	2951	0.129158	0.00543228	0.110553
chr1	23304687	23344336	1000	-	ENST00000478691.5	0.582116	1.26074	0.55189	2.48572	0.310743	0.19064	2969	0.451287	0.335714	0.783776
chr1	23309787	23344336	1000	-	ENST00000302271.10	8.27107	6.93006	2.30241	15.8607	1.99754	4.38381	2973	0.162653	0.092296	0.398365
chr1	23428562	23484202	1000	-	GSE108541_merged.447.9	1.22333	1.11549	1.89391	1.15288	0	0.891778	3001	0.317928	0.0513042	0.281784
chr1	23691820	23696835	1000	+	ENST00000467075.2	4.01294	0.203623	2.72642	1.23322	0.35605	1.47689	3028	0.416659	0.475493	0.842291
chr1	23692608	23695946	1000	+	ENST00000482370.2	506.573	0.471396	477.516	0.235918	0.104453	0.233989	3030	0.0307546	0.504605	0.842291
chr1	23791202	23795539	1000	+	ENST00000374503.7	1.0767	0.79497	0.405861	1.58492	0	0.977035	3046	0.334954	0.00303353	0.0988973
chr1	23791220	23795539	1000	+	ENST00000374502.7	4.59248	10.7173	12.5532	5.94034	2.3842	4.81601	3048	0.297458	0.1981	0.609411
chr1	23795598	23800804	1000	-	ENST00000617979.4	29.8786	2.72619	20.5802	1.13673	2.9832	9.39867	3056	0.452918	0.704	0.904826
chr1	23795598	23800804	1000	-	GSE108541_merged.457.1	4.46318	8.14391	3.85619	1.44825	2.06948	1.53104	3057	0.494673	0.241572	0.674514
chr1	23795599	23800711	1000	-	ENST00000374497.7	2.95091	0.664373	2.72725	0.384775	0.262795	0.854694	3058	0.454745	0.351732	0.799179
chr1	23795660	23800804	1000	-	ENST00000459934.5	2.70755	24.4591	9.11841	5.50051	1.50424	1.22146	3060	0.173679	0.3255	0.773481
chr1	23967172	23980927	1000	-	ENST00000484146.6	3.862	2.19542	2.90278	1.07199	0	0.930006	3097	0.17854	0.0119886	0.118657
chr1	23970363	23980927	1000	-	ENST00000492112.2	5.77432	4.49364	4.82356	4.15438	2.46574	5.01115	3103	0.468376	0.0486239	0.27285
chr1	24356999	24414910	1000	-	ENST00000337248.8	2.36431	2.44969	0.471965	1.28323	0.775091	1.09414	3138	0.477746	0.308793	0.756675
chr1	24415793	24473675	1000	+	ENST00000374399.8	8.39559	9.70086	7.16434	4.80061	3.28924	3.09267	3152	0.376944	0.0336286	0.218437
chr1	24416134	24473675	1000	+	GSE108541_merged.466.10	1.81145	0.425686	0.484554	0	0	0.545414	3158	0.494196	0.328449	0.7765
chr1	24643211	24673267	1000	+	GSE108541_merged.471.6	4.16837	1.08771	0.736089	6.54318	1.51526	6.84652	3184	0.457353	0.34605	0.793343
chr1	25398720	25399198	1000	+	ENST00000419297.2	2.14729	1.92182	2.37756	1.50439	0.123247	1.10741	3293	0.252917	0.00939499	0.110553
chr1	25543583	25568886	1000	+	GSE108541_merged.484.2	1.94811	1.32589	2.00086	2.31072	0	0.023973	3300	0.21928	0.135874	0.4947
chr1	25543619	25568886	1000	+	GSE108541_merged.484.3	1.08784	0.940897	0.578485	0.804245	0	0.432796	3301	0.380096	0.00417305	0.107637
chr1	25800350	25818224	1000	+	GSE108541_merged.488.4	0	1.09944	0.729719	2.48641	0	0	3322	0.39431	0.398968	0.833868
chr1	25820002	25832942	1000	+	ENST00000374307.9	0.892574	1.51673	0.96366	5.22557	0.093413	0.288827	3343	0.228551	0.212204	0.631528
chr1	26169941	26170873	1000	+	ENST00000270812.6	1.54681	2.52951	3.38281	1.86669	0.353802	1.11557	3406	0.316113	0.0999516	0.416307
chr1	26177402	26189886	1000	+	ENST00000361530.10	5.89781	3.68221	1.53275	2.73951	1.13088	1.30346	3412	0.296157	0.162247	0.544875
chr1	26177508	26189886	1000	+	ENST00000374253.9	2.61685	2.43793	2.67113	3.54594	1.00171	0.674214	3417	0.391149	0.233199	0.662404
chr1	26279175	26281522	1000	+	ENST00000270792.9	183.939	186.03	169.706	52.5355	42.7694	52.1417	3445	0.214695	4.37561e-05	0.016324
chr1	26280121	26281522	1000	+	ENST00000319041.6	17.8883	27.8956	39.0912	6.14138	4.49665	5.3517	3446	0.206046	0.0631206	0.319942
chr1	26317956	26320523	1000	+	ENST00000374213.2	1.02278	0.909078	0.865874	0.065763	0	0	3464	0.494696	0.0015012	0.0737678
chr1	26321858	26354785	1000	-	ENST00000308182.9	1.80035	3.19075	4.3612	0	0	0	3468	0.289558	0.0675255	0.333028
chr1	26321858	26354785	1000	-	GSE108541_merged.508.2	3.51196	5.4188	3.10886	0	0	0	3469	0.188962	0.0138011	0.128274
chr1	26321858	26354785	1000	-	GSE108541_merged.508.3	1.366	2.4743	3.36302	0	0	0	3470	0.346195	0.0843132	0.378422
chr1	26432366	26471896	1000	+	GSE108541_merged.510.13	1.40949	2.16899	0.634373	0	0	0.691897	3505	0.367329	0.182311	0.58205
chr1	26472462	26475972	1000	+	ENST00000479815.5	0.872994	2.60963	6.7674	3.02173	0.457907	1.86987	3524	0.340001	0.40645	0.838946
chr1	26472476	26475972	1000	+	ENST00000460563.5	6.88448	10.4618	37.7931	15.0869	4.52144	15.478	3525	0.335273	0.472249	0.842291
chr1	26472505	26475972	1000	+	ENST00000464888.5	9.18228	18.3115	23.3592	10.8625	4.88821	7.55605	3526	0.301114	0.190794	0.597122
chr1	26472516	26475972	1000	+	ENST00000467700.5	7.54745	13.1723	16.9744	13.4903	0.723051	12.4895	3529	0.0568171	0.0528312	0.286879
chr1	26529766	26575030	1000	+	ENST00000374168.6	44.4914	47.1572	47.3325	26.499	20.0077	25.9116	3536	0.395301	0.00203764	0.0839733
chr1	26729656	26782110	1000	+	ENST00000636219.1	1.3952	2.93047	2.36584	2.90435	0.126724	3.81217	3573	0.204562	0.0800251	0.367885
chr1	26787471	26798398	1000	+	GSE108541_merged.517.1	1.98063	1.13439	0.391363	0.811338	0	0.251015	3584	0.305831	0.0834816	0.37635
chr1	26826729	26857602	1000	+	GSE108541_merged.518.2	0	0	0	4.70851	0	0	3593	0.452681	0.504154	0.842291
chr1	26863137	26864457	1000	+	ENST00000339276.5	236.714	267.58	268.346	66.944	54.3723	65.6181	3599	0.199026	0.000993162	0.0626874
chr1	26921725	26946873	1000	+	GSE108541_merged.522.2	1.37644	8.1355	2.40434	8.92693	0.910817	0.944361	3613	0.201264	0.318046	0.765552
chr1	26921727	26946873	1000	+	GSE108541_merged.522.4	1.96422	9.6131	4.16011	3.54586	0.324106	1.40612	3614	0.13709	0.125665	0.474089
chr1	26921727	26946873	1000	+	GSE108541_merged.522.5	1.51865	6.83391	1.57744	6.40788	0.329345	0.992101	3615	0.141846	0.167713	0.555672
chr1	26993706	27000898	1000	+	ENST00000522111.2	23.0533	25.6249	18.1265	3.21617	2.59733	4.12649	3625	0.133006	0.00434623	0.108852
chr1	26994318	27000898	1000	+	ENST00000531285.1	5.12773	5.59121	9.69856	0.633097	1.32445	0.345901	3626	0.426287	0.113868	0.448223
chr1	27005019	27012836	1000	-	ENST00000289166.5	20.0558	25.8335	24.332	5.35969	3.30003	4.72675	3627	0.151	0.00284201	0.0961228
chr1	27234718	27308633	1000	+	GSE108541_merged.533.3	0.7918	2.26411	0.503631	3.03989	0.52376	3.93226	3643	0.407533	0.207625	0.624268
chr1	27342021	27353937	1000	+	ENST00000318074.9	0.195332	3.64839	2.34026	1.92525	0.212106	0.962238	3663	0.346427	0.383939	0.82546
chr1	27355390	27366965	1000	-	ENST00000357582.2	6.30407	8.35084	6.12259	1.7315	1.19862	2.26643	3680	0.241784	0.0112413	0.11414
chr1	27534302	27603633	1000	-	ENST00000374011.6	0.53108	1.10873	2.65379	0.72047	0.053563	0.771558	3699	0.455869	0.336972	0.784885
chr1	27666060	27672218	1000	-	ENST00000361157.10	4.81412	7.0379	4.64889	1.72612	1.09044	1.71495	3725	0.273344	0.0140066	0.129324
chr1	27934992	27959157	1000	+	ENST00000373894.7	10.7704	11.2546	11.333	0.821686	0	0.916157	3776	0.0626298	0.000827941	0.0583951
chr1	27935038	27956847	1000	+	ENST00000373888.8	2.34992	1.64117	2.19174	0.196684	0	0.024438	3779	0.307432	0.00977706	0.110553
chr1	28147165	28193936	1000	-	ENST00000539896.1	4.69158	4.79166	4.62035	0	0.525562	0.953053	3803	0.320936	0.0810764	0.370705
chr1	28149672	28193936	1000	-	ENST00000305392.3	3.2455	2.20548	2.55685	1.05838	0.602295	0.65044	3804	0.385688	0.0248978	0.182447
chr1	28369738	28500369	1000	+	GSE108541_merged.571.7	2.43751	2.53287	2.15797	0.574556	0.484515	1.23174	3831	0.413378	0.0505757	0.279228
chr1	28505979	28510892	1000	+	ENST00000413987.1	6.72759	5.13227	6.61946	0.869018	0.966289	4.02588	3841	0.285029	0.200681	0.613316
chr1	28505979	28538741	1000	+	GSE108541_merged.575.2	4.06166	4.7107	13.0289	6.48791	1.56442	10.0368	3842	0.276284	0.320455	0.768208
chr1	28505979	28539300	1000	+	ENST00000649185.1	1.11662	1.45704	2.88554	2.48356	0.376545	0.691581	3843	0.387824	0.257225	0.696145
chr1	28506054	28539300	1000	+	GSE108541_merged.575.11	0	6.49066	0	0	0	1.64204	3850	0.387582	0.622417	0.855365
chr1	28508558	28508829	1000	+	ENST00000363217.1	0.65811	1.73488	1.74416	0.005761	0	0.758496	3856	0.464022	0.286588	0.734102
chr1	28518256	28538741	1000	+	ENST00000373831.7	11.7552	10.0974	15.2074	7.71249	0.162187	10.7121	3859	0.0369498	0.0313475	0.209586
chr1	28736949	28769775	1000	+	ENST00000478283.5	1.37029	2.77971	0.202942	1.01589	0.364439	1.1809	3921	0.394768	0.285261	0.73265
chr1	28887090	29120046	1000	+	ENST00000647103.1	1.10774	0.846297	0.277532	0.562432	0	0.323374	3934	0.41708	0.0508426	0.280244
chr1	28887091	29120046	1000	+	GSE108541_merged.587.7	1.2014	0.640595	0.158128	2.08973	0.30119	0.977892	3937	0.464008	0.123749	0.470087
chr1	28887110	29120046	1000	+	GSE108541_merged.587.13	1.40818	2.02148	2.43318	2.39656	0.661636	2.70997	3943	0.436722	0.138949	0.500972
chr1	29147777	29181987	1000	-	GSE108541_merged.592.2	0.538663	2.15772	2.46038	2.45302	0.374652	3.07666	3986	0.401418	0.331166	0.779256
chr1	29192872	29230942	1000	-	ENST00000373791.7	1.94176	1.9661	2.55992	4.0229	0.707173	4.25513	3995	0.344332	0.0831943	0.375774
chr1	29236548	29326813	1000	+	ENST00000428026.6	9.87059	12.4617	12.3831	7.15349	5.02804	9.10774	4019	0.430569	0.0684658	0.335809
chr1	30869479	30909168	1000	-	GSE108541_merged.602.4	10.6389	0	0	0	0	0	4067	0.291711	0.569006	0.842291
chr1	31259709	31296800	1000	-	GSE108541_merged.606.4	2.21865	3.09586	0	3.38159	0	2.62359	4116	0.144625	0.0830153	0.375452
chr1	31413115	31434680	1000	+	ENST00000373709.7	166.328	186.718	192.686	15.7027	10.6729	9.80025	4141	0.0559835	0.00244901	0.0897704
chr1	31413202	31434680	1000	+	GSE108541_merged.608.17	1.52863	8.78459	1.01406	0	0	0	4142	0.213394	0.27705	0.722522
chr1	31413812	31434680	1000	+	ENST00000536384.2	0.624619	3.24907	0.616657	0	0	0	4145	0.394843	0.309676	0.757645
chr1	31576484	31587686	1000	+	ENST00000457433.6	0.547911	2.48562	2.16574	0	0	0	4165	0.432699	0.261083	0.701849
chr1	31576534	31587686	1000	+	ENST00000271064.11	103.158	121.336	121.631	0	0	0	4166	0.00886085	4.32184e-05	0.0162495
chr1	31576541	31585036	1000	+	ENST00000461030.5	0.586988	1.91091	0.872847	0	0	0	4167	0.473281	0.181271	0.580169
chr1	31577033	31587686	1000	+	ENST00000481165.5	1.13585	1.63929	1.03019	0	0	0	4170	0.425362	0.0203815	0.161956
chr1	31585150	31586709	1000	+	ENST00000480586.1	7.25361	0.017307	0.034328	0	0	0	4175	0.343485	0.561512	0.842291
chr1	31906420	31938379	1000	-	GSE108541_merged.622.1	8.65251	13.1825	9.34596	0	0	0	4269	0.0865106	0.00321019	0.100479
chr1	31906420	31938379	1000	-	GSE108541_merged.622.2	0.64816	2.3508	0.933416	0	0	0	4270	0.43465	0.201949	0.615226
chr1	31906420	31938379	1000	-	GSE108541_merged.622.3	0.79003	1.47111	1.17065	0	0	0	4271	0.478	0.045468	0.261613
chr1	32013925	32043882	1000	+	ENST00000307714.12	2.65835	5.3551	1.54878	3.18259	0	1.37004	4295	0.110168	0.022473	0.171722
chr1	32108052	32176568	1000	+	GSE108541_merged.629.2	1.68614	0.651065	0.718213	2.06818	0	0	4314	0.28444	0.18457	0.585812
chr1	32200385	32205461	1000	+	ENST00000373602.9	2.24327	2.08378	2.17869	0.704367	0.051118	0.384839	4325	0.265114	0.00143075	0.0723795
chr1	32216199	32222359	1000	-	ENST00000344461.7	1.2727	0.747856	0.349529	0.095455	0	0.164154	4351	0.484278	0.120358	0.462813
chr1	32292080	32333635	1000	+	GSE108541_merged.637.1	10.924	0	0	35.6367	0	6.49249	4383	0.0539924	0.202002	0.615305
chr1	32621857	32650903	1000	-	GSE108541_merged.643.13	1.23626	0.790006	0.535875	1.55658	0.25901	1.33923	4443	0.453132	0.0184247	0.152579
chr1	32651209	32668738	1000	+	ENST00000401893.7	0.0844	0.049098	0.051472	7.02762	0.204679	0.041084	4454	0.477715	0.594533	0.842291
chr1	32681490	32702949	1000	-	ENST00000373484.4	1.68073	1.05314	0.670024	0	0	0	4472	0.42921	0.0769326	0.360386
chr1	32780250	32817816	1000	-	ENST00000616261.1	6.02665	4.72509	3.75797	5.17768	2.63717	2.9797	4489	0.452731	0.0853731	0.381183
chr1	32894740	32901438	1000	-	GSE108541_merged.652.4	3.49653	4.22807	3.31139	3.37555	1.36493	5.24617	4529	0.364892	0.0840714	0.377718
chr1	32936480	32964879	1000	-	GSE108541_merged.653.3	2.83147	2.71222	1.60252	0.424831	0.695527	0.920212	4535	0.491737	0.14352	0.509885
chr1	32936667	32964879	1000	-	ENST00000235150.4	7.79721	7.57015	7.18431	4.28707	2.42813	3.39069	4536	0.323252	0.000575947	0.0499546
chr1	33007983	33036992	1000	-	GSE108541_merged.655.2	1.85281	2.73286	2.39283	1.17699	0.469403	1.4813	4544	0.37448	0.0384448	0.237003
chr1	33007983	33036992	1000	-	GSE108541_merged.655.3	2.53518	1.82785	3.70501	0.906974	0.430991	1.04333	4545	0.387267	0.102629	0.42283
chr1	33013206	33036992	1000	-	ENST00000550338.5	5.4644	8.67141	10.534	4.17239	1.728	3.16383	4553	0.254502	0.0696132	0.339572
chr1	33323622	33375593	1000	-	ENST00000431992.5	2.16921	0.945038	0	0	0	0	4606	0.412153	0.336017	0.784043
chr1	33323623	33349885	1000	-	GSE108541_merged.665.2	1.29282	3.61739	2.81824	1.73905	0.585974	0.705596	4607	0.382776	0.201806	0.61508
chr1	33323625	33349885	1000	-	ENST00000373418.7	29.2017	20.6729	21.5345	9.42233	8.13776	17.8758	4610	0.331357	0.125764	0.474367
chr1	33323625	33349885	1000	-	GSE108541_merged.665.4	14.8294	12.503	9.69252	16.0672	8.17254	11.398	4612	0.474244	0.0427415	0.252116
chr1	33323625	33430643	1000	-	GSE108541_merged.665.5	0	9.46416	9.62801	0	0	0	4615	0.310388	0.572821	0.842291
chr1	33324688	33349885	1000	-	ENST00000467894.5	0.992932	1.79314	1.56255	0.507481	0	0.408077	4616	0.3508	0.0319781	0.211978
chr1	33472644	33496507	1000	+	ENST00000361328.7	0.992616	1.10213	0	0	0	0.349127	4630	0.499215	0.318211	0.765706
chr1	34755046	34758512	1000	+	ENST00000338513.1	38.6512	39.5659	39.4843	0	0.169739	0	4661	0.0314152	2.86161e-06	0.00641864
chr1	34759740	34763724	1000	+	ENST00000339480.1	2.31324	2.42799	2.54063	0	0	0	4662	0.296399	0.000108036	0.0237455
chr1	34781188	34786369	1000	+	ENST00000373366.2	30.4117	39.5453	28.9213	7.19995	5.52669	6.48626	4664	0.166333	0.00319562	0.100457
chr1	34782277	34786369	1000	+	ENST00000373362.3	16.736	13.0199	18.3333	0	0	0.965944	4665	0.0618971	0.0165741	0.143118
chr1	34986979	35031968	1000	-	ENST00000357182.8	1.90015	0.881505	1.16439	1.03905	0	0	4684	0.307744	0.103969	0.425913
chr1	35176377	35190593	1000	-	ENST00000470472.5	3.36148	1.9812	0.216562	0.467504	0.067886	0.380393	4710	0.263266	0.202092	0.615463
chr1	35182931	35193160	1000	-	ENST00000357214.5	43.7398	43.1104	66.0202	47.6369	8.40046	40.4108	4717	0.0960666	0.0356014	0.226111
chr1	35268712	35422058	1000	+	GSE108541_merged.682.3	6.87882	3.49691	3.04843	4.06715	0.793498	3.68191	4721	0.185111	0.0246609	0.181415
chr1	35601583	35641844	1000	-	ENST00000373237.3	73.1309	68.6659	64.213	39.6372	36.0536	40.4918	4769	0.494507	0.00267926	0.0933795
chr1	35734263	35769979	1000	-	GSE108541_merged.692.7	1.78636	1.86637	0	0.926298	0	1.62506	4777	0.268049	0.174704	0.56843
chr1	35736404	35769979	1000	-	ENST00000318121.7	6.41564	3.37374	5.74952	5.57796	2.47394	4.10346	4780	0.445565	0.160917	0.542582
chr1	36136569	36149514	1000	-	ENST00000616395.4	1.65083	2.34918	5.39827	0.957435	0	0	4816	0.241653	0.174308	0.567888
chr1	36155964	36180849	1000	+	ENST00000316156.8	6.63042	7.72791	4.58233	1.24051	1.16765	1.39197	4826	0.265501	0.022051	0.169566
chr1	36156174	36180849	1000	+	GSE108541_merged.704.3	2.2768	3.86678	4.08842	0.946426	0.612474	0.555853	4828	0.370573	0.0751466	0.355257
chr1	36156174	36180849	1000	+	GSE108541_merged.704.4	5.55882	5.7188	1.89532	1.51121	1.01511	0.371873	4829	0.285077	0.197256	0.607975
chr1	36156201	36180849	1000	+	ENST00000373151.6	7.37246	7.49237	13.9663	1.55113	0.372873	2.24333	4831	0.118483	0.0452206	0.260799
chr1	36156201	36180849	1000	+	GSE108541_merged.704.7	31.1374	35.9649	26.3735	5.97004	5.10447	3.54813	4832	0.169502	0.0163011	0.141595
chr1	36224418	36304473	1000	+	GSE108541_merged.705.3	2.86617	4.04349	3.88388	0	0	3.08223	4844	0.221156	0.261941	0.702703
chr1	36224437	36305357	1000	+	GSE108541_merged.705.6	3.53869	3.59142	2.32056	3.5177	0.776212	1.26129	4847	0.256321	0.037279	0.232521
chr1	36306386	36321723	1000	+	ENST00000453908.7	2.43897	4.66838	2.00719	2.17689	0.270183	1.66542	4854	0.191565	0.0227277	0.172848
chr1	36322280	36323615	1000	-	ENST00000490466.1	0	2.00608	0	5.31757	0	3.73293	4863	0.252781	0.182448	0.582222
chr1	36339627	36385910	1000	-	GSE108541_merged.709.5	3.3281	2.81232	2.70245	2.445	0.563536	2.31741	4869	0.26529	0.00319414	0.100457
chr1	37681569	37692263	1000	-	GSE108541_merged.723.2	0.557961	0	1.18944	2.29463	0	0.842239	4973	0.447396	0.351596	0.798998
chr1	37808145	37809454	1000	+	ENST00000373042.4	1.18649	3.43425	0.831713	0.445451	0.343603	2.4992	5015	0.424121	0.415225	0.842291
chr1	37862084	37947057	1000	-	ENST00000373024.7	2.08711	1.65773	2.45488	0	0	0	5024	0.345728	0.00939265	0.110553
chr1	37996769	38005606	1000	-	ENST00000373016.3	2.47415	3.85326	2.66104	3.42623	0.638496	4.32757	5044	0.251243	0.0440457	0.256685
chr1	37996769	38005606	1000	-	ENST00000485803.5	0.800548	0.339922	0.63408	0.760148	0	0	5045	0.493944	0.178051	0.574488
chr1	38885806	38941866	1000	-	ENST00000372990.5	6.85093	6.10504	7.65102	0	0	0	5092	0.13292	0.000617739	0.0513825
chr1	39105380	39487177	1000	+	GSE108541_merged.746.6	5.59187	3.52806	2.08506	2.12069	0	0	5109	0.110497	0.0640421	0.322734
chr1	39105408	39487177	1000	+	GSE108541_merged.746.7	3.22256	1.48995	6.68446	1.79432	0	0	5110	0.185342	0.211234	0.630042
chr1	39105428	39487177	1000	+	GSE108541_merged.746.10	3.32578	6.80791	3.36722	1.29759	0	0	5114	0.120483	0.0473344	0.268524
chr1	39560815	39576551	1000	-	ENST00000372858.7	0.423979	0	0	30.1365	0.115968	0.026534	5173	0.205834	0.496419	0.842291
chr1	39560815	39576551	1000	-	ENST00000372862.7	0.800509	0	0.149937	3.50803	0.148309	0.030355	5174	0.457397	0.478276	0.842291
chr1	39565105	39575937	1000	-	ENST00000470443.5	8.2747	0.777328	1.44497	1.12718	0.475478	0.191258	5189	0.304362	0.40993	0.841315
chr1	39738860	39753716	1000	+	GSE108541_merged.757.2	1.71643	1.7288	0.312052	4.85333	0.486255	4.90294	5208	0.293027	0.04999	0.277306
chr1	39955129	39969968	1000	+	ENST00000372811.9	5.5614	6.56973	4.78742	1.07484	1.17271	0	5258	0.322462	0.157955	0.537503
chr1	40040232	40072649	1000	+	ENST00000372797.7	42.8068	54.6682	60.762	24.0839	5.89085	10.6084	5268	0.0765395	0.0185863	0.153348
chr1	40040239	40072649	1000	+	ENST00000372802.5	2.34857	25.9548	18.0546	2.82129	2.49113	1.05347	5269	0.362016	0.567926	0.842291
chr1	40040751	40072649	1000	+	ENST00000372798.5	16.0293	27.4761	45.0191	9.66683	4.46644	5.78672	5276	0.179472	0.118809	0.459348
chr1	40040752	40072649	1000	+	ENST00000340450.7	28.638	17.1694	21.8118	9.59226	3.97242	10.889	5277	0.148162	0.0193149	0.157072
chr1	40040881	40072649	1000	+	GSE108541_merged.772.16	0.212212	8.24846	9.0565	3.02139	0.291167	0	5284	0.231256	0.500736	0.842291
chr1	40072725	40097727	1000	-	ENST00000530704.6	0	4.30338	0	5.79263	0	0	5294	0.193507	0.397453	0.832895
chr1	40691715	40771383	1000	+	ENST00000425457.6	1.41117	0.722878	0.029015	1.35556	0.112798	1.18217	5385	0.39039	0.127904	0.478903
chr1	40861050	40862366	1000	-	ENST00000372638.3	18.7577	25.989	19.0209	12.6823	9.68519	13.251	5413	0.416055	0.0348814	0.223489
chr1	40979695	41012565	1000	+	ENST00000650070.1	10.3768	10.3003	9.25711	5.93824	3.31384	4.05847	5419	0.306668	0.00494515	0.110553
chr1	41027201	41242165	1000	-	ENST00000337495.9	2.40904	3.30035	1.63253	2.01299	0.601054	1.17746	5451	0.317594	0.028049	0.195766
chr1	41027201	41242165	1000	-	ENST00000372597.5	0	1.07619	0.700823	1.78147	0	1.48744	5453	0.432344	0.26471	0.706561
chr1	41847190	42035925	1000	-	ENST00000489103.5	1.16788	1.39531	2.27016	0.768519	0	0.471246	5494	0.332528	0.0650578	0.325642
chr1	42176461	42335877	1000	-	GSE108541_merged.808.1	0	1.11911	0	1.52786	0	0.843052	5502	0.458438	0.252512	0.690158
chr1	42682986	42702349	1000	+	ENST00000436427.1	15.8871	0.298854	0.205084	2.54336	0.546814	1.02839	5561	0.224884	0.509326	0.842291
chr1	42683155	42697262	1000	+	ENST00000467957.1	22.1058	0.139923	0.155548	19.3949	0.094759	0.062227	5562	0.0560472	0.376726	0.819996
chr1	42746334	42767084	1000	-	ENST00000397054.7	2.95658	1.50381	1.32452	2.71167	1.00188	0.129724	5566	0.486116	0.469675	0.842291
chr1	42746374	42767084	1000	-	ENST00000296388.9	3.69935	3.3656	3.45144	1.45654	1.19582	4.2308	5569	0.453123	0.27635	0.721534
chr1	42817221	42844993	1000	+	GSE108541_merged.823.7	0.609757	0.406924	0.837462	2.3452	0.051292	1.25189	5602	0.402923	0.0936804	0.401444
chr1	42925374	42959272	1000	-	ENST00000426263.8	89.3528	96.0798	93.9793	41.7985	32.8933	44.1843	5621	0.324066	0.00216527	0.0858037
chr1	43358954	43363203	1000	+	ENST00000310955.10	72.1349	68.0894	83.4981	29.1908	10.5104	28.4039	5693	0.101913	0.00726986	0.110553
chr1	43359012	43363203	1000	+	ENST00000372462.1	63.6741	78.6216	60.1525	12.9307	19.6136	14.9033	5694	0.348374	0.0213411	0.166266
chr1	43363295	43368092	1000	-	GSE108541_merged.840.1	2.7885	4.1357	3.078	0	0	0	5697	0.228737	0.00661685	0.110553
chr1	43363396	43368092	1000	-	ENST00000372458.7	28.5694	28.995	25.517	22.0109	12.28	20.8063	5699	0.345688	0.000355346	0.0394333
chr1	43363397	43367914	1000	-	ENST00000621943.4	13.2531	14.4303	13.3372	6.77782	1.45559	18.9795	5700	0.0946212	0.0891206	0.390414
chr1	43363755	43368092	1000	-	ENST00000464204.5	4.65314	2.54635	1.16521	0.852737	0.648137	0.072759	5705	0.357707	0.270369	0.713879
chr1	43363835	43368092	1000	-	ENST00000487209.5	3.37777	2.83316	0.036305	5.51997	0.991955	6.32683	5707	0.29022	0.253472	0.691193
chr1	43364543	43368092	1000	-	ENST00000465321.5	1.69892	1.24465	0.87677	0	0	0	5714	0.408767	0.0350369	0.224107
chr1	43383968	43389808	1000	-	ENST00000372457.8	15.2107	15.4268	14.7211	11.0062	7.3206	13.0792	5719	0.428151	0.0213096	0.166148
chr1	43389894	43453926	1000	+	ENST00000634258.2	0.861581	2.05803	2.88939	1.6998	0	2.06625	5725	0.259397	0.159988	0.541067
chr1	43389950	43453926	1000	+	GSE108541_merged.842.6	2.15542	0.909924	0	1.13123	0	1.05879	5730	0.291396	0.153906	0.529192
chr1	43530875	43623666	1000	+	ENST00000359947.8	18.51	26.6523	17.9759	16.0019	11.9752	34.2799	5765	0.492113	0.356329	0.803714
chr1	43530889	43623666	1000	+	ENST00000438120.5	32.1064	32.8582	43.8366	57.1187	12.834	19.6722	5766	0.211353	0.111096	0.44163
chr1	43970007	43973369	1000	+	ENST00000524776.5	0.448382	2.00259	0	0	0	0	5908	0.499624	0.427686	0.842291
chr1	43974947	43978295	1000	+	ENST00000236067.8	20.9574	10.3743	36.2665	33.5797	6.66068	12.4228	5925	0.231296	0.273893	0.718223
chr1	43974978	43978295	1000	+	GSE108541_merged.857.10	0	4.54782	0	0	0	0	5932	0.453128	0.599941	0.842291
chr1	43976054	43978295	1000	+	ENST00000498664.1	8.31123	0.994267	2.07011	3.50517	0.917838	1.11745	5935	0.295678	0.364335	0.811588
chr1	43979236	43991177	1000	+	GSE108541_merged.858.4	0.561732	3.75579	6.29293	2.25168	0.716399	3.26835	5940	0.457157	0.568447	0.842291
chr1	43979935	43991177	1000	+	ENST00000309519.8	3.52598	3.08986	3.39571	0	0	0	5945	0.231779	0.000258494	0.0344901
chr1	43991607	43996528	1000	+	ENST00000372318.7	1.6859	0.469588	1.09258	1.10217	0	0.815524	5952	0.350209	0.0977746	0.411302
chr1	44221069	44355259	1000	-	ENST00000372257.6	20.2611	26.0622	30.507	18.8524	12.8421	26.1909	6029	0.4814	0.207569	0.624165
chr1	44221081	44355357	1000	-	GSE108541_merged.865.5	7.10012	3.6693	3.34692	6.65404	0.780294	2.95417	6032	0.147173	0.0222389	0.170499
chr1	44221090	44355259	1000	-	GSE108541_merged.865.9	1.41577	2.49443	0.841097	4.18003	0.499157	0.595753	6035	0.300251	0.208556	0.625934
chr1	44405193	44651724	1000	+	ENST00000355387.6	5.25226	8.21093	3.24948	0	0	0	6050	0.135603	0.031316	0.209462
chr1	44631731	44649769	1000	+	ENST00000335497.11	0.015792	0.019182	0.006096	5.315	0.012303	0.035183	6058	0.432583	0.49525	0.842291
chr1	44631969	44651724	1000	+	GSE108541_merged.867.13	5.04973	5.25283	0.689032	7.59147	0	7.07991	6063	0.0616946	0.025574	0.18533
chr1	44632254	44651724	1000	+	ENST00000475378.5	2.08771	0.771742	0.598303	9.5433	0.487003	0.452674	6071	0.261562	0.352415	0.799881
chr1	44638295	44651724	1000	+	ENST00000474394.5	0.730045	0	0	2.21712	0	0	6077	0.446286	0.376036	0.819544
chr1	44653246	44674555	1000	-	ENST00000372237.7	2.58153	2.51877	2.73859	0.671535	0.27002	0.590229	6080	0.313742	0.00102539	0.0633358
chr1	44738099	44767767	1000	+	GSE108541_merged.872.1	6.65915	5.56356	0	0	0	0	6108	0.150891	0.299725	0.749075
chr1	44778389	44778575	1000	+	ENST00000384690.1	2.97653	0.001456	0.001637	0.005215	0.00041	0.00105	6134	0.498862	0.567157	0.842291
chr1	45012251	45015575	1000	+	ENST00000494399.5	2.2374	1.85867	2.51856	1.61457	0.470411	1.57326	6188	0.365414	0.0275962	0.193959
chr1	45012690	45014836	1000	+	ENST00000469548.5	6.30128	0.110574	0.26182	5.05184	0.126339	0.216362	6193	0.182285	0.372431	0.817246
chr1	45340220	45343975	1000	+	ENST00000495703.5	0.675327	0.487246	0.284645	2.31586	0	0.200064	6252	0.367837	0.176927	0.57225
chr1	45514506	45521857	1000	-	GSE108541_merged.895.4	2.09242	3.41848	0.848037	0.038994	0.397035	0.980718	6275	0.443756	0.356481	0.803873
chr1	45550782	45570049	1000	+	ENST00000621846.4	11.4227	7.81056	3.7673	11.7928	5.43455	1.1539	6282	0.468834	0.621602	0.854839
chr1	45551066	45570049	1000	+	ENST00000351829.8	5.6519	20.6033	11.6533	9.91143	3.13717	15.3911	6288	0.221272	0.223498	0.648352
chr1	45628227	45687146	1000	-	GSE108541_merged.903.7	4.78441	4.03021	4.57348	0.910473	0.538958	1.4297	6343	0.255429	0.0122531	0.119788
chr1	45803588	46036124	1000	+	GSE108541_merged.909.2	6.59526	5.39363	7.45842	1.13884	0	1.03134	6369	0.0992079	0.00570414	0.110553
chr1	46174743	46185958	1000	+	GSE108541_merged.915.1	1.87217	3.62264	4.834	0	0	0	6395	0.272403	0.075834	0.357344
chr1	46180525	46196483	1000	+	GSE108541_merged.915.8	3.20746	3.10501	2.65656	0	0	0	6403	0.241614	0.000755669	0.0560612
chr1	46188682	46198443	1000	-	ENST00000371984.7	30.9931	31.4043	34.6592	21.3966	16.4793	24.8267	6410	0.479916	0.0360474	0.227757
chr1	46303697	46316776	1000	+	ENST00000489056.5	5.3458	6.79272	0	7.20503	3.09101	12.7203	6441	0.44674	0.615196	0.851118
chr1	46557407	46604294	1000	-	ENST00000341183.9	1.44818	0	0	2.55469	0	0	6485	0.358268	0.368855	0.814815
chr1	46632736	46668454	1000	-	ENST00000576409.5	7.57731	7.77127	8.12484	5.97873	2.67408	6.04091	6520	0.312228	0.0103409	0.110553
chr1	47023567	47050751	1000	+	ENST00000371901.3	2.39823	2.34015	2.27072	0	0	0	6587	0.297033	2.08236e-05	0.0119268
chr1	47183592	47190055	1000	-	ENST00000294338.6	16.388	18.5401	17.6265	0	0.189825	0	6603	0.0702182	7.73276e-05	0.0207327
chr1	51236338	51273455	1000	+	GSE108541_merged.958.2	2.99206	0	0	0	0	0	6758	0.49914	0.569006	0.842291
chr1	51759623	51788469	1000	+	ENST00000475697.5	0.202135	0.111296	0.035017	8.30477	0.020027	0.228958	6851	0.32246	0.40678	0.839157
chr1	51789190	51878937	1000	-	ENST00000354831.11	2.13606	1.66421	2.05442	0	0	6.13509	6858	0.332157	0.51614	0.842291
chr1	52142093	52346686	1000	+	ENST00000287727.7	5.25229	4.8857	5.47736	3.61216	2.23954	3.7526	6899	0.449992	0.0131043	0.124444
chr1	52687561	52698165	1000	-	ENST00000486918.1	1.51636	1.42342	0.700802	0.84322	0.164958	0.216568	6965	0.387451	0.0620831	0.316761
chr1	53014967	53051703	1000	+	ENST00000435345.6	3.99402	3.12078	5.07437	5.85841	2.10213	3.56629	7033	0.466558	0.161088	0.54291
chr1	53214374	53220617	1000	-	ENST00000470385.5	1.03028	1.24905	1.85173	1.76886	0.372918	2.48108	7069	0.455334	0.199455	0.611505
chr1	53245748	53328070	1000	-	GSE108541_merged.1019.2	1.53923	1.70085	2.10437	0.660489	0.404247	1.31273	7082	0.489987	0.124871	0.472435
chr1	53245748	53328070	1000	-	GSE108541_merged.1019.3	1.27591	2.14433	0.794394	0.734446	0.214649	0.595553	7083	0.392317	0.0680989	0.334733
chr1	53245748	53328070	1000	-	GSE108541_merged.1019.4	1.52684	0.515663	1.10499	3.47315	0.204976	0.620535	7084	0.332899	0.207557	0.624163
chr1	53765459	53838860	1000	-	ENST00000371429.3	12.2344	8.2089	14.2665	4.26966	0	2.82913	7117	0.0407284	0.012662	0.122019
chr1	53946352	53968168	1000	+	ENST00000319223.8	10.817	10.0007	10.8631	6.5894	3.90271	8.22691	7162	0.347481	0.0267479	0.190239
chr1	53946660	53968168	1000	+	GSE108541_merged.1028.6	0.281668	1.45307	0.384147	0.383552	0	0.461873	7165	0.493903	0.237818	0.669356
chr1	54032018	54053504	1000	-	GSE108541_merged.1029.5	14.4087	15.6931	13.19	8.62873	5.40143	6.26084	7178	0.332724	0.00622145	0.110553
chr1	54542180	54611397	1000	+	GSE108541_merged.1040.1	1.23049	2.98691	3.57144	0	0	0	7239	0.334068	0.123896	0.470403
chr1	54542247	54611397	1000	+	GSE108541_merged.1040.2	3.46798	0	0	0	0	0	7240	0.471703	0.569006	0.842291
chr1	54564566	54611397	1000	+	GSE108541_merged.1040.7	1.73866	2.21835	0.85634	0	0	0	7245	0.343689	0.0668231	0.330929
chr1	54779711	54801310	1000	-	ENST00000371276.8	0.593294	3.11406	3.02996	0	0	0	7276	0.391605	0.294128	0.743095
chr1	54849632	54887271	1000	-	ENST00000371269.8	136.195	134.189	42.6034	120.574	50.4786	114.711	7287	0.262441	0.161851	0.544187
chr1	54886874	54888459	1000	+	ENST00000415336.1	0.855379	1.01159	1.11849	1.06569	0	1.14212	7299	0.366396	0.0336053	0.218361
chr1	55066358	55215371	1000	-	ENST00000294383.6	7.89712	9.23187	6.99952	4.27286	0	0	7313	0.0496419	0.0554819	0.295609
chr1	58480718	58546802	1000	-	ENST00000371226.7	1.55241	2.11607	1.43793	2.85523	0.759905	0.94426	7447	0.440038	0.139751	0.502568
chr1	58480877	58546802	1000	-	GSE108541_merged.1063.16	2.93241	3.88271	5.02784	1.99131	1.38013	1.03885	7450	0.487392	0.167041	0.55447
chr1	58654738	58700092	1000	-	ENST00000472487.5	1.66607	1.73217	0	1.52412	0	0	7465	0.252122	0.20004	0.612346
chr1	59296990	59762730	1000	+	ENST00000303721.11	2.19072	2.75938	3.60028	1.83919	0.901574	1.81522	7521	0.451139	0.0908942	0.394794
chr1	61057563	61057906	1000	-	GSE108541_merged.1091.1	4.12515	4.42413	2.65482	0.096231	0.052678	0.256834	7573	0.198201	0.0115222	0.115818
chr1	62235979	62319456	1000	-	GSE108541_merged.1103.1	1.0833	2.63702	2.64554	0	0	0	7641	0.363655	0.104826	0.427724
chr1	62236978	62319456	1000	-	ENST00000371153.8	12.1607	9.73979	11.2347	0	0	0	7645	0.0836852	0.000406807	0.0424445
chr1	62237543	62319456	1000	-	ENST00000354381.3	2.10754	1.81819	1.69224	0	0	0	7647	0.338407	0.00162984	0.0763193
chr1	62326201	62326485	1000	+	GSE108541_merged.1105.1	4.16158	3.70006	2.62694	0	0	0	7649	0.204897	0.00741366	0.110553
chr1	62454829	62688368	1000	-	ENST00000454575.6	2.89153	0	2.11754	0	0	0	7657	0.485269	0.522368	0.842291
chr1	62455413	62688368	1000	-	ENST00000635123.1	4.34794	8.79446	6.95219	0	0	0	7665	0.139378	0.0185963	0.153397
chr1	63367626	63438562	1000	+	ENST00000263440.5	2.06074	2.02192	0.678026	1.24534	0.677397	0.834011	7744	0.492558	0.195734	0.60528
chr1	63593275	63660245	1000	+	ENST00000371084.7	57.793	63.6221	55.2808	5.50497	4.38558	5.68002	7782	0.0802823	0.000106558	0.0235577
chr1	63593410	63660245	1000	+	ENST00000650546.1	7.14707	0	7.59221	0	0	0	7783	0.32288	0.548885	0.842291
chr1	63623092	63660245	1000	+	ENST00000371083.4	3.62646	3.93593	1.48705	0	0.046332	0	7787	0.229324	0.0642945	0.323406
chr1	63774042	64181498	1000	+	ENST00000371079.5	7.61418	6.64074	6.97262	0	0	0	7791	0.123043	0.000139106	0.0269502
chr1	64350369	64350718	1000	-	GSE108541_merged.1134.1	2.87541	2.71362	2.47393	0	0	0	7807	0.264211	0.000371406	0.040347
chr1	65147548	65232145	1000	+	ENST00000497030.5	8.47639	6.54565	5.45723	3.40831	0.850659	2.64823	7846	0.146412	0.00110078	0.0651742
chr1	65254461	65415815	1000	+	GSE108541_merged.1143.2	1.12601	1.95525	1.93117	0	0	0	7858	0.399327	0.0372188	0.232388
chr1	65420651	65635428	1000	+	ENST00000371060.7	1.52616	1.21651	0.912389	0	0	0	7871	0.42475	0.0194826	0.157906
chr1	65644638	65645144	1000	-	GSE108541_merged.1149.1	17.4675	14.5919	17.0351	0	0	0	7884	0.0586034	0.000191033	0.0302592
chr1	66999331	67054144	1000	-	ENST00000235345.5	3.89062	3.8749	4.38001	1.99667	0	2.05373	7954	0.121388	0.00923438	0.110553
chr1	67412866	67430846	1000	-	ENST00000370990.5	26.3649	27.944	26.6896	22.2766	12.9888	31.4591	7985	0.388985	0.0780684	0.363568
chr1	67412866	67430846	1000	-	GSE108541_merged.1155.4	0	0	0	11.2455	0	0	7986	0.319878	0.504154	0.842291
chr1	67701465	67833467	1000	-	ENST00000370982.3	26.8721	23.9982	27.225	1.44863	1.36034	1.65742	8006	0.0873485	0.000255777	0.0342828
chr1	68125357	68232553	1000	-	ENST00000262348.8	4.90923	4.07517	4.9847	0	0	0	8018	0.181468	0.000857321	0.0591075
chr1	68386033	68451443	1000	+	GSE108541_merged.1167.1	29.9839	26.6909	30.4433	0	0	0	8039	0.0339765	4.85906e-05	0.0168526
chr1	68386033	68451443	1000	+	GSE108541_merged.1167.2	3.70987	2.71163	3.49701	0	0	0	8040	0.237414	0.00368297	0.105083
chr1	68386033	68483687	1000	+	GSE108541_merged.1167.3	0.885704	1.25833	1.30014	0	0	0	8041	0.484436	0.0166895	0.143634
chr1	68386040	68448911	1000	+	GSE108541_merged.1167.4	39.2564	36.3613	38.9853	0	0	0	8042	0.0257185	8.15155e-06	0.00813597
chr1	68474151	68497221	1000	-	ENST00000370966.9	2.1538	1.57797	2.56725	0	0	0	8044	0.346487	0.0174526	0.14767
chr1	68474151	68497221	1000	-	ENST00000456315.6	3.58742	3.10009	3.71084	0.937483	1.05805	0.923734	8045	0.485808	0.00477714	0.110553
chr1	70144804	70205620	1000	-	ENST00000370952.3	3.9783	3.03399	5.00282	0	0	0	8079	0.219882	0.0110005	0.112732
chr1	70205723	70253052	1000	+	GSE108541_merged.1179.6	1.81909	1.03889	0.860476	0.70805	0.286217	0.310882	8089	0.472632	0.0938895	0.401837
chr1	74705971	74733408	1000	-	ENST00000370871.7	1.0378	0.407472	0.856468	0.53147	0	0	8272	0.481202	0.147108	0.516594
chr1	75786220	75795079	1000	+	GSE108541_merged.1207.21	4.26296	4.87127	2.48745	2.96917	1.51941	2.78742	8322	0.372868	0.0425352	0.25137
chr1	75786222	75795079	1000	+	GSE108541_merged.1207.22	4.74632	0.959961	0	0	0	0.210949	8323	0.303598	0.38944	0.829399
chr1	77088989	77219430	1000	-	ENST00000370812.7	4.77544	4.95255	5.94177	1.30028	1.25447	1.46323	8361	0.378312	0.00747188	0.110553
chr1	77810860	77811781	1000	-	ENST00000427577.1	3.525	3.90377	4.41827	1.06043	1.20432	1.47322	8428	0.479893	0.0242949	0.179642
chr1	77979174	78017964	1000	+	ENST00000487931.1	1.6605	1.03204	1.69067	0.164889	0	0.208302	8456	0.395627	0.0304849	0.206042
chr1	78004853	78017964	1000	+	ENST00000370763.5	1.52686	1.6197	1.34121	0.088501	0	0	8462	0.375506	0.00131826	0.0701211
chr1	82068258	82068459	1000	-	GSE108541_merged.1239.1	2.06722	1.25006	1.52543	0	0	0	8556	0.378843	0.0203804	0.161956
chr1	84078061	84238498	1000	+	ENST00000370689.6	2.15977	1.70433	2.12071	0	0	0	8594	0.340227	0.00281308	0.0957936
chr1	84498324	84574480	1000	-	GSE108541_merged.1251.1	7.48941	7.16733	10.064	0	1.22013	1.34844	8640	0.378679	0.161224	0.543127
chr1	84498328	84506565	1000	-	ENST00000370641.3	7.10247	8.76013	8.69787	4.9522	2.0888	9.3851	8641	0.252283	0.104248	0.426651
chr1	84643907	84690545	1000	-	GSE108541_merged.1254.3	2.27744	0.288787	0.490021	0	0	1.59968	8660	0.474884	0.503921	0.842291
chr1	85652807	85708445	1000	-	ENST00000370574.3	6.29692	4.6414	5.64289	0	0	1.79638	8732	0.15202	0.100747	0.418029
chr1	86424085	86456558	1000	+	ENST00000370565.4	6.0955	4.62135	5.84961	0	0	0	8768	0.157143	0.00172749	0.0779802
chr1	86704575	86748184	1000	+	ENST00000370558.8	13.6715	11.6107	12.8366	2.47843	1.78191	2.76485	8784	0.183076	0.00157589	0.0751582
chr1	86862724	86914314	1000	-	ENST00000370554.5	3.25809	4.82422	5.32203	3.69364	1.56177	2.39761	8792	0.387647	0.0905664	0.393862
chr1	86863300	86914314	1000	-	ENST00000401030.4	0	7.75243	5.27978	0	0	3.35765	8795	0.334538	0.619214	0.853553
chr1	87328467	87348923	1000	+	ENST00000370544.9	4.26423	4.4827	4.51075	2.84348	1.96623	2.36952	8819	0.489555	0.0039459	0.105801
chr1	88684221	88836255	1000	+	ENST00000370521.7	6.15038	6.53437	8.05377	1.80285	1.29847	2.46274	8843	0.282166	0.0223359	0.171004
chr1	88852931	88891944	1000	-	ENST00000370500.9	13.8092	12.3879	14.3526	6.60828	5.1598	6.15878	8851	0.39428	0.0048636	0.110553
chr1	89006665	89022894	1000	-	ENST00000370481.8	6.82253	7.18577	6.89977	0	0	0	8867	0.125139	8.68024e-06	0.00813597
chr1	89006868	89022894	1000	-	GSE108541_merged.1292.4	1.21599	1.44291	0.825392	0	0	0	8870	0.434417	0.0247667	0.181898
chr1	89007269	89022894	1000	-	ENST00000493594.6	3.07831	2.12699	3.98937	0	0	0	8871	0.275205	0.0266818	0.189931
chr1	89052318	89065360	1000	-	ENST00000370473.4	5.20866	4.98957	4.55313	0	0	0	8880	0.164421	0.00016433	0.0284971
chr1	89107999	89126114	1000	-	ENST00000370466.3	5.46385	3.56227	2.68262	0	0	0	8891	0.185447	0.0217019	0.16797
chr1	89843422	89936611	1000	+	ENST00000527156.1	9.5108	8.35975	11.0268	1.14689	0.051041	0.798112	8943	0.0751286	0.0027938	0.0954575
chr1	90915297	91021473	1000	-	ENST00000370440.5	1.19589	0	0.775589	1.14344	0	0	8972	0.466537	0.377025	0.820185
chr1	91500892	91525764	1000	+	ENST00000234626.10	2.61686	1.8385	1.97186	2.44328	0.960375	3.04734	8997	0.466356	0.0702746	0.341286
chr1	92029981	92063536	1000	+	ENST00000370383.4	4.38814	3.48974	4.06377	0	0	0	9039	0.202363	0.00109941	0.0651742
chr1	92246401	92298987	1000	-	ENST00000370360.7	2.96542	1.58571	3.58387	0	0	0.957995	9059	0.301976	0.170542	0.560619
chr1	92832000	92841924	1000	+	GSE108541_merged.1327.2	6.55272	9.38981	37.7662	32.183	0.260828	7.61865	9093	0.0296275	0.140064	0.503202
chr1	92842166	92961522	1000	-	ENST00000370310.4	4.18877	3.13091	3.97068	1.22465	1.102	1.15578	9112	0.439118	0.0167055	0.143706
chr1	93149741	93180728	1000	-	ENST00000370282.7	4.95284	5.27055	6.28189	1.74562	1.81443	2.00049	9136	0.462879	0.0153012	0.136349
chr1	93151857	93180728	1000	-	ENST00000370290.7	1.97176	1.39032	1.89588	0.592913	0.370348	0.163204	9137	0.478027	0.0718047	0.346006
chr1	93561790	93681829	1000	-	ENST00000260502.10	16.8727	21.1261	21.8106	10.5129	7.3724	8.77908	9197	0.362953	0.0212002	0.165499
chr1	93562120	93775455	1000	-	GSE108541_merged.1342.6	12.9365	10.148	8.6383	0	0	0	9201	0.0806144	0.00208689	0.084559
chr1	93752923	93775455	1000	-	ENST00000433544.1	22.821	21.9358	21.5721	0	0	0	9213	0.0428037	3.67534e-06	0.00661637
chr1	93764520	93775455	1000	-	GSE108541_merged.1342.15	3.34837	3.66479	3.58746	0	0	0	9215	0.222199	8.22313e-05	0.0215718
chr1	93866282	93879918	1000	-	ENST00000436063.6	10.8527	8.13828	9.18213	3.81546	3.89679	3.78461	9219	0.472223	0.0253297	0.184373
chr1	93885204	93909456	1000	-	ENST00000370238.7	11.0454	10.2693	10.6783	1.69521	1.74096	1.59955	9226	0.236958	0.000124959	0.0257205
chr1	93887033	93909456	1000	-	ENST00000615724.1	1.66636	2.89373	1.75312	0.17757	0.221282	0.365225	9227	0.389719	0.0542545	0.291474
chr1	94171750	94237633	1000	-	ENST00000260526.10	11.2384	12.7064	11.5617	3.78043	2.09808	2.61535	9252	0.196477	0.00226111	0.0873265
chr1	94171750	94247850	1000	-	GSE108541_merged.1350.4	17.3199	13.2622	16.986	1.11305	0.904094	1.31928	9254	0.11096	0.00214626	0.0854181
chr1	94418454	94518666	1000	+	ENST00000370214.8	16.2007	15.2849	17.9062	3.76483	3.99333	4.07264	9263	0.303022	0.00143338	0.0723795
chr1	94529224	94541800	1000	-	ENST00000334047.11	100.817	5.89866	85.9092	1.03591	0.795936	0.582058	9269	0.0582446	0.265235	0.707416
chr1	94529309	94541800	1000	-	ENST00000370207.4	4.06156	6.02996	5.00982	0	0	0.176377	9270	0.168206	0.00625165	0.110553
chr1	94529309	94541800	1000	-	GSE108541_merged.1356.2	7.09204	8.93943	9.99577	0	0	0.09589	9271	0.11096	0.0023109	0.0878345
chr1	94532996	94536164	1000	-	ENST00000478217.5	32.7774	0.145925	26.0405	0.105931	0.10892	0.106022	9272	0.158196	0.52851	0.842291
chr1	94533105	94541800	1000	-	ENST00000480356.1	1.98922	2.71856	3.29697	0	0	0	9273	0.298508	0.0161336	0.140694
chr1	94820341	94895246	1000	+	GSE108541_merged.1360.1	1.45691	1.06053	1.50911	0	0	0	9295	0.441146	0.0115893	0.116195
chr1	94820349	94895246	1000	+	ENST00000271227.10	4.36477	2.39551	3.05822	0	0	0	9296	0.23259	0.0193094	0.157072
chr1	94820351	94895246	1000	+	GSE108541_merged.1360.4	0.664141	1.58825	1.20494	0	0	0	9297	0.485051	0.0999439	0.416297
chr1	94896950	94927278	1000	-	ENST00000370206.8	42.4625	37.9703	33.1016	2.99481	3.08975	2.71703	9310	0.101079	0.00105774	0.0641163
chr1	97077742	97921049	1000	-	ENST00000370192.7	7.22332	5.7506	6.68708	0	0	0	9395	0.133538	0.000699322	0.0539906
chr1	98661345	98760500	1000	+	GSE108541_merged.1381.1	2.63905	3.26881	2.85333	0.764143	0	0.551132	9423	0.195201	0.00147902	0.0734691
chr1	98661722	98760500	1000	+	ENST00000306121.7	17.0234	13.7898	15.4415	3.53727	4.17837	2.88583	9425	0.337159	0.0121131	0.119181
chr1	99707428	99707875	1000	-	GSE108541_merged.1385.1	2.14111	1.22717	1.87318	0.520385	0.276155	0	9448	0.443113	0.12111	0.464429
chr1	99708631	99766631	1000	-	ENST00000646001.1	4.83233	5.63633	5.71955	0	0	0	9449	0.160705	0.000432408	0.0433988
chr1	99850083	99924023	1000	+	ENST00000361915.7	3.7108	3.02113	4.17031	1.22939	0	1.36292	9457	0.155614	0.013604	0.127246
chr1	99970023	100024644	1000	+	ENST00000640178.1	0.313377	0.721841	0.159795	1.20219	0	0.126465	9481	0.470216	0.177616	0.573526
chr1	100133162	100150497	1000	+	ENST00000370141.6	1.65784	1.44135	1.4205	0	0	1.04907	9509	0.387578	0.181344	0.580294
chr1	100186918	100249834	1000	-	ENST00000370132.8	3.78127	3.20558	3.35359	0.137595	0	0.660159	9520	0.208074	0.0163564	0.14192
chr1	100266206	100292769	1000	+	ENST00000370128.8	10.7019	8.53204	8.53777	3.28522	3.67162	3.61253	9528	0.45996	0.020682	0.163302
chr1	100266248	100292769	1000	+	ENST00000260563.4	0.868054	1.72426	3.95165	0.255528	0	0.125236	9531	0.390624	0.268891	0.712067
chr1	100896253	100974998	1000	+	ENST00000357650.8	3.85224	3.4542	3.50152	0.88607	0.252711	0.656087	9572	0.222441	0.000281623	0.0357768
chr1	100990094	101025804	1000	-	GSE108541_merged.1410.6	5.64894	3.57891	2.46347	3.37663	0	1.02563	9581	0.0922683	0.0111697	0.113688
chr1	106535782	106750803	1000	+	GSE108541_merged.1418.5	0	0	0	13.6613	0	2.40498	9751	0.288273	0.206948	0.623163
chr1	108692340	108701803	1000	+	ENST00000370021.1	1.49101	0.759332	0	1.85777	0.111915	0.888376	9846	0.349206	0.123042	0.468587
chr1	108931826	108963506	1000	-	GSE108541_merged.1441.17	2.96382	2.6408	2.77225	1.49031	0.514294	0.838346	9892	0.316308	0.0065747	0.110553
chr1	109062485	109076123	1000	-	GSE108541_merged.1448.1	0	0	0	3.51904	0	4.62568	9916	0.488005	0.262956	0.704246
chr1	109062508	109076123	1000	-	GSE108541_merged.1448.3	0	3.63041	3.52055	0	0	0	9917	0.466522	0.56959	0.842291
chr1	109213981	109238762	1000	+	ENST00000369923.4	1.64641	2.93921	3.70484	2.37818	0	1.36702	9951	0.174272	0.0576448	0.302465
chr1	109279421	109283186	1000	-	GSE108541_merged.1455.1	0.205957	1.61573	0.789682	2.95214	0.052565	0.718227	9961	0.326676	0.214548	0.634959
chr1	109279555	109283186	1000	-	ENST00000369907.7	0.666185	1.58813	0.581291	4.53605	0.057404	1.49647	9963	0.240505	0.0531655	0.287933
chr1	109279566	109282419	1000	-	ENST00000492431.1	5.04685	0.051843	4.98039	0.223971	0.077965	7.87002	9969	0.363538	0.662622	0.879654
chr1	109494098	109500440	1000	+	ENST00000310611.8	2.04227	2.278	1.05349	2.74065	0.93655	2.15033	10012	0.458255	0.0403506	0.243972
chr1	110047572	110062555	1000	+	GSE108541_merged.1475.10	0.631462	0.405163	0.688159	2.12945	0	0.057811	10160	0.389921	0.258012	0.69746
chr1	110362847	110391082	1000	-	ENST00000369779.8	2.9902	2.77336	3.58533	0	0	0	10193	0.255882	0.00204366	0.0840983
chr1	110401248	110407942	1000	-	ENST00000483260.5	1.88377	0.987913	0	1.41624	0.244996	1.25216	10207	0.389725	0.216822	0.638232
chr1	110401252	110407942	1000	-	ENST00000602318.5	42.3727	0.656269	0.34552	55.8466	1.44772	0.669426	10208	0.0695941	0.470921	0.842291
chr1	111147676	111185102	1000	+	ENST00000615636.4	2.41863	2.96282	1.69018	1.02362	0.036313	0.68371	10325	0.208791	0.00264752	0.0928457
chr1	111187173	111200689	1000	-	ENST00000357640.8	19.5415	10.2377	19.62	0	0	0	10332	0.0643175	0.0105111	0.110553
chr1	111227658	111243440	1000	+	ENST00000369748.8	3.91379	3.07911	4.23807	0	0	0	10345	0.221277	0.00337414	0.102594
chr1	111441227	111448804	1000	-	ENST00000449340.1	0.4713	5.12107	7.07258	4.63813	0	0.174471	10392	0.150176	0.338746	0.786613
chr1	111441297	111447576	1000	-	ENST00000497278.5	0.153671	0.185154	0.085477	3.04916	0.058468	0.098256	10394	0.492882	0.425511	0.842291
chr1	111619776	111704486	1000	+	ENST00000433097.5	0	0.16316	0.155729	13.7106	0	0.169028	10428	0.272225	0.45559	0.842291
chr1	111755304	111768016	1000	+	ENST00000369702.4	4.23863	1.97136	3.89464	6.57406	0	5.08917	10450	0.0958022	0.0404433	0.24416
chr1	112619804	112671619	1000	+	GSE108541_merged.1518.3	10.8923	18.7851	5.03973	0	0	3.49434	10515	0.066287	0.138064	0.499369
chr1	112674697	112700746	1000	+	ENST00000369644.5	1.33279	1.12007	0.668097	3.1574	0	0	10526	0.237139	0.184255	0.585234
chr1	112674705	112700746	1000	+	ENST00000496577.5	1.55756	0.726375	0.938467	2.88895	0	0	10527	0.255273	0.204486	0.619523
chr1	112701209	112707434	1000	-	ENST00000468093.5	0.623062	4.36932	0.971166	0.878255	0	1.0808	10545	0.260784	0.22197	0.645717
chr1	112701274	112707434	1000	-	ENST00000369638.6	6.97943	15.0101	13.2504	6.7645	3.25152	4.35029	10546	0.286395	0.121929	0.466274
chr1	112701312	112707434	1000	-	ENST00000369637.5	0.62455	0.994737	0.615649	1.5117	0.011519	1.11282	10547	0.36953	0.0108911	0.111945
chr1	112701324	112707434	1000	-	ENST00000369636.6	0.799424	2.15439	2.62574	1.26822	0.009827	0.445927	10548	0.290273	0.145718	0.513958
chr1	112701436	112707434	1000	-	ENST00000484280.6	3.704	9.29149	1.68731	5.93535	0	2.71948	10550	0.0611286	0.028945	0.199595
chr1	112911846	112956353	1000	-	ENST00000369626.7	30.0323	24.8691	31.5687	1.2261	1.21611	0.860524	10580	0.0776275	0.00118283	0.0673098
chr1	113697294	113759574	1000	-	GSE108541_merged.1537.6	0	0	0	3.56771	0	0.394442	10622	0.498012	0.378191	0.820974
chr1	113894747	113905201	1000	-	ENST00000369569.5	3.33308	3.35341	2.90082	5.43173	1.61424	1.9686	10664	0.400282	0.125348	0.473324
chr1	113979442	113982254	1000	+	ENST00000320334.4	1.7209	1.27488	1.36002	1.01278	0	1.26409	10701	0.287613	0.0169099	0.144765
chr1	114716916	114758050	1000	-	ENST00000358528.8	17.5673	11.0755	4.45205	13.4267	6.05046	10.2239	10757	0.346617	0.23632	0.666913
chr1	114717801	114758050	1000	-	GSE108541_merged.1559.10	0	0	0	8.3011	0	0	10763	0.362518	0.504154	0.842291
chr1	114717956	114758050	1000	-	GSE108541_merged.1559.13	0	0	0	120.402	0	0	10765	0.112643	0.504154	0.842291
chr1	114717956	114758050	1000	-	GSE108541_merged.1559.15	0	0	3.47763	7.11273	0.100383	2.26278	10767	0.411908	0.60142	0.842902
chr1	114717956	114758050	1000	-	GSE108541_merged.1559.16	0	0	0	8.07401	0	0	10768	0.366618	0.504154	0.842291
chr1	115048010	115089500	1000	-	ENST00000369516.6	3.1418	3.60933	5.04909	0	0	0	10805	0.226685	0.0107617	0.111198
chr1	115050382	115089500	1000	-	ENST00000433172.3	2.18426	1.24207	1.20698	0	0	0	10807	0.374213	0.0399803	0.2425
chr1	117870183	117929630	1000	-	GSE108541_merged.1593.2	1.19688	0	2.27553	2.43918	0.17897	0.992341	10952	0.463123	0.487297	0.842291
chr1	117929751	117966542	1000	+	GSE108541_merged.1594.3	3.53111	1.43027	3.02056	2.11242	0.307309	1.82288	10959	0.256804	0.0808856	0.370155
chr1	119711900	119744226	1000	+	ENST00000642021.1	0.877252	1.24498	1.06453	2.03238	0	0.728951	11048	0.292146	0.0331591	0.216527
chr1	121184809	121392822	1000	+	ENST00000367123.7	1.68063	1.84059	1.82494	2.25405	0	0	11186	0.211918	0.118547	0.458771
chr1	143972478	144073346	1000	+	GSE108541_merged.1640.1	1.60691	1.54143	1.48088	0	0	0	11242	0.388824	9.59292e-05	0.0227132
chr1	144427046	144461674	1000	-	GSE108541_merged.1644.9	0.281117	1.16003	0.487346	1.59387	0	0.399503	11270	0.392905	0.148779	0.519419
chr1	144448825	144456805	1000	-	ENST00000578953.1	0.115843	0.105234	0.050872	4.07776	0.09935	0.097354	11280	0.494365	0.496415	0.842291
chr1	145933422	145958001	1000	-	ENST00000604000.3	1.42702	1.46808	1.52848	0	0	0	11447	0.408244	6.40354e-05	0.0186695
chr1	147172770	147295766	1000	+	GSE108541_merged.1690.3	0	0	0	4.02067	0	0	11541	0.479913	0.504154	0.842291
chr1	147178112	147179622	1000	+	ENST00000471856.1	22.185	20.4197	20.6788	9.59662	9.32893	11.3446	11546	0.45639	0.00945994	0.110553
chr1	147642234	147670496	1000	-	ENST00000583509.6	2.67271	2.37819	2.27787	1.32073	0.814778	2.85871	11585	0.454865	0.165275	0.550736
chr1	147756022	147760606	1000	-	GSE108541_merged.1702.1	19.3563	17.8376	20.1928	0	0	0	11597	0.0508425	4.44822e-05	0.0163794
chr1	147756198	147760606	1000	-	ENST00000579774.2	16.9013	14.2774	14.0868	0	0	0	11598	0.0604776	0.000216385	0.0317071
chr1	148531512	148536401	1000	-	GSE108541_merged.1727.5	0	3.55516	0	16.05	0	16.5806	11716	0.129685	0.187817	0.591823
chr1	148607009	148679798	1000	-	GSE108541_merged.1727.20	0	5.26733	5.0079	0	0	0	11731	0.401499	0.56854	0.842291
chr1	149176021	149251069	1000	+	ENST00000611769.4	0	1.65362	0	3.02282	0	0	11833	0.338171	0.390967	0.829685
chr1	149832567	149850937	1000	+	GSE108541_merged.1752.2	0	0	0	4.44246	0	0.896207	11898	0.457307	0.264994	0.707047
chr1	149887745	149900798	1000	+	GSE108541_merged.1763.1	0	0	0	12.2181	0	0	11920	0.308946	0.504154	0.842291
chr1	149887745	149900798	1000	+	GSE108541_merged.1763.2	0	0	0	8.66764	0	0	11921	0.356199	0.504154	0.842291
chr1	149887745	149900798	1000	+	GSE108541_merged.1763.4	0	0	0	3.59028	0	0	11923	0.499887	0.504154	0.842291
chr1	149923316	149928650	1000	-	GSE108541_merged.1764.1	0	20.1324	0	0	0	0	11931	0.244278	0.599941	0.842291
chr1	150265021	150282314	1000	-	GSE108541_merged.1773.5	0	0	0	3.86705	0	1.91813	12010	0.47743	0.088694	0.389489
chr1	150265405	150269329	1000	-	ENST00000360244.8	48.7437	57.1396	48.3019	12.9891	1.53728	0.058476	12013	0.0221816	0.107088	0.432379
chr1	150487419	150507609	1000	+	ENST00000606933.5	4.95021	1.83452	3.70457	15.3982	1.31257	0.886427	12051	0.227281	0.37826	0.821003
chr1	150508084	150513789	1000	+	ENST00000369047.8	2.39902	2.73573	2.86422	0	0	0	12067	0.280341	0.000765771	0.0563924
chr1	150549368	150560937	1000	+	ENST00000271643.8	20.5457	25.9783	22.4158	0	0	0	12073	0.0417081	0.00026136	0.0346684
chr1	150549368	150560937	1000	+	ENST00000369039.9	1.1706	1.4245	2.31352	0	0	0	12074	0.431125	0.0639523	0.322517
chr1	150549397	150560937	1000	+	GSE108541_merged.1783.3	2.53671	2.67195	1.02058	0	0	0	12075	0.283553	0.0666211	0.330322
chr1	150549397	150560937	1000	+	GSE108541_merged.1783.4	1.91406	2.10912	4.67444	0	0	0	12076	0.325139	0.105796	0.429856
chr1	150549407	150558748	1000	+	ENST00000369041.9	1.97188	1.85455	0.986857	0	0	0	12077	0.34782	0.0375585	0.23375
chr1	150622730	150629612	1000	-	ENST00000339643.9	5.83082	6.68376	7.75258	12.8282	0.236969	39.5913	12103	0.0532139	0.128497	0.480379
chr1	150623621	150629612	1000	-	ENST00000356527.9	3.33515	0	0	0	0	2.32959	12106	0.46862	0.635454	0.863101
chr1	150625554	150629612	1000	-	ENST00000503241.1	1.64421	0.777076	0.267791	8.63317	0.632529	4.36407	12111	0.332454	0.0363158	0.228957
chr1	150730195	150765957	1000	-	ENST00000368985.7	2.68842	2.24195	2.61064	0	0	0	12127	0.287992	0.00095984	0.0618162
chr1	150996548	151007140	1000	-	GSE108541_merged.1804.2	5.50737	5.37731	5.64053	0	1.083	0	12200	0.456843	0.0204212	0.162151
chr1	151008449	151035713	1000	+	GSE108541_merged.1805.4	1.33874	0.301023	0.759928	0.89351	0.12336	0.896381	12212	0.497032	0.194837	0.603943
chr1	151052695	151059773	1000	-	GSE108541_merged.1809.6	2.53143	1.56867	0	5.61082	0	10.1862	12239	0.139167	0.109581	0.438035
chr1	151052945	151059773	1000	-	ENST00000492796.5	3.75059	5.491	5.66967	7.07267	2.3131	4.59797	12240	0.393961	0.0957633	0.406376
chr1	151057757	151068497	1000	+	ENST00000368921.4	1.47149	1.85099	1.74127	0.800382	0	0.791131	12243	0.285761	0.00810193	0.110553
chr1	151198550	151249536	1000	+	ENST00000349792.9	9.29841	13.4739	11.1526	22.4749	8.09982	17.9794	12293	0.481238	0.0908488	0.394632
chr1	151254708	151267479	1000	+	ENST00000368881.8	7.69318	8.88122	8.76733	15.5725	3.52175	10.8593	12310	0.265703	0.0198136	0.159331
chr1	151342246	151346939	1000	-	ENST00000392746.7	0	0	0	6.79043	0	8.63945	12357	0.377218	0.23378	0.663355
chr1	151402723	151442205	1000	-	ENST00000392723.5	1.18067	0	0.822204	6.09394	0.140331	4.86686	12401	0.318894	0.218346	0.640175
chr1	151540304	151583583	1000	+	ENST00000368849.7	9.37151	8.06374	7.88373	13.229	2.78369	14.3795	12434	0.20836	0.0210359	0.164719
chr1	151759642	151790522	1000	-	GSE108541_merged.1841.1	0	1.23415	0	1.26542	0	0	12482	0.475472	0.403559	0.837061
chr1	151759646	151763501	1000	-	GSE108541_merged.1841.3	0	5.56124	0	3.82887	0.19606	6.06101	12484	0.257414	0.428681	0.842291
chr1	151773504	151790522	1000	-	GSE108541_merged.1841.27	0.510363	0.479189	0.408582	1.36458	0.06057	0.26242	12519	0.491967	0.132284	0.48771
chr1	151906979	151907623	1000	+	GSE108541_merged.1852.1	2.17873	2.31434	1.89949	0.06906	0	0.138034	12551	0.299636	0.00111369	0.0654099
chr1	151978142	151994390	1000	-	GSE108541_merged.1853.1	33.9693	54.4038	0	0	0	0	12553	0.02628	0.303073	0.751502
chr1	152908544	152911886	1000	+	ENST00000368764.3	7.54948	8.0852	8.16977	0.027968	0	0	12619	0.112026	3.78257e-05	0.0154003
chr1	152984040	153032968	1000	+	GSE108541_merged.1867.1	1.64086	3.34201	1.20889	0	0	0	12623	0.30289	0.0869951	0.385266
chr1	153031201	153032968	1000	+	ENST00000307098.4	4.07043	3.19407	3.84127	0.087847	0	0	12632	0.207546	0.00175634	0.0785035
chr1	153039724	153041118	1000	-	ENST00000360379.3	1.80977	1.99207	1.92671	0	0	0	12633	0.345206	0.000153402	0.0274671
chr1	153056112	153057537	1000	-	ENST00000392653.2	1.24071	1.43624	0.994873	0	0	0	12637	0.431169	0.00832307	0.110553
chr1	153093134	153094525	1000	-	ENST00000368750.7	2.54071	2.35557	2.29923	0	0	0	12639	0.290263	0.00014411	0.0271959
chr1	153357853	153361027	1000	+	ENST00000368738.3	162.594	158.716	161.676	35.4911	34.8731	35.7881	12654	0.219954	5.49108e-06	0.00713972
chr1	153390031	153391040	1000	-	ENST00000368732.5	1.60326	0	0.730326	0.594255	0	0	12657	0.490548	0.394575	0.831052
chr1	153457743	153460701	1000	-	ENST00000368723.3	5.11365	5.3761	6.55969	0	0	0.840673	12667	0.157456	0.0340858	0.220247
chr1	153534598	153536244	1000	-	ENST00000368719.8	1989.32	1854.89	1981.69	397.919	375.487	420.123	12671	0.189934	0.000238156	0.0332568
chr1	153534598	153536244	1000	-	ENST00000496817.5	93.3942	93.9805	94.4203	7.75554	24.9462	13.498	12673	0.453876	0.0564355	0.298839
chr1	153534713	153536107	1000	-	ENST00000462776.2	13.0275	18.6516	15.6622	1.60751	1.00079	1.64426	12674	0.106995	0.00290199	0.0966587
chr1	153535092	153536107	1000	-	ENST00000462951.2	1.83155	7.0356	13.096	0.512277	0.020363	0.605408	12675	0.174191	0.231675	0.660369
chr1	153543612	153545097	1000	-	ENST00000481009.1	8.691	6.79557	7.29738	4.62274	2.70987	4.86078	12679	0.349412	0.0103922	0.110553
chr1	153543612	153545885	1000	-	ENST00000354332.8	7.89741	4.96992	6.365	0	0.42333	1.0523	12680	0.225915	0.0759716	0.357725
chr1	153543612	153545885	1000	-	ENST00000368716.8	74.4089	74.7137	75.2366	2.6107	2.16467	1.5238	12681	0.0395954	0.000991251	0.0626874
chr1	153547338	153560565	1000	-	GSE108541_merged.1879.11	2.20343	2.1647	1.52776	0	0	0	12688	0.316617	0.00751776	0.110553
chr1	153561107	153565865	1000	-	ENST00000368708.7	1176.51	1086.7	1113.33	0.187194	0.160384	0.790759	12690	0.00100578	0.000218694	0.0318369
chr1	153561339	153564233	1000	-	ENST00000487430.6	20.3182	17.507	19.5481	0.148351	0.038376	0.084185	12691	0.0496961	0.000103019	0.0233755
chr1	153561339	153565865	1000	-	ENST00000497140.5	78.9093	70.6506	74.9748	0	0.031261	0	12692	0.0137966	1.2201e-05	0.00922502
chr1	153561342	153566755	1000	-	ENST00000368709.5	4.7566	2.56769	2.82768	0.694984	0.620336	0	12694	0.35213	0.146193	0.514829
chr1	153561348	153565865	1000	-	ENST00000368707.4	66.8302	59.8048	70.7581	0	0	0	12695	0.0154751	4.51853e-05	0.0164955
chr1	153606974	153608322	1000	-	ENST00000368703.6	0.255746	1.13096	1.47825	2.93162	0.24527	0.258292	12700	0.449109	0.438615	0.842291
chr1	153607361	153609344	1000	-	ENST00000368705.2	6.82532	5.49055	5.93363	9.11892	3.90646	9.13823	12702	0.487487	0.0412416	0.246968
chr1	153614186	153616986	1000	-	GSE108541_merged.1882.1	43.9869	71.7515	83.6931	1.52901	0	0.694095	12704	0.0113005	0.00467622	0.110553
chr1	153614186	153616986	1000	-	GSE108541_merged.1882.2	29.0442	0	0	0	0	0	12705	0.181226	0.569006	0.842291
chr1	153614254	153615939	1000	-	ENST00000476873.5	109.381	89.2252	86.5605	22.9592	20.4235	17.8003	12706	0.204643	0.00657321	0.110553
chr1	153614254	153616986	1000	-	ENST00000368702.5	79.3957	32.8572	21.0102	1.14459	0	0.040221	12708	0.0137245	0.0181682	0.15135
chr1	153614254	153616986	1000	-	GSE108541_merged.1882.3	18.7096	7.88903	10.9896	0.26734	0	0.034286	12709	0.0669564	0.0168164	0.144288
chr1	153614257	153616355	1000	-	ENST00000344616.3	349.592	378.861	403.07	188.582	173.655	184.712	12710	0.459603	0.00559902	0.110553
chr1	153614257	153617264	1000	-	GSE108541_merged.1882.7	0	25.1182	26.1815	0	0	0	12711	0.196646	0.573646	0.842291
chr1	153618783	153634110	1000	-	GSE108541_merged.1883.1	0.229157	0.182818	0	25.5252	0.017523	1.10684	12714	0.190046	0.320884	0.76855
chr1	153618785	153634110	1000	-	GSE108541_merged.1883.7	1.63453	7.93992	0.98947	1.75625	1.17429	2.12893	12720	0.42281	0.479173	0.842291
chr1	153618786	153628248	1000	-	ENST00000476133.5	3.3216	2.52356	0	2.75792	1.14394	0.704635	12722	0.447037	0.522917	0.842291
chr1	153618798	153634110	1000	-	GSE108541_merged.1883.13	2.29379	6.05098	0	0.684902	0.22506	1.81369	12728	0.232763	0.349719	0.797324
chr1	153618801	153628248	1000	-	ENST00000440685.6	3.73347	2.33545	0	6.91083	0.555196	3.97099	12731	0.190832	0.133714	0.490519
chr1	153727785	153780157	1000	+	GSE108541_merged.1888.1	2.37522	2.56908	0	2.89104	0.96141	5.10241	12769	0.424474	0.422401	0.842291
chr1	153929500	153946696	1000	-	GSE108541_merged.1896.1	1.44468	5.1699	3.91277	4.50698	0.920965	7.81192	12819	0.301008	0.291596	0.740287
chr1	153947726	153978016	1000	-	GSE108541_merged.1897.8	2.61527	0.50216	0	0	0	0	12839	0.434703	0.416815	0.842291
chr1	153958968	153967712	1000	-	GSE108541_merged.1897.15	0.686962	0	0	6.66529	0.104539	0.815384	12846	0.348728	0.296281	0.745948
chr1	153990752	153992245	1000	+	GSE108541_merged.1902.1	25.4407	35.8918	47.002	108.127	8.6157	59.424	12894	0.0977567	0.0631402	0.319984
chr1	153990761	153991698	1000	+	ENST00000392558.4	0.158201	1.1402	0.086026	17.2784	0.916385	0.774386	12897	0.448198	0.61874	0.853283
chr1	154155303	154183249	1000	-	ENST00000611659.4	0	4.45666	0	0	0	0	12909	0.45661	0.599941	0.842291
chr1	154155307	154183249	1000	-	ENST00000368533.7	116.999	106.184	96.0622	81.9045	42.397	92.377	12910	0.284456	0.00929429	0.110553
chr1	154156356	154183249	1000	-	GSE108541_merged.1908.3	0	10.4571	13.191	6.03603	1.2175	2.77524	12912	0.382582	0.683959	0.892685
chr1	154156693	154183249	1000	-	ENST00000328159.8	28.105	14.6172	37.9519	0.399307	0.425839	0.203941	12917	0.065386	0.0232883	0.175413
chr1	154157111	154183249	1000	-	ENST00000509409.5	0.154515	0.326286	0	21.4328	0.091461	1.23689	12918	0.222364	0.320553	0.768325
chr1	154206707	154220697	1000	-	GSE108541_merged.1911.4	7.0318	5.71961	10.0154	21.9129	5.568	24.1618	12939	0.485336	0.3375	0.785305
chr1	154206719	154220697	1000	-	ENST00000350592.7	8.09418	6.29373	7.30944	27.2679	6.60404	38.0814	12940	0.496219	0.304252	0.75257
chr1	154207175	154220697	1000	-	ENST00000368519.5	6.60948	6.46564	12.3006	17.2479	0.012439	0.136932	12943	0.0352208	0.16131	0.543272
chr1	154207175	154220697	1000	-	GSE108541_merged.1911.8	1.90502	7.37861	1.936	8.44608	0.012395	0.016369	12944	0.0773009	0.188912	0.593918
chr1	154220884	154271510	1000	+	GSE108541_merged.1912.5	1.63357	0.68785	0.576419	1.60819	0.369666	0.29386	12954	0.485892	0.270354	0.713858
chr1	154225081	154270880	1000	+	ENST00000361546.6	0.703177	0.747364	0.621857	8.72208	0.505229	2.19387	12971	0.369371	0.183822	0.584364
chr1	154582066	154628013	1000	-	ENST00000368471.8	4.14548	7.8011	5.81543	0.15298	0.162605	10.7607	13053	0.168042	0.396069	0.832096
chr1	154582229	154608750	1000	-	ENST00000529168.2	1.95886	2.4606	2.11152	4.84239	0.020626	3.45905	13063	0.140999	0.0102415	0.110553
chr1	154584633	154627953	1000	-	GSE108541_merged.1921.20	0	0	0	3.76586	0	1.62001	13067	0.482954	0.10958	0.438035
chr1	154957020	154961782	1000	-	GSE108541_merged.1923.9	2.69395	1.84226	0	4.86794	0.621857	5.62456	13093	0.282122	0.185867	0.588442
chr1	154962297	154970747	1000	-	ENST00000368445.9	12.8735	18.6451	3.77747	0.170711	0.457228	0.841769	13100	0.102249	0.117367	0.456192
chr1	154962297	154970747	1000	-	ENST00000448116.6	5.61812	10.7474	22.6168	0.373816	0.928143	2.2296	13102	0.246771	0.26625	0.708482
chr1	154962297	154974540	1000	-	ENST00000368450.5	24.9397	12.1328	2.65313	30.9008	11.394	27.5427	13103	0.449937	0.542625	0.842291
chr1	154974652	154979249	1000	+	ENST00000368439.5	5.57859	7.37184	6.71225	5.87065	2.71612	3.10298	13111	0.379216	0.0710102	0.343549
chr1	154975084	154979249	1000	+	GSE108541_merged.1926.5	1.67577	1.53805	2.06601	1.3786	0	1.16101	13115	0.253374	0.0189877	0.15535
chr1	154983233	154993111	1000	+	GSE108541_merged.1928.2	1.00121	1.77905	0.256332	0.7577	0.321419	2.33226	13121	0.498344	0.395059	0.831428
chr1	154983430	154988540	1000	+	ENST00000487371.1	0.901064	0.66329	0.375077	1.42154	0	0	13128	0.378552	0.164875	0.549938
chr1	155002629	155018522	1000	+	ENST00000535420.5	16.7183	16.8217	12.9557	9.79546	3.13721	13.9431	13137	0.148345	0.0189695	0.155312
chr1	155002644	155018522	1000	+	GSE108541_merged.1929.4	0.534277	0.759282	1.63382	0.901276	0	0.943732	13139	0.442598	0.211258	0.630063
chr1	155002656	155018522	1000	+	ENST00000368426.3	3.02482	4.13196	3.38565	7.78316	1.82309	2.28426	13143	0.371891	0.194472	0.603504
chr1	155002844	155018522	1000	+	GSE108541_merged.1929.11	0	3.30714	0.189933	0.139022	0	1.03348	13147	0.470981	0.566253	0.842291
chr1	155007904	155018522	1000	+	GSE108541_merged.1929.14	1.6914	1.90212	2.70352	0	0	0	13149	0.354732	0.0187294	0.154069
chr1	155050945	155062775	1000	+	GSE108541_merged.1931.10	7.02689	5.10109	5.78392	0.433817	1.41968	0.012018	13172	0.443732	0.155613	0.532787
chr1	155050945	155062775	1000	+	GSE108541_merged.1931.9	2.0765	3.65799	5.7931	2.33321	0	0.201028	13173	0.15031	0.12348	0.469532
chr1	155051285	155062775	1000	+	ENST00000355956.6	11.9021	3.738	6.96653	0.841307	1.68052	7.96595	13174	0.389802	0.529276	0.842291
chr1	155051285	155062775	1000	+	ENST00000359280.8	8.77193	11.2431	6.1672	0.475158	2.12392	7.06304	13176	0.402875	0.512057	0.842291
chr1	155051285	155062775	1000	+	ENST00000368412.7	39.8795	53.9272	37.9713	0.05284	0.771888	0.006693	13178	0.048496	0.00307327	0.0992005
chr1	155051285	155062775	1000	+	GSE108541_merged.1931.12	10.09	3.80678	8.84472	5.86337	2.02015	1.28701	13182	0.278403	0.272055	0.715947
chr1	155051305	155062775	1000	+	ENST00000271836.10	15.7807	7.7424	13.6584	31.2505	6.53019	43.705	13185	0.304474	0.230406	0.658512
chr1	155051307	155061758	1000	+	ENST00000461564.6	5.82732	0	0.654681	0.287387	0	0.214092	13186	0.332597	0.475279	0.842291
chr1	155051307	155062775	1000	+	GSE108541_merged.1931.24	19.8636	3.9883	6.30581	6.91036	0	0.660332	13187	0.0372817	0.0809842	0.370439
chr1	155051350	155062775	1000	+	ENST00000531455.5	0	6.59341	19.8158	0	0	0	13192	0.351336	0.650591	0.872406
chr1	155058709	155062775	1000	+	ENST00000474709.5	8.27688	38.2229	38.9412	14.0716	7.90767	12.6832	13200	0.365559	0.462572	0.842291
chr1	155060265	155061414	1000	+	ENST00000468053.1	0.615608	0.692168	0.666449	0.864182	0	0.945471	13202	0.450407	0.0258923	0.186612
chr1	155135827	155138509	1000	+	ENST00000490276.5	1.0282	1.68922	0.527685	1.90425	0.241542	0.326493	13228	0.368336	0.159094	0.539577
chr1	155169408	155173316	1000	-	ENST00000471891.5	10.3809	11.6752	16.237	12.3762	2.82804	8.54896	13246	0.175512	0.0416082	0.248233
chr1	155185823	155192916	1000	-	ENST00000620103.4	37.4745	33.0144	33.084	17.4268	12.0481	14.9157	13263	0.307067	0.00116516	0.0667731
chr1	155185823	155192916	1000	-	GSE108541_merged.1936.12	12.0683	24.1504	7.54603	0	0	0.302788	13264	0.0571479	0.0318173	0.211388
chr1	155185826	155188503	1000	-	ENST00000462317.5	10.7833	10.628	14.6786	0	2.07912	1.34769	13272	0.436219	0.167949	0.55608
chr1	155185829	155187858	1000	-	ENST00000485118.5	2.37284	1.83746	1.98003	1.73754	0	0.073421	13273	0.203739	0.0651257	0.325867
chr1	155185947	155192916	1000	-	GSE108541_merged.1936.23	3.19668	4.43842	0	0	0	0.47231	13280	0.22106	0.307918	0.755867
chr1	155185947	155192916	1000	-	GSE108541_merged.1936.24	11.3642	12.6399	15.4429	3.68103	1.20734	3.24065	13281	0.118545	0.00775136	0.110553
chr1	155185947	155192916	1000	-	GSE108541_merged.1936.26	0.961407	1.40271	0	0	0	0.20668	13283	0.474011	0.314849	0.762323
chr1	155214141	155227533	1000	-	GSE108541_merged.1944.7	1.97696	1.60544	0.944812	2.76479	0.088267	8.11234	13351	0.216012	0.182176	0.581855
chr1	155214197	155227533	1000	-	GSE108541_merged.1944.8	0	2.02806	0.023515	1.60247	0.064651	0.05104	13353	0.424653	0.448064	0.842291
chr1	155234451	155244699	1000	-	GSE108541_merged.1946.1	0.650505	2.57862	4.79997	9.00948	0.506498	5.22972	13364	0.251233	0.31525	0.762789
chr1	155234767	155244699	1000	-	GSE108541_merged.1946.6	2.0878	1.2886	5.68938	2.20807	0.3258	0.376013	13367	0.32057	0.331591	0.779659
chr1	155256006	155260450	1000	-	ENST00000472397.5	0	3.34219	0	6.30588	0.015467	0.617785	13393	0.208196	0.325984	0.774065
chr1	155256240	155260659	1000	-	ENST00000490999.5	2.80685	13.7872	0.965311	34.3046	0.054652	0.578617	13396	0.0304608	0.191546	0.598303
chr1	155308754	155319688	1000	+	ENST00000468479.5	11.3656	8.81156	1.37554	21.1707	1.42899	24.6139	13422	0.0812912	0.0690928	0.337958
chr1	155308851	155320666	1000	+	ENST00000368356.8	13.216	13.9935	9.35082	14.5593	8.0315	18.0806	13425	0.482972	0.0889647	0.390108
chr1	155308915	155320666	1000	+	ENST00000356657.10	4.31423	9.93672	7.19447	12.9433	0	12.9405	13432	0.0381636	0.035714	0.22661
chr1	155323524	155331114	1000	+	GSE108541_merged.1955.6	0	1.31312	0.912792	1.15182	0.028637	1.22768	13452	0.480787	0.364021	0.811286
chr1	155323936	155331114	1000	+	ENST00000368347.8	2.22632	2.38443	1.89459	7.34054	1.28794	6.17378	13453	0.378698	0.0128242	0.12305
chr1	155324440	155331114	1000	+	ENST00000462780.5	0.64958	0.313407	0.278647	3.03459	0.228252	1.552	13455	0.479611	0.0449538	0.25984
chr1	155324512	155331114	1000	+	ENST00000368349.8	10.5507	7.30346	11.0593	22.6195	3.37523	35.3011	13456	0.196874	0.142994	0.508804
chr1	155335334	155688774	1000	-	GSE108541_merged.1956.2	3.31515	2.13593	0	0	0	0	13467	0.283099	0.30643	0.754266
chr1	155610196	155614967	1000	+	GSE108541_merged.1965.1	0	0.844295	1.53177	2.11419	0	1.96868	13488	0.426239	0.382266	0.824094
chr1	155659445	155688774	1000	-	ENST00000355499.8	5.2412	5.00848	3.1953	3.13366	1.48458	1.8277	13521	0.325255	0.0319733	0.211973
chr1	155689057	155739010	1000	+	ENST00000368336.9	8.0971	11.2385	3.89917	5.77671	0.256448	4.80467	13545	0.055645	0.00546258	0.110553
chr1	155727607	155732201	1000	+	ENST00000462978.1	0.048356	0.037176	0.052074	14.8995	0.146865	15.902	13561	0.316575	0.206769	0.622935
chr1	155900593	155910915	1000	-	ENST00000609492.1	0.095093	0.087781	0.070495	11.5139	0.047337	0.063783	13602	0.310494	0.486164	0.842291
chr1	155946733	155978671	1000	-	GSE108541_merged.1977.1	1.41946	2.91606	2.53096	3.28039	0.790172	1.74631	13620	0.389974	0.13354	0.49012
chr1	155946850	155979133	1000	-	GSE108541_merged.1977.3	2.44586	1.36955	0.755065	0.127901	0	0	13623	0.334669	0.0914467	0.396173
chr1	155946850	155979133	1000	-	GSE108541_merged.1977.4	1.34831	0.965005	0.786357	0.134897	0	0	13624	0.440835	0.0227087	0.172768
chr1	155946850	155979133	1000	-	GSE108541_merged.1977.6	2.25341	1.10296	0.730418	0.13113	0	0	13625	0.363704	0.100143	0.416755
chr1	156009114	156020959	1000	-	ENST00000532074.5	2.14936	21.4726	8.53979	9.73137	3.13326	40.2609	13656	0.316141	0.577349	0.842291
chr1	156009359	156020959	1000	-	ENST00000480567.5	0	2.33063	0	5.66567	0	7.41267	13659	0.232845	0.240581	0.67304
chr1	156011580	156020959	1000	-	ENST00000472898.5	0.069408	24.9722	0.043418	0.025094	0.030585	55.8425	13662	0.206027	0.712591	0.910243
chr1	156061120	156070514	1000	+	GSE108541_merged.1984.1	0	5.67529	5.91757	2.34078	0	0	13679	0.22412	0.456291	0.842291
chr1	156114512	156139769	1000	+	GSE108541_merged.1987.6	42.75	35.9733	20.0175	6.45377	5.2686	7.11662	13693	0.146283	0.0285499	0.197676
chr1	156114706	156139769	1000	+	GSE108541_merged.1987.10	8.47199	14.0374	7.89069	1.26153	0.258448	3.46066	13696	0.0805205	0.0371654	0.232157
chr1	156114706	156140089	1000	+	ENST00000368300.8	204.37	259.723	193.354	62.5984	36.6397	97.7767	13697	0.127316	0.0205411	0.162692
chr1	156114721	156139769	1000	+	ENST00000368299.7	3.79156	6.74602	3.69	3.57653	1.38731	2.384	13701	0.295167	0.0462707	0.264625
chr1	156212981	156243332	1000	+	ENST00000490491.5	1.85286	1.5632	3.02542	2.18219	0.627849	2.86534	13743	0.42973	0.204035	0.618777
chr1	156213025	156240042	1000	+	ENST00000497069.2	0	1.51845	0	4.63293	0.276831	1.43411	13752	0.419248	0.339727	0.787215
chr1	156284278	156292443	1000	+	ENST00000405535.2	17.2936	18.2415	16.6393	0.894671	1.03779	3.74711	13787	0.110932	0.0489368	0.273755
chr1	156284313	156292443	1000	+	ENST00000495881.1	0.928402	2.62571	2.81843	0.976397	0	0.719008	13788	0.274516	0.120242	0.462559
chr1	156308968	156338465	1000	-	ENST00000368259.6	10.8816	2.54522	1.71308	1.82223	0.4572	0.652569	13813	0.167039	0.185612	0.587813
chr1	156309164	156338465	1000	-	ENST00000472765.6	4.45793	8.11647	5.72543	0	0	2.9514	13816	0.13996	0.172587	0.564782
chr1	156463726	156500874	1000	-	ENST00000348159.8	0.853593	1.08063	1.75624	0.388646	0	0.49979	13876	0.43106	0.100183	0.416809
chr1	156463736	156500874	1000	-	GSE108541_merged.1997.4	0.962396	0.980031	0.643631	1.21938	0.104459	1.92515	13878	0.40347	0.0706509	0.342483
chr1	156525402	156572604	1000	-	GSE108541_merged.1999.1	2.38912	2.90947	3.82873	1.11271	0.823743	1.64358	13887	0.462066	0.107581	0.433542
chr1	156591765	156594299	1000	+	GSE108541_merged.2000.3	3.11412	2.02105	2.71454	5.48614	1.49112	4.66643	13900	0.446838	0.0748586	0.354465
chr1	156591777	156597013	1000	+	GSE108541_merged.2000.5	0	0	0	3.9295	0	0	13903	0.483931	0.504154	0.842291
chr1	156641665	156644887	1000	-	ENST00000605886.1	11.7974	12.935	12.2471	0.518032	0.535687	0.437462	13930	0.115973	8.72597e-05	0.0218652
chr1	156646506	156661424	1000	-	ENST00000448869.1	11.3841	11.6061	9.89895	0.525191	0.31746	0.686802	13936	0.0987276	0.000343093	0.0387935
chr1	156742096	156748689	1000	-	GSE108541_merged.2011.1	6.76067	12.9029	14.5446	0	0	0	13979	0.0959948	0.0189867	0.15535
chr1	156742109	156752448	1000	-	ENST00000368209.9	3.62875	67.9596	31.5126	192.97	1.70954	84.0203	13982	0.0210863	0.188953	0.593967
chr1	156743344	156752448	1000	-	ENST00000368206.5	1.86634	1.97164	0.600187	2.3219	0.561387	13.6795	13987	0.372672	0.496155	0.842291
chr1	157073256	157074703	1000	+	ENST00000414328.2	2.25677	2.51888	3.06509	2.01034	0	1.54783	14042	0.175032	0.016121	0.140623
chr1	157993609	158100262	1000	+	ENST00000359209.10	5.63586	4.37756	4.54221	0	0	0	14107	0.16715	0.0014117	0.0719591
chr1	157993609	158100262	1000	+	GSE108541_merged.2024.3	2.24109	3.55111	4.22743	0	0	0	14108	0.259248	0.0269041	0.190996
chr1	159009891	159055155	1000	+	ENST00000368131.8	3.51595	3.20067	3.7331	0	0	0	14207	0.228579	0.000365188	0.0399042
chr1	159009904	159055155	1000	+	GSE108541_merged.2029.6	3.87551	4.13032	4.23157	0	0	0	14208	0.199828	6.26759e-05	0.0185594
chr1	159009917	159055155	1000	+	ENST00000368132.7	3.64316	3.10241	2.98907	0	0	0	14209	0.229302	0.000890469	0.0599012
chr1	159009926	159055155	1000	+	ENST00000295809.11	4.36058	3.15494	2.64473	0	0	0	14212	0.212787	0.00997034	0.110553
chr1	159918106	159925732	1000	-	ENST00000368097.8	511.597	529.383	525.994	238.08	197.518	239.951	14298	0.348732	0.000484621	0.0460134
chr1	159918776	159924551	1000	-	ENST00000320307.8	0.162512	1.25029	0	2.24682	0	0	14300	0.373022	0.335315	0.783459
chr1	159961223	159979061	1000	+	ENST00000423943.1	3.25124	2.42415	2.64277	0.346055	0	0.172421	14314	0.22769	0.00244874	0.0897704
chr1	160091339	160098689	1000	-	ENST00000314485.11	16.6519	20.2955	19.2571	14.1789	7.25381	12.0159	14331	0.320704	0.0103795	0.110553
chr1	160091339	160098689	1000	-	ENST00000368086.5	1.49971	3.45802	5.15899	1.64176	0.216519	1.87515	14332	0.249498	0.169996	0.559498
chr1	160205379	160215376	1000	+	GSE108541_merged.2041.2	0	2.73815	3.31176	3.45929	0	0.486834	14356	0.259445	0.398202	0.833279
chr1	160205379	160215376	1000	+	GSE108541_merged.2041.3	2.13685	2.05804	2.49568	0	0.224248	0.13617	14357	0.431867	0.00261028	0.0923493
chr1	160205420	160215376	1000	+	ENST00000368076.1	6.26581	2.32409	6.10191	2.72082	0	0	14359	0.108727	0.122438	0.467357
chr1	160215714	160262601	1000	-	ENST00000326837.6	1.47811	3.3747	1.99856	4.73614	0.866299	1.94881	14361	0.342286	0.131876	0.487021
chr1	160240297	160262448	1000	-	ENST00000419626.1	0.470519	0.739372	0.383468	2.71454	0.046474	1.33821	14387	0.36551	0.0183029	0.152005
chr1	160279295	160285154	1000	-	ENST00000532508.5	1.37281	8.86345	1.16296	0	0.755893	3.20584	14395	0.488897	0.673241	0.886006
chr1	160279394	160282200	1000	-	ENST00000495624.1	3.15735	1.22162	0.016393	2.15271	0.008733	0.067179	14396	0.202825	0.215549	0.636248
chr1	160289272	160343400	1000	-	ENST00000368069.7	5.29002	11.5855	5.0368	10.7422	4.31136	5.95427	14407	0.425756	0.238089	0.669753
chr1	160343271	160358952	1000	+	ENST00000294785.9	52.1184	48.6279	49.4496	31.93	26.6451	31.1914	14426	0.495517	0.000770633	0.056455
chr1	160995210	161021387	1000	-	ENST00000368026.10	34.9652	36.264	30.5783	38.3223	11.962	16.9088	14520	0.213741	0.0329468	0.215589
chr1	161037630	161039161	1000	-	ENST00000368023.7	3.12602	4.02622	2.83992	5.30951	1.32111	3.23383	14534	0.323132	0.0112309	0.114093
chr1	161070995	161089599	1000	-	GSE108541_merged.2056.4	1.43111	1.50792	1.84335	0	0	0	14560	0.403183	0.00378532	0.105222
chr1	161118100	161121193	1000	+	ENST00000368009.6	5.70798	3.4896	2.12489	1.11874	1.45759	1.86658	14575	0.483671	0.285997	0.733395
chr1	161122024	161130843	1000	-	ENST00000368005.5	0.799778	0.704214	0	0.824834	0	2.33881	14598	0.433137	0.274979	0.719804
chr1	161132702	161158856	1000	+	GSE108541_merged.2062.1	0	0	2.32771	5.56471	0	0.995173	14604	0.401738	0.547053	0.842291
chr1	161132720	161158856	1000	+	GSE108541_merged.2062.3	0	0	0	5.7491	0	1.00483	14606	0.41424	0.274952	0.719767
chr1	161153983	161158856	1000	+	ENST00000483191.5	0.688621	1.49762	1.42309	2.6188	0.386382	3.05379	14613	0.428714	0.185052	0.586804
chr1	161159520	161165723	1000	+	GSE108541_merged.2065.4	0	0	0	4.25693	0	2.41175	14621	0.459683	0.0787831	0.364874
chr1	161171310	161177420	1000	-	ENST00000470882.5	1.21094	0.71249	2.4258	1.86372	0.085663	2.09116	14650	0.343291	0.216467	0.637735
chr1	161201307	161214395	1000	+	GSE108541_merged.2069.4	0	23.6584	0	0	0	0	14669	0.227469	0.599941	0.842291
chr1	161202146	161214395	1000	+	ENST00000392179.4	5.63517	6.46401	13.0893	6.34487	1.49142	2.428	14671	0.210405	0.148127	0.518271
chr1	161209238	161214395	1000	+	ENST00000483804.5	0.142281	0	0.417965	3.03993	0	6.27988	14676	0.472153	0.448944	0.842291
chr1	161226303	161230744	1000	+	ENST00000367987.1	5.9166	5.80484	0.982993	1.01198	0.111746	0.892111	14702	0.128103	0.0938874	0.401837
chr1	161766293	161964070	1000	+	ENST00000367942.3	8.12173	7.95576	8.14499	5.18366	3.70216	5.08818	14854	0.456794	0.00157048	0.0750602
chr1	162069773	162386818	1000	+	GSE108541_merged.2078.1	0.948711	1.27501	1.15296	1.59485	0	3.07164	14865	0.300752	0.12434	0.471425
chr1	162069775	162386818	1000	+	GSE108541_merged.2078.3	0.658054	0.441654	0.542553	1.1362	0	0.382407	14867	0.454016	0.0497713	0.276498
chr1	162561505	162599842	1000	+	ENST00000271469.7	8.05382	3.60214	7.85583	5.91627	1.95438	7.86847	14893	0.297207	0.183127	0.583333
chr1	162561527	162599842	1000	+	GSE108541_merged.2087.2	1.97246	2.04914	0.405285	1.25839	0.023167	0.043168	14894	0.243695	0.121532	0.465277
chr1	165630860	165656133	1000	+	ENST00000367889.7	30.094	27.4585	29.1983	11.0615	10.9206	11.0507	15037	0.397598	0.000672304	0.0533203
chr1	167541012	167553805	1000	-	ENST00000370509.4	82.2743	75.0843	88.5866	20.7146	18.7653	20.3082	15177	0.236153	0.00136832	0.0710863
chr1	167721949	167791919	1000	+	ENST00000359523.6	28.7001	29.7187	28.9375	12.3267	10.3799	12.0266	15189	0.350128	8.19406e-05	0.0215718
chr1	167918067	167936040	1000	-	GSE108541_merged.2124.2	0	6.9608	0	0	0	0	15206	0.3835	0.599941	0.842291
chr1	167918067	167937040	1000	-	ENST00000271373.8	0.632603	0.421174	0	1.15684	0.005725	0	15207	0.472486	0.238759	0.670671
chr1	168226007	168253025	1000	+	ENST00000271375.6	5.61873	4.99568	6.26738	2.02395	2.12547	2.17862	15244	0.499927	0.0131649	0.124755
chr1	168226007	168291424	1000	+	GSE108541_merged.2130.3	1.04328	0	0	1.17629	0	0	15246	0.490423	0.37533	0.818934
chr1	169132530	169367967	1000	-	ENST00000367811.7	6.60097	6.20832	5.36482	2.07266	1.70445	2.76707	15282	0.3442	0.0122624	0.119828
chr1	169463930	169486003	1000	-	ENST00000646527.1	2.45554	2.5221	3.14427	3.9437	0.812879	3.92205	15310	0.321456	0.0535951	0.289365
chr1	169921325	170074738	1000	-	ENST00000361580.6	10.2151	11.341	12.6385	4.04774	0	3.72193	15361	0.0394342	0.00691552	0.110553
chr1	169921325	170074738	1000	-	ENST00000367767.5	6.97468	2.44024	4.29341	0	0	0	15362	0.187667	0.0629814	0.319522
chr1	171485522	171593511	1000	+	GSE108541_merged.2164.5	5.93257	1.51195	1.91353	3.3885	1.06801	0.060003	15454	0.353572	0.447918	0.842291
chr1	171485550	171593511	1000	+	ENST00000367742.7	3.03997	0.886029	2.87705	1.32904	0.119419	0.030529	15460	0.283125	0.211901	0.631052
chr1	171781511	171797717	1000	+	GSE108541_merged.2166.1	1.17587	1.18768	0.886404	0.435329	0	0.289898	15492	0.389143	0.000395182	0.0419046
chr1	173824672	173858546	1000	+	ENST00000649689.1	3.06842	13.3652	12.0715	5.72453	1.80133	3.32422	15608	0.245536	0.274923	0.719739
chr1	173824707	173858546	1000	+	ENST00000647645.1	2.94102	0	0	2.39227	0	0.936591	15610	0.284761	0.300269	0.749261
chr1	173863901	173864954	1000	-	ENST00000454813.1	0.771308	1.51425	2.2976	0.553885	0.017854	0.28193	15628	0.392629	0.150115	0.521856
chr1	173864630	173867043	1000	-	ENST00000442067.5	1.18898	2.30081	1.32692	1.9357	0.029667	1.70998	15638	0.236853	0.0226064	0.172233
chr1	173938575	174022378	1000	-	GSE108541_merged.2187.4	0	0	0.510975	3.52156	0	0	15660	0.495897	0.542981	0.842291
chr1	175156986	175192793	1000	-	ENST00000423313.5	5.84665	5.66608	6.53511	2.28934	2.33252	2.79256	15725	0.492858	0.0149551	0.134675
chr1	175158952	175192793	1000	-	ENST00000545251.6	1.65644	2.06538	0.658957	0.880827	0.490169	0.78094	15727	0.478823	0.155785	0.533101
chr1	175944833	176207493	1000	-	GSE108541_merged.2207.7	2.65929	2.56914	4.38379	2.64713	0.795314	2.63519	15746	0.350046	0.106023	0.430238
chr1	178093776	178484147	1000	+	GSE108541_merged.2216.1	1.57004	2.13623	1.99271	0.276593	0.066619	0.45499	15801	0.344982	0.0144934	0.132091
chr1	179099321	179143089	1000	-	GSE108541_merged.2229.1	3.33897	2.32038	3.54597	0	0	0.208063	15859	0.259469	0.0165972	0.14323
chr1	179104047	179143089	1000	-	ENST00000344730.7	1.73628	0.621282	1.65355	0	0	0	15862	0.465942	0.154096	0.529484
chr1	179843930	179877803	1000	-	ENST00000609928.5	1.01077	0.929577	1.72926	0.301431	0	0.16492	15921	0.443474	0.0725008	0.348191
chr1	179882311	179925000	1000	+	ENST00000606911.6	0.710747	0.952692	2.12385	2.32835	0.376006	1.76882	15931	0.48916	0.305584	0.753565
chr1	180154833	180204030	1000	+	ENST00000367602.7	58.4724	62.4084	63.1307	23.6305	17.5015	23.3214	15960	0.263131	0.0011203	0.0656625
chr1	180154896	180204030	1000	+	GSE108541_merged.2247.3	1.37284	3.50041	2.78263	1.07017	0.735818	0.964004	15963	0.492872	0.225549	0.651494
chr1	180632031	180887571	1000	+	ENST00000367589.3	1.00855	1.13947	0.712436	0.944105	0	0	15984	0.359402	0.0821722	0.373484
chr1	182573633	182589256	1000	-	ENST00000367559.7	4.14431	3.98532	3.88551	1.08785	0	0	16089	0.141358	0.0208298	0.163922
chr1	183186237	183241261	1000	+	ENST00000493293.5	236.853	234.314	246.964	0.226886	0.164834	0.353889	16141	0.00478655	1.38642e-05	0.00976637
chr1	183186237	183259242	1000	+	GSE108541_merged.2273.1	28.8104	25.4	29.7417	0	0	0	16142	0.0354427	7.77157e-05	0.0207877
chr1	183186237	183259242	1000	+	GSE108541_merged.2273.2	22.2156	19.1989	22.2463	0	0	0	16143	0.0459333	0.000101381	0.0233223
chr1	183186287	183244900	1000	+	ENST00000264144.4	374.399	376.235	384.198	1.96076	1.73479	1.74835	16144	0.00700363	2.50018e-06	0.0063365
chr1	183248236	183418602	1000	-	ENST00000287713.6	1.51048	1.32796	1.80311	0	0	0	16148	0.410829	0.00577857	0.110553
chr1	183471315	183554193	1000	+	GSE108541_merged.2277.3	0.346766	1.33654	0.179888	3.32317	0.099244	3.57941	16157	0.332322	0.110424	0.440133
chr1	183472501	183554193	1000	+	ENST00000347615.6	7.30144	4.41924	4.78878	3.48611	2.03751	7.82782	16168	0.370817	0.222256	0.646242
chr1	183472526	183554193	1000	+	ENST00000515829.6	5.50677	6.02042	5.87985	5.00304	2.44165	6.07252	16170	0.390581	0.0372747	0.232521
chr1	183626193	183635896	1000	-	GSE108541_merged.2279.3	2.11271	4.21438	6.83684	3.30664	1.48893	2.46349	16192	0.472031	0.366304	0.813226
chr1	183626457	183635896	1000	-	ENST00000294742.6	1.49001	3.06509	5.02645	0	0	0	16193	0.310183	0.143955	0.510592
chr1	184051698	184074212	1000	+	ENST00000533373.6	2.22342	0.839977	1.03471	1.68865	0.317495	0.791206	16211	0.387058	0.109314	0.437517
chr1	186311651	186375405	1000	-	ENST00000367478.8	12.277	9.4505	7.36181	20.2373	7.34829	17.994	16327	0.460072	0.0271741	0.192186
chr1	192716182	192716653	1000	+	ENST00000443181.2	1.69203	1.11773	1.52397	1.9283	0.409729	1.31715	16441	0.416739	0.0339475	0.219767
chr1	193015758	193059515	1000	-	ENST00000367454.5	0.008109	3.47151	2.25086	0.234365	0.000181	1.41484	16461	0.427444	0.540604	0.842291
chr1	193016102	193059412	1000	-	ENST00000367450.7	2.50382	3.76536	5.11913	2.25036	0.411706	4.09202	16463	0.229049	0.136441	0.495751
chr1	193069015	193084988	1000	+	ENST00000367441.1	0.092717	0.7816	0.169403	2.23511	0.076112	0.159825	16483	0.474373	0.35539	0.802841
chr1	193121799	193254815	1000	+	ENST00000650099.1	0	0.507281	0.108827	5.70849	0.185801	0.404025	16490	0.442912	0.454877	0.842291
chr1	197084127	197146694	1000	-	ENST00000294732.11	1.06622	2.17874	2.79996	0.803388	0	0	16566	0.296715	0.134397	0.491848
chr1	197084127	197146694	1000	-	ENST00000367409.8	3.8198	2.85277	4.17247	1.43995	0	0	16567	0.152948	0.0524023	0.285438
chr1	197153679	197201319	1000	-	GSE108541_merged.2335.1	1.03774	0.776296	1.15205	1.10417	0	1.1458	16571	0.366915	0.0408826	0.245584
chr1	198156962	198322420	1000	+	ENST00000367385.8	11.6256	10.0887	13.9347	3.32753	3.46532	2.95301	16616	0.379458	0.0179317	0.150054
chr1	200891340	200915735	1000	+	ENST00000367342.8	0.960892	3.46685	0.169622	0	0	0	16718	0.355182	0.340042	0.78762
chr1	200894820	200913860	1000	+	ENST00000413687.2	6.20702	7.48452	9.01708	0	0	0.558868	16719	0.126145	0.0156099	0.13804
chr1	200894910	200915735	1000	+	GSE108541_merged.2355.8	2.25867	0.794235	2.71209	0	0	0	16721	0.402394	0.183334	0.58364
chr1	201381206	201399608	1000	-	ENST00000367313.4	0.938487	2.18447	2.99863	0.586311	0	4.23957	16793	0.314379	0.395784	0.831858
chr1	201464382	201469242	1000	-	ENST00000367311.4	36.4248	43.5355	39.4626	25.2954	19.0515	24.3365	16809	0.433973	0.0079978	0.110553
chr1	201739867	201826969	1000	+	GSE108541_merged.2364.7	1.2534	3.77595	2.35223	0	0	0	16854	0.309195	0.107989	0.434413
chr1	201739867	201826969	1000	+	GSE108541_merged.2364.8	2.80833	1.36232	1.41169	0	0	0	16855	0.332837	0.0583202	0.304482
chr1	201888679	201892306	1000	+	ENST00000464117.1	0.74801	0.49267	0.575099	1.76322	0	1.27996	16868	0.383242	0.0153375	0.136537
chr1	201982954	202006147	1000	+	ENST00000471105.5	19.0428	5.13587	28.1804	13.4718	0	0	16887	0.025214	0.173664	0.566796
chr1	202007944	202017188	1000	+	ENST00000359651.7	9.698	6.89608	3.23738	1.2247	1.60085	1.90836	16899	0.30991	0.177968	0.574364
chr1	202010516	202017188	1000	+	ENST00000367284.9	29.7254	9.3093	55.4327	24.2457	7.33649	21.5186	16900	0.260824	0.385321	0.826525
chr1	202010586	202017188	1000	+	ENST00000367283.7	26.8273	50.5721	17.6454	2.91789	9.88966	3.6735	16901	0.48267	0.450279	0.842291
chr1	202010643	202013298	1000	+	ENST00000446188.1	1.76988	3.26581	4.60587	0	0	0	16905	0.28831	0.0805381	0.369205
chr1	202133403	202144743	1000	-	ENST00000614750.1	0	1.32248	0.294002	1.60959	0	3.5159	16920	0.422228	0.378986	0.821542
chr1	202331737	202341980	1000	-	ENST00000643045.1	3.84596	5.92964	0	6.14241	0.770697	2.67087	16958	0.171557	0.234346	0.664231
chr1	202943728	202958389	1000	-	GSE108541_merged.2401.6	1.34286	0.779868	0	0.040045	0	0	17057	0.490869	0.304738	0.752913
chr1	202944982	202958389	1000	-	ENST00000426229.1	0.11044	0.178159	0	6.96367	0	0	17059	0.342194	0.447473	0.842291
chr1	203128305	203167405	1000	+	ENST00000367235.1	0.450157	1.9446	1.96142	0	0.014917	0.109405	17095	0.494256	0.301977	0.750574
chr1	203626560	203744081	1000	+	ENST00000357681.9	27.284	25.9391	26.0971	2.15047	1.80074	1.31206	17135	0.0964784	0.00171202	0.0778792
chr1	203626682	203744081	1000	+	GSE108541_merged.2408.2	2.7321	1.91455	1.48253	0	0	0.971023	17136	0.301107	0.125585	0.473882
chr1	203795548	203854999	1000	+	GSE108541_merged.2411.1	0	4.43989	0	0.018801	0	0	17149	0.453401	0.595939	0.842291
chr1	203795653	203854999	1000	+	GSE108541_merged.2411.6	0.459143	0.927954	1.48094	6.15249	0.566323	1.36896	17157	0.460504	0.408251	0.840085
chr1	203795685	203854999	1000	+	GSE108541_merged.2411.16	1.96263	0.631866	0	6.21766	0	0	17165	0.188113	0.279773	0.725983
chr1	203795705	203854999	1000	+	ENST00000332127.8	2.63689	2.03919	0	9.64759	0	0	17169	0.106689	0.237071	0.668134
chr1	204073105	204127743	1000	+	GSE108541_merged.2415.1	5.27549	7.49694	4.31257	9.64148	2.40622	6.11033	17192	0.278974	0.0153371	0.136537
chr1	204218897	204288366	1000	-	GSE108541_merged.2420.6	1.49886	0.838775	0.320428	0.389262	0.114841	0.026152	17235	0.476613	0.197465	0.608264
chr1	204422639	204494830	1000	-	GSE108541_merged.2428.4	4.2037	3.62579	2.64126	10.936	1.69519	10.2747	17256	0.2743	0.0106462	0.11063
chr1	205657850	205680459	1000	-	ENST00000367145.3	2.08284	3.20628	2.83072	0	0.381554	0	17448	0.448819	0.0343567	0.221417
chr1	205768060	205775474	1000	-	GSE108541_merged.2455.2	0	1.49585	0	1.19828	0	0	17455	0.457978	0.414473	0.842291
chr1	205976739	206003461	1000	-	ENST00000617070.4	1.16044	1.42836	1.93219	0	0	0	17485	0.433731	0.0271022	0.191805
chr1	206203526	206464443	1000	+	GSE108541_merged.2463.6	1.96311	0.716536	0.797615	4.08703	0.268301	0.356459	17526	0.297742	0.246874	0.682015
chr1	206470494	206496889	1000	+	ENST00000581977.6	3.63358	4.17049	3.291	0	0	0	17547	0.205725	0.00110886	0.0652614
chr1	206470641	206475135	1000	+	ENST00000579827.6	0.917883	1.2574	1.3157	0.423348	0	0	17549	0.409044	0.0453046	0.261084
chr1	206904524	206909945	1000	-	ENST00000474041.5	1.86222	0.89097	0	0.267117	0	1.20664	17614	0.388994	0.315455	0.762969
chr1	207018520	207032809	1000	-	ENST00000359470.5	19.4487	18.8751	21.9515	0	0	0	17635	0.0493441	8.53191e-05	0.0217935
chr1	207020694	207032809	1000	-	ENST00000461135.2	12.1843	14.0301	8.22353	0.410933	0.410467	0	17636	0.102622	0.0142401	0.130707
chr1	207020694	207032809	1000	-	GSE108541_merged.2479.2	2.06594	1.23884	2.52602	0	0	0	17637	0.375256	0.0531051	0.287732
chr1	207752056	207795513	1000	+	ENST00000357714.5	12.5405	9.76278	14.9425	4.13972	4.42518	2.84412	17718	0.456741	0.102514	0.42255
chr1	208022241	208244320	1000	-	ENST00000367033.3	5.7293	6.18983	6.09821	0	0	0	17747	0.143851	3.3581e-05	0.0140823
chr1	209428859	209432549	1000	+	ENST00000451937.5	1.38279	4.03468	2.7004	0	0	0	17771	0.292367	0.0978195	0.411313
chr1	209429010	209432549	1000	+	GSE108541_merged.2487.6	2.58891	5.1421	1.50396	0	0	0.108669	17773	0.219814	0.0894016	0.390999
chr1	209429010	209432549	1000	+	GSE108541_merged.2487.7	3.71863	3.12344	1.59288	0	0	0	17774	0.230467	0.0394697	0.240562
chr1	209453346	209453582	1000	+	GSE108541_merged.2488.1	1.20133	0.975386	0.948753	0	0	0	17780	0.47968	0.00394308	0.105801
chr1	209614616	209651394	1000	-	GSE108541_merged.2489.1	19.6387	19.2992	46.6365	0	0	0	17787	0.0473753	0.0183776	0.152314
chr1	209614869	209652466	1000	-	ENST00000356082.8	140.743	181.578	142.885	0	0	0	17788	0.00627291	0.000124091	0.0256348
chr1	209614874	209651394	1000	-	ENST00000391911.5	57.2648	46.807	57.9512	0	0	0	17789	0.0187976	0.000145758	0.0272447
chr1	209614976	209652368	1000	-	ENST00000367030.7	2.65	4.4907	0	0	0	0	17790	0.23771	0.313739	0.761414
chr1	209785690	209806175	1000	-	ENST00000367021.7	19.2303	18.5947	18.5983	6.23182	5.04117	5.86166	17820	0.278918	2.53273e-05	0.0126071
chr1	211571567	211578742	1000	-	ENST00000367001.4	4.37924	4.69194	5.14529	1.6954	1.68256	1.72109	17920	0.482338	0.00408967	0.107145
chr1	211662873	211675630	1000	-	GSE108541_merged.2514.3	4.1729	2.63701	4.40308	2.62914	1.37147	1.79779	17928	0.442496	0.106702	0.431409
chr1	211743456	211830777	1000	-	ENST00000366997.8	2.92618	1.80393	1.29459	1.42737	0.69706	1.2108	17936	0.435396	0.0782319	0.364031
chr1	212285536	212361863	1000	+	ENST00000261461.6	8.00568	7.36414	8.22071	5.57523	3.52927	5.46276	17977	0.436043	0.00876781	0.110553
chr1	212363930	212414901	1000	-	ENST00000261455.8	3.02368	2.79032	2.52589	1.5474	1.02804	1.6353	17987	0.467091	0.0026284	0.0926623
chr1	212432972	212446379	1000	+	ENST00000473900.1	0	0	7.64642	6.35894	0	0	17994	0.373114	0.691389	0.897199
chr1	212791883	212816626	1000	+	ENST00000366973.8	1.1522	0.908187	1.24739	0.471282	0	0.790543	18026	0.407117	0.049838	0.276755
chr1	212856603	212858088	1000	-	ENST00000426161.5	3.70965	1.74351	2.27214	0	0	0	18045	0.276143	0.0424924	0.251235
chr1	212913994	212914230	1000	+	GSE108541_merged.2543.1	1.20133	0.975386	0.948753	0	0	0	18051	0.47968	0.00394308	0.105801
chr1	214348695	214551278	1000	-	ENST00000366956.9	6.70865	6.45022	7.12427	2.06557	1.69316	1.62851	18152	0.334119	0.00272087	0.0942236
chr1	214603194	214664588	1000	+	ENST00000366955.7	15.2805	13.9877	14.5471	5.92837	5.82722	5.3287	18160	0.434097	0.00245216	0.0898569
chr1	218596784	218597000	1000	-	GSE108541_merged.2563.1	2.84058	3.01795	2.67863	0	0	0	18257	0.255399	0.000181385	0.0297706
chr1	218598655	218599178	1000	-	GSE108541_merged.2564.1	0.972274	1.04993	1.21134	0	0	0	18258	0.496014	0.00288614	0.0965847
chr1	220057293	220089951	1000	-	GSE108541_merged.2572.1	0.86649	0.327127	2.51102	1.18352	0.056818	0.036771	18297	0.465874	0.444172	0.842291
chr1	220057481	220089951	1000	-	ENST00000322067.11	10.701	11.4538	7.63596	5.31977	0.068829	0	18298	0.0400216	0.0604775	0.311515
chr1	220057552	220089951	1000	-	GSE108541_merged.2572.6	1.34903	0.676147	1.44049	1.15777	0.145149	1.79286	18302	0.419681	0.167887	0.556
chr1	220067383	220089951	1000	-	ENST00000498237.3	1.55855	0.771902	0.490237	0.48693	0.030332	0	18309	0.412009	0.12066	0.46359
chr1	220148292	220272454	1000	-	ENST00000358951.6	6.70483	6.06531	7.02277	4.60631	0	4.48766	18317	0.0597046	0.0100986	0.110553
chr1	222668012	222712737	1000	-	ENST00000340020.10	16.9004	15.2426	19.1058	5.45444	5.25039	5.99127	18432	0.357684	0.00858894	0.110553
chr1	222712552	222735196	1000	+	ENST00000340934.9	5.16198	4.98792	5.63934	2.27505	0.515393	1.61118	18438	0.173317	0.00344849	0.102888
chr1	223616897	223665734	1000	-	ENST00000366873.6	1.54354	1.22159	0.901467	0	0	0	18507	0.422931	0.0216522	0.167746
chr1	223701592	223776018	1000	+	ENST00000433674.6	0.966881	4.18876	0.988609	0	0	0	18513	0.324653	0.236627	0.667361
chr1	223701644	223747107	1000	+	ENST00000434648.5	1.50667	2.11022	1.2191	0	0	0	18514	0.362681	0.0220346	0.169482
chr1	223712331	223776018	1000	+	ENST00000295006.5	169.413	165.345	167.82	20.9966	16.8577	20.0229	18515	0.096128	1.24514e-05	0.00929048
chr1	224183170	224193441	1000	+	ENST00000323699.8	17.61	16.0977	17.9003	6.78393	6.35213	7.95106	18567	0.398667	0.00776437	0.110553
chr1	224385142	224434794	1000	-	ENST00000414423.7	3.97547	4.72954	4.4596	4.2836	2.12524	4.51315	18611	0.457168	0.0300836	0.20434
chr1	225401501	225428070	1000	-	ENST00000272163.8	17.8132	16.5619	19.7768	4.98278	4.65932	5.40434	18662	0.301026	0.00337608	0.102594
chr1	225401502	225428925	1000	-	ENST00000338179.6	3.14529	2.24613	1.7755	0.535394	0	0	18663	0.225453	0.0217927	0.168363
chr1	225486834	225653331	1000	-	ENST00000366844.7	2.39276	2.11432	3.35011	2.22268	0.77814	2.28864	18674	0.407739	0.0899465	0.39241
chr1	225497422	225653331	1000	-	GSE108541_merged.2631.10	3.67454	1.8763	1.46014	1.18014	0.276028	1.88635	18684	0.270002	0.0730713	0.349884
chr1	225497422	225653331	1000	-	GSE108541_merged.2631.12	0	4.37715	0	0	0	0	18686	0.459717	0.599941	0.842291
chr1	225777765	225790466	1000	+	GSE108541_merged.2632.2	1.96634	2.17491	2.31434	0.953712	0	1.70599	18696	0.235651	0.0414078	0.247577
chr1	225810091	225838881	1000	+	ENST00000445856.5	0.072688	0.066829	8.55234	4.4907	0.049249	0.064923	18703	0.426714	0.716593	0.912982
chr1	225810094	225845563	1000	+	ENST00000272167.9	33.1554	31.9783	14.8582	12.8204	12.1071	13.81	18704	0.390539	0.195861	0.605494
chr1	225810411	225845563	1000	+	ENST00000614058.4	6.17869	6.06062	15.7428	0	0.111526	1.05126	18706	0.157049	0.120659	0.46359
chr1	225919876	225924340	1000	-	ENST00000612039.4	0.741688	4.08862	0.551332	0	0	0.904895	18724	0.347275	0.369196	0.81494
chr1	226062700	226072001	1000	+	GSE108541_merged.2638.3	6.18209	0	0	0	0	0	18743	0.371702	0.569006	0.842291
chr1	226062713	226072001	1000	+	GSE108541_merged.2638.4	2.98482	5.90013	2.07699	6.18608	0	0	18745	0.080128	0.133007	0.489067
chr1	226231156	226309869	1000	-	ENST00000328205.9	1.28538	0.839058	1.37409	0	0	0.672201	18760	0.478642	0.193238	0.601451
chr1	226360701	226408099	1000	-	GSE108541_merged.2643.2	0.359927	5.05156	0.979891	9.26851	0.161503	10.0819	18767	0.150582	0.19927	0.611222
chr1	226870562	226896105	1000	+	ENST00000366783.7	4.09806	5.83787	1.62917	3.52975	2.29725	4.13335	18792	0.496568	0.3357	0.783767
chr1	227731223	227735411	1000	-	ENST00000620518.4	2.75595	3.22108	2.06033	3.91035	0.827264	2.60655	18858	0.292552	0.00190123	0.0812448
chr1	227918655	227947968	1000	-	ENST00000272164.5	4.66502	6.22234	5.7419	2.19131	0	2.03996	18873	0.0906423	0.00672747	0.110553
chr1	228082659	228099212	1000	+	ENST00000272102.9	159.88	194.344	102.63	195.164	93.9356	191.482	18881	0.388974	0.0649174	0.325303
chr1	228082729	228099212	1000	+	ENST00000470670.5	5.46264	0	37.6271	4.76094	0.945856	5.0179	18883	0.399755	0.751879	0.934263
chr1	228083149	228099212	1000	+	ENST00000469235.5	7.21737	9.68774	3.73224	0	0	0.509427	18889	0.109129	0.0374037	0.233119
chr1	228106678	228109148	1000	-	ENST00000366741.5	7.20708	9.59858	6.72919	4.29039	0.030702	0.031325	18915	0.0531335	0.057963	0.303372
chr1	228106678	228109312	1000	-	ENST00000336520.7	7.04848	2.15168	3.64841	1.87224	1.27485	2.54613	18919	0.396633	0.262071	0.702867
chr1	228140227	228148984	1000	+	ENST00000391865.7	7.81299	14.5988	9.17796	4.50588	4.13769	5.58115	18944	0.429749	0.144499	0.511791
chr1	228140246	228148984	1000	+	GSE108541_merged.2667.4	4.96937	5.11752	5.86242	3.2366	2.32398	3.52917	18945	0.487829	0.026582	0.189559
chr1	228140265	228148984	1000	+	ENST00000485838.5	2.50136	2.80666	2.59204	2.14844	0.586765	1.54706	18947	0.316225	0.00320892	0.100479
chr1	228140288	228148984	1000	+	ENST00000366726.5	32.5751	23.4625	7.58133	0	0	6.75667	18950	0.0348991	0.153069	0.527482
chr1	228140289	228148984	1000	+	ENST00000366728.6	3.2842	3.67893	3.46738	1.57358	0.611704	1.84335	18952	0.288503	0.00773202	0.110553
chr1	228140289	228148984	1000	+	ENST00000492871.5	10.4508	8.09351	17.6548	11.4315	2.74746	4.49529	18953	0.205853	0.136117	0.49517
chr1	228140297	228148984	1000	+	ENST00000453943.5	12.2909	15.3901	16.1959	7.19348	5.70867	7.801	18954	0.412439	0.0325956	0.214219
chr1	228140316	228148984	1000	+	ENST00000366722.5	3.48471	3.3923	2.28155	0	0	2.17128	18957	0.222991	0.190473	0.596643
chr1	228140331	228148984	1000	+	ENST00000366721.5	16.0487	66.4474	60.8482	24.9117	2.06847	10.4693	18960	0.0336673	0.0795241	0.366748
chr1	228144327	228148984	1000	+	ENST00000366718.5	4.36288	1.97292	1.24759	1.0322	0.856822	2.3714	18967	0.445499	0.325883	0.773881
chr1	228486876	228495766	1000	+	GSE108541_merged.2686.1	3.24421	0	0	0	0	0	19044	0.484027	0.569006	0.842291
chr1	228487488	228495766	1000	+	ENST00000639044.1	18.2943	18.1126	10.7055	30.6405	0.394847	25.545	19046	0.0169393	0.00292373	0.0970309
chr1	229593110	229625884	1000	-	GSE108541_merged.2699.1	0	2.02358	2.38083	0.880399	0	0.269706	19116	0.428827	0.458413	0.842291
chr1	229626233	229660199	1000	+	ENST00000258243.6	6.25278	6.17631	7.11054	3.72266	2.46764	3.55132	19121	0.413749	0.00967907	0.110553
chr1	230067208	230282124	1000	+	ENST00000366672.4	58.0263	66.484	64.4519	18.0591	13.6033	17.0145	19128	0.204483	0.000980536	0.0623699
chr1	230642566	230693982	1000	+	ENST00000366668.7	0.561822	0.65567	1.29132	1.89613	0	0.553816	19144	0.375911	0.161431	0.543486
chr1	230906242	230978875	1000	-	ENST00000366661.8	3.46319	3.45323	2.92104	1.9894	1.30919	2.28864	19169	0.459729	0.00832674	0.110553
chr1	230979115	231000595	1000	+	GSE108541_merged.2710.6	0.856283	1.89039	0	0	0	0	19184	0.448944	0.345208	0.792479
chr1	231241209	231277973	1000	+	ENST00000366647.8	19.1989	16.7309	19.29	9.60249	6.27222	5.53903	19207	0.322663	0.0411573	0.24665
chr1	231363750	231425044	1000	-	ENST00000366641.3	5.38131	5.59033	5.07813	2.27303	1.29425	2.30445	19222	0.299888	0.000546126	0.0490014
chr1	231522387	231528556	1000	-	ENST00000416221.5	9.22822	9.34064	7.19863	4.5487	2.3662	3.41497	19226	0.261655	0.0018577	0.0802148
chr1	231522516	231528556	1000	-	ENST00000454631.1	1.83134	1.72259	0.500832	1.19019	0.421896	0.194809	19229	0.431195	0.239921	0.672038
chr1	232397987	232630122	1000	-	GSE108541_merged.2725.5	1.0724	0.475189	1.20808	0.859917	0	0	19281	0.424737	0.187427	0.591205
chr1	232983434	233295730	1000	-	ENST00000258229.13	1.28353	1.09242	1.082	1.60953	0	0	19301	0.295697	0.122855	0.468158
chr1	233683566	233683951	1000	-	GSE108541_merged.2733.1	2.07714	1.80097	1.66953	0	0.012922	0.009972	19338	0.3476	0.00176619	0.0786237
chr1	234373455	234384049	1000	+	ENST00000366615.8	13.869	15.4746	2.60778	0.740375	0.806124	11.7584	19354	0.119692	0.327531	0.775619
chr1	234604268	234609525	1000	-	ENST00000366610.7	12.631	12.1193	13.3775	7.56767	5.82711	7.51564	19373	0.457031	0.00531846	0.110553
chr1	235131666	235161457	1000	-	ENST00000447801.5	0.819748	0.907219	0	0.489503	0	0	19412	0.458363	0.208092	0.625091
chr1	235167883	235328219	1000	-	ENST00000264183.8	2.85804	3.04217	3.75146	5.26453	0	4.39414	19422	0.105983	0.0239277	0.178274
chr1	235449922	235504481	1000	-	ENST00000366600.7	7.98045	7.64653	5.62197	1.40151	1.3113	3.79531	19522	0.256829	0.0929622	0.399861
chr1	236549004	236604504	1000	-	ENST00000366582.7	10.0742	8.81446	9.78545	6.3538	3.65981	3.18928	19623	0.36256	0.0694502	0.339139
chr1	241497602	241519761	1000	-	ENST00000366560.3	78.5524	71.1419	68.8657	26.171	23.2435	25.5087	19738	0.303645	0.000603543	0.0508541
chr1	241532133	241595642	1000	+	ENST00000366559.8	3.8679	2.9168	2.69722	0	0	0	19742	0.229394	0.00492876	0.110553
chr1	241593123	241640361	1000	-	ENST00000366554.2	12.2811	13.2261	12.0657	6.33029	5.36139	5.8092	19752	0.434747	0.000836714	0.0585767
chr1	241593601	241640361	1000	-	ENST00000490673.5	11.5671	7.96762	6.29819	6.9132	4.8396	7.70479	19754	0.478841	0.120551	0.463348
chr1	241848049	241889939	1000	+	GSE108541_merged.2790.2	5.22342	4.60514	3.6209	3.75097	0	1.11055	19774	0.0827646	0.00601908	0.110553
chr1	241848177	241889939	1000	+	GSE108541_merged.2790.4	0.032365	0.642936	0.5886	1.72899	0	0.194094	19776	0.485769	0.338001	0.78583
chr1	243255974	243500092	1000	+	GSE108541_merged.2804.3	1.78753	0.768398	3.1088	0.395835	0	1.03398	19856	0.3703	0.264609	0.706404
chr1	243256055	243500092	1000	+	ENST00000366541.7	1.79745	3.22437	0.413881	1.69321	0	0.137087	19858	0.192508	0.127453	0.477814
chr1	243501762	243850128	1000	-	ENST00000366539.5	3.41681	2.9691	2.83892	0	0	0	19875	0.239073	0.00072151	0.0548491
chr1	244652934	244709033	1000	+	ENST00000302550.15	8.8239	7.61893	10.8586	3.15427	2.6915	2.41061	19913	0.37628	0.0328025	0.214922
chr1	244835321	244845057	1000	+	ENST00000411948.6	5.62496	4.81621	5.14521	3.06549	2.32777	2.59321	19920	0.487644	0.00692827	0.110553
chr1	244853466	244864560	1000	-	ENST00000638952.1	7.32215	7.97521	9.05408	0	0	3.97455	19938	0.111963	0.174561	0.568255
chr1	244853938	244864560	1000	-	ENST00000638475.1	0	4.64761	0	0	0	0	19942	0.449412	0.599941	0.842291
chr10	1056857	1132384	1000	+	ENST00000263150.8	1.43284	1.30976	0.805686	1.87995	0.122883	0.029281	20396	0.311798	0.15921	0.539709
chr10	3067519	3136802	1000	+	ENST00000381125.8	122.74	137.526	130.687	57.7827	43.6974	58.8134	20435	0.300427	0.00195865	0.082517
chr10	3137729	3172841	1000	-	ENST00000224949.8	55.8568	51.4953	54.102	28.7888	23.9575	27.8753	20450	0.419579	0.000930837	0.0609912
chr10	3137729	3172841	1000	-	ENST00000380989.6	3.70086	5.68659	3.46481	1.38707	0.198716	1.04932	20451	0.157158	0.00558602	0.110553
chr10	3775995	3785281	1000	-	ENST00000497571.5	16.0668	15.154	12.1376	3.71868	3.31441	2.73823	20473	0.251953	0.0107507	0.111105
chr10	3776236	3785281	1000	-	GSE108541_merged.2897.4	2.50254	2.48251	4.04697	0	0	0.787659	20475	0.279574	0.100633	0.417783
chr10	4650184	4678154	1000	-	ENST00000430998.6	6.23508	5.61019	5.51518	0	0	0	20493	0.144651	0.00013922	0.0269502
chr10	4963252	4983283	1000	+	ENST00000380872.8	2.14258	0.696287	1.92572	0.099307	0	0	20521	0.406293	0.151366	0.52434
chr10	4987399	5004023	1000	-	ENST00000380753.8	12.9663	14.2424	13.6401	0	0	0	20526	0.0686498	2.50189e-05	0.0126071
chr10	4989788	5004023	1000	-	ENST00000460124.5	3.05559	0	3.06259	0	0	0	20528	0.470799	0.545104	0.842291
chr10	5048811	5107686	1000	+	ENST00000439082.7	11.006	21.606	7.97293	0	0	0	20543	0.0628336	0.0228927	0.173563
chr10	5093792	5107686	1000	+	ENST00000380554.4	15.538	5.99063	17.0935	0	0	0	20546	0.0897179	0.0436758	0.255291
chr10	5594990	5596118	1000	-	ENST00000478294.1	4.81692	2.85689	4.30206	0.033917	0	0.065971	20587	0.205169	0.0132019	0.12495
chr10	5684733	5764019	1000	+	GSE108541_merged.2919.2	3.4589	1.24703	2.51254	1.64623	0.050148	1.22548	20599	0.211226	0.0587846	0.306019
chr10	5684813	5764019	1000	+	GSE108541_merged.2919.6	0.851915	0.372274	1.94989	1.98968	0	0	20603	0.370536	0.356718	0.804037
chr10	5684837	5764019	1000	+	GSE108541_merged.2919.7	3.91717	5.57661	1.15096	0.834416	0.290688	2.31039	20605	0.198088	0.152619	0.526689
chr10	5765225	5813647	1000	-	GSE108541_merged.2921.2	1.13404	2.0303	1.8361	0.089287	0.089001	0.065891	20621	0.429671	0.0453987	0.2614
chr10	5890257	5937594	1000	+	GSE108541_merged.2925.6	4.04868	0	2.00629	4.02047	0	0	20643	0.204631	0.371979	0.81688
chr10	6737275	6740532	1000	+	ENST00000650334.1	1.44256	1.21616	1.07289	0	0	0	20764	0.430765	0.00475922	0.110553
chr10	6779569	6842906	1000	+	ENST00000436383.2	1.24617	1.35049	1.22584	0	0	0	20770	0.436106	0.000241192	0.0332629
chr10	7788176	7807815	1000	+	ENST00000335698.4	9.59449	9.82966	5.10949	8.91958	0.959745	0	20816	0.0903984	0.203672	0.618316
chr10	7788183	7800091	1000	+	ENST00000460820.6	46.1946	0.203417	0.128105	0.55228	0.629703	0.466967	20818	0.220436	0.640349	0.866148
chr10	8050508	8051578	1000	-	GSE108541_merged.2945.5	0	0	0	5.40601	0	0	20832	0.429549	0.504154	0.842291
chr10	8867907	8973891	1000	+	GSE108541_merged.2948.8	0	0	0	8.67063	0	0	20861	0.356148	0.504154	0.842291
chr10	11742365	11764070	1000	+	ENST00000379215.8	14.3226	17.8115	15.0596	6.73673	4.98116	6.62426	20944	0.313908	0.00441563	0.109774
chr10	11742445	11757962	1000	+	GSE108541_merged.2952.3	3.88376	3.20639	3.34238	0.265202	0	0	20947	0.197953	0.00247417	0.0901409
chr10	11823397	11872277	1000	+	ENST00000277570.9	9.10417	11.7404	9.79335	4.45313	3.28147	4.48036	20951	0.338698	0.00778931	0.110553
chr10	12167575	12196144	1000	-	ENST00000378937.7	0	0	0	4.85152	0	0	20989	0.447613	0.504154	0.842291
chr10	12196222	12250589	1000	+	ENST00000378900.6	2.36232	4.44271	6.56095	0	0	4.71045	21003	0.224069	0.38292	0.824617
chr10	13100168	13138308	1000	+	ENST00000378757.6	14.1716	13.1186	10.3131	2.7448	2.07884	4.50068	21032	0.19193	0.0189027	0.154995
chr10	13100172	13138308	1000	+	ENST00000378748.7	1.30404	2.80777	2.83236	0	0	0	21035	0.337868	0.0721071	0.346976
chr10	13100172	13138308	1000	+	ENST00000378752.7	1.17205	0.778433	1.07315	0.831026	0	0	21036	0.384108	0.0951533	0.404863
chr10	13277795	13300101	1000	-	GSE108541_merged.2981.1	0.576413	1.12033	2.24154	0.731358	0	0	21057	0.419863	0.268645	0.711748
chr10	15097381	15104257	1000	+	ENST00000378197.4	3.96665	3.69578	4.7263	5.05206	0.676599	3.3834	21295	0.188892	0.0189233	0.155122
chr10	15097419	15104257	1000	+	GSE108541_merged.3016.7	3.44304	1.19348	0.317611	0.181541	0.231274	0	21297	0.410301	0.370175	0.815737
chr10	15105858	15168695	1000	-	GSE108541_merged.3017.2	0.801023	2.33905	1.66674	0	0	0.7768	21299	0.407351	0.242193	0.675329
chr10	15211642	15371062	1000	-	ENST00000378116.8	6.02452	5.72444	5.3847	0.60175	0	0	21307	0.117639	0.00452658	0.110317
chr10	15778853	15860520	1000	-	GSE108541_merged.3021.5	1.61246	0.674179	1.06411	0	0	0	21320	0.474152	0.092878	0.399695
chr10	16436983	16513745	1000	+	ENST00000378000.5	3.58628	2.68565	3.71667	0.810655	0.558416	0.741253	21333	0.350054	0.0133336	0.12565
chr10	17114971	17115251	1000	+	GSE108541_merged.3030.1	2.27299	1.46283	2.10201	0	0	0	21355	0.349105	0.0148248	0.133949
chr10	17229277	17237593	1000	+	ENST00000224237.9	10.8354	13.9954	10.4718	2.91442	2.13769	8.15917	21376	0.211024	0.114032	0.448631
chr10	17644124	17715914	1000	+	ENST00000377524.7	7.90238	7.36158	8.1392	5.46818	2.43803	4.86555	21403	0.295052	0.00528651	0.110553
chr10	22246333	22246590	1000	-	GSE108541_merged.3078.1	1.3286	0.862423	1.13288	0.197857	0	0.440208	21569	0.437087	0.0394227	0.240403
chr10	22315973	22320308	1000	+	ENST00000376836.7	20.8161	17.8725	17.8363	18.9388	5.66737	22.3061	21573	0.195115	0.0194762	0.157874
chr10	23316586	23344845	1000	-	GSE108541_merged.3088.5	1.41887	0.862909	1.43988	0	0	0	21662	0.466286	0.0358193	0.227011
chr10	24255341	24547848	1000	+	GSE108541_merged.3092.14	9.01834	6.55082	9.20607	0	0.112079	0	21682	0.132925	0.00284204	0.0961228
chr10	24255341	24547848	1000	+	GSE108541_merged.3092.15	1.77675	1.37823	0	0	0	0	21683	0.401361	0.302129	0.750774
chr10	24596688	24722011	1000	-	ENST00000376410.6	4.15196	0.198554	0.224292	0.149273	0.077727	0.219604	21705	0.418744	0.498194	0.842291
chr10	24848606	24952604	1000	-	ENST00000320152.10	0.744989	0.630019	0.805139	0.991082	0	1.29917	21717	0.425349	0.0653139	0.326377
chr10	25016657	25026664	1000	+	ENST00000524413.5	1.85054	1.12118	2.02991	1.04654	0.343005	2.08702	21730	0.43826	0.201932	0.615202
chr10	26697658	26746798	1000	+	ENST00000376215.9	4.33926	3.90956	4.81362	2.80311	1.88607	3.15743	21783	0.490845	0.0384096	0.236824
chr10	26748569	26861087	1000	-	ENST00000376140.3	0	0	0	5.64804	0	1.52045	21804	0.415375	0.184504	0.585662
chr10	27195214	27240879	1000	-	ENST00000375897.7	1.01254	0.915496	1.57818	1.72864	0.08798	1.25172	21840	0.356063	0.0707506	0.34282
chr10	27197352	27240879	1000	-	GSE108541_merged.3121.6	1.41546	0.769044	1.55998	0.847713	0.252345	2.11675	21845	0.492386	0.305555	0.753565
chr10	28522372	28532743	1000	-	GSE108541_merged.3135.3	1.56034	0.75857	1.00768	0	0	0.607892	21913	0.464682	0.181455	0.580434
chr10	31805403	31928876	1000	-	ENST00000396144.8	0.875275	0.69665	0.89685	1.11132	0	1.2592	22105	0.391547	0.0406887	0.245042
chr10	32188322	32188817	1000	-	ENST00000405422.2	30.4179	32.643	40.5888	13.5706	10.4639	12.0615	22125	0.313063	0.0164661	0.142489
chr10	32900391	32958407	1000	-	ENST00000302278.7	153.041	133.957	153.731	41.7404	32.5208	19.2408	22167	0.208971	0.0613897	0.314542
chr10	32928231	32957894	1000	-	ENST00000437302.5	1.45089	3.89559	2.48894	0.540704	0.326153	0.047664	22177	0.364031	0.161457	0.543506
chr10	33177491	33336262	1000	-	ENST00000265371.8	0	0	0.326537	3.56519	0	2.66556	22196	0.484564	0.246809	0.682002
chr10	34973983	34975578	1000	+	ENST00000635301.1	1.4655	1.21798	0.927654	0	0	0	22247	0.42971	0.0145192	0.132198
chr10	35008550	35090429	1000	-	ENST00000374749.7	3.79271	2.92812	3.41451	1.51611	0.821918	1.04949	22250	0.360112	0.0105367	0.110553
chr10	35638248	35642278	1000	-	ENST00000374694.2	2.60615	2.98818	2.42755	0.745778	0.454082	0	22337	0.357227	0.0842574	0.378241
chr10	42782787	42834937	1000	+	GSE108541_merged.3230.1	0.662209	1.81262	1.05585	1.12945	0.139423	2.18135	22494	0.394028	0.198056	0.609323
chr10	43138485	43185308	1000	+	ENST00000374466.3	0	2.35113	2.47657	1.8108	0	2.16674	22509	0.334668	0.403894	0.837242
chr10	43387588	43409192	1000	-	GSE108541_merged.3236.7	2.04151	7.14893	19.9493	5.01704	1.21121	1.04168	22530	0.273157	0.464553	0.842291
chr10	44976128	44978810	1000	-	ENST00000298295.3	13.2094	14.3125	15.2773	0	0	0	22620	0.0676544	8.60261e-05	0.0217954
chr10	46005087	46023455	1000	-	ENST00000585132.5	5.44518	5.23825	7.70068	1.39653	0	0	22733	0.104691	0.0366563	0.230388
chr10	46375626	46391784	1000	+	ENST00000584982.7	1.60025	2.04382	0	0	0	0	22759	0.370119	0.304696	0.752913
chr10	46375726	46391784	1000	+	ENST00000619162.4	28.133	26.8333	31.3837	0	0	0	22762	0.0349234	6.56389e-05	0.0189422
chr10	46409008	46417306	1000	+	GSE108541_merged.3283.17	2.14922	2.19498	1.12079	0	0	0	22769	0.319957	0.0349534	0.223812
chr10	47365495	47384300	1000	-	ENST00000585316.2	6.96524	8.10601	9.14884	0.174151	0	0.26401	22845	0.108291	0.00184298	0.080114
chr10	47365495	47384300	1000	-	GSE108541_merged.3300.1	2.39087	0.734291	0	0	0	0	22846	0.42008	0.36882	0.814815
chr10	47460161	47484158	1000	-	ENST00000583448.2	2.30927	2.98222	2.38727	0	0	0	22848	0.27718	0.00265466	0.0930098
chr10	47467992	47484158	1000	-	ENST00000585281.5	43.0692	42.1935	49.6629	0	0	0	22851	0.0227882	6.35082e-05	0.0186115
chr10	47467995	47484158	1000	-	ENST00000583911.5	2.03642	2.22387	0.271462	0	0	0	22852	0.330557	0.209521	0.627398
chr10	47467995	47484158	1000	-	ENST00000611843.4	2.38977	2.7772	0	0	0	0	22853	0.293242	0.301514	0.750182
chr10	47966859	47991968	1000	-	GSE108541_merged.3312.5	6.81716	3.89437	10.9358	0	0	0	22887	0.156413	0.0539703	0.290657
chr10	47966859	47991968	1000	-	GSE108541_merged.3312.6	2.36664	3.54723	0.04914	0	0	0	22888	0.269614	0.295094	0.744305
chr10	47966859	47991968	1000	-	GSE108541_merged.3312.7	3.42381	0.050679	0.422977	0	0	0	22889	0.457503	0.506167	0.842291
chr10	47966971	47991968	1000	-	GSE108541_merged.3312.8	0.974423	1.20537	1.67346	0	0	0	22890	0.476015	0.036299	0.228926
chr10	47967972	47991968	1000	-	GSE108541_merged.3312.9	0	4.2366	0	0	0	0	22892	0.465377	0.599941	0.842291
chr10	47985518	47991968	1000	-	ENST00000610809.1	0.77159	3.41032	2.68407	0.39396	0.299291	0	22894	0.456077	0.344723	0.792018
chr10	49455367	49539040	1000	-	ENST00000355832.9	3.35901	3.40254	2.75997	3.11693	0	2.11948	22995	0.118139	0.000655883	0.0528921
chr10	49818496	49941998	1000	-	GSE108541_merged.3323.3	1.26699	1.6488	1.22428	2.52821	0	0	23035	0.231466	0.147813	0.517788
chr10	49818991	49941998	1000	-	ENST00000614063.4	1.03345	1.50635	0.587609	0.956998	0.210798	0.084704	23036	0.439287	0.164124	0.548317
chr10	52314295	52317657	1000	+	GSE108541_merged.3353.1	0	0	0	11.4649	0	6.62645	23147	0.305882	0.0819805	0.37304
chr10	52314679	52316435	1000	+	ENST00000467359.5	3.35323	7.5921	3.85429	5.03686	2.54317	3.84097	23149	0.462078	0.213019	0.632719
chr10	56357437	56361275	1000	-	ENST00000395405.5	4.24599	0.00722	5.82688	8.44932	0.034577	0.255394	23223	0.152521	0.410051	0.841315
chr10	58513015	58831437	1000	+	GSE108541_merged.3374.1	0.880719	1.69053	0.599523	0	0	0	23256	0.453278	0.116122	0.453466
chr10	58513139	58831437	1000	+	ENST00000373886.7	2.13197	1.32373	2.44909	0	0	0	23257	0.365226	0.0368445	0.231068
chr10	60029796	60733517	1000	-	GSE108541_merged.3378.13	0.757035	1.58767	1.74816	1.18437	0	0.433192	23327	0.326087	0.093233	0.400327
chr10	60778459	60794920	1000	+	GSE108541_merged.3384.6	5.65095	1.2574	1.56354	1.77322	0.194829	1.41707	23363	0.20618	0.125994	0.474872
chr10	60871173	60944689	1000	-	GSE108541_merged.3385.4	0.70859	0.650088	1.26192	1.48255	0	0	23372	0.389303	0.235734	0.666135
chr10	62193193	62268707	1000	-	ENST00000373789.7	1.67927	1.51892	1.91563	0	0	0.450825	23395	0.380299	0.0508572	0.280293
chr10	62374191	62402458	1000	+	ENST00000395254.7	5.81006	4.80326	6.10538	0	0	0	23400	0.157864	0.00105285	0.0638883
chr10	63189286	63521850	1000	-	GSE108541_merged.3394.9	1.86	0.536873	0	0	0	0	23436	0.483834	0.382406	0.824239
chr10	63521362	63625123	1000	+	ENST00000373758.4	13.2109	11.6771	14.2852	5.5395	5.39452	5.87245	23448	0.4677	0.012115	0.119181
chr10	67922488	68074857	1000	-	GSE108541_merged.3423.7	1.31994	5.19608	6.98032	0.835319	0.304205	0	23532	0.293766	0.304226	0.752529
chr10	68105990	68212017	1000	+	GSE108541_merged.3427.3	1.84574	0.944029	0.844166	0	0	0	23548	0.42565	0.0766184	0.359594
chr10	68332116	68338687	1000	+	ENST00000467249.1	0.416979	0.360527	0.227201	23.5866	0.211277	27.0305	23577	0.210276	0.141991	0.507024
chr10	68343826	68407294	1000	-	ENST00000602465.5	1.42911	1.62494	1.80756	1.02071	0	1.37722	23588	0.282451	0.0335131	0.217999
chr10	68414064	68471963	1000	-	ENST00000358410.7	1.89844	1.96447	2.35614	0	0	0	23597	0.339642	0.00197949	0.0829315
chr10	68721234	68792377	1000	+	GSE108541_merged.3443.9	2.74451	0.728	0.342377	2.38186	0.662536	0.571033	23632	0.477231	0.425197	0.842291
chr10	68956127	68985073	1000	+	ENST00000354185.8	46.6827	44.9496	50.6486	20.3531	19.7159	21.7542	23665	0.433908	0.00401039	0.106286
chr10	68988720	69016982	1000	+	ENST00000361983.6	16.5687	15.4104	15.5618	7.97185	7.39868	7.23925	23667	0.479938	0.00196869	0.0826639
chr10	69088117	69104811	1000	+	ENST00000242465.3	10.2194	9.8304	10.0001	0	0.162296	0.444336	23684	0.112396	0.00330861	0.101526
chr10	69317970	69401884	1000	+	GSE108541_merged.3459.15	3.36262	3.92176	2.59021	2.15846	0.680779	0.410842	23723	0.276274	0.0917205	0.396861
chr10	70112269	70132934	1000	-	ENST00000613322.4	0.610722	1.37625	0.694565	1.31351	0.146172	0	23779	0.432221	0.246668	0.681761
chr10	70112270	70132934	1000	-	ENST00000307864.2	5.96244	6.28178	6.71933	2.35066	1.43248	2.30539	23780	0.293083	0.00282998	0.09598
chr10	70202829	70233434	1000	-	ENST00000373232.7	137.868	126.529	136.011	83.2908	68.4258	77.2066	23798	0.47528	0.00285333	0.0962571
chr10	70815918	70881173	1000	+	GSE108541_merged.3473.1	0	1.06573	1.491	1.82774	0	0.376607	23829	0.428792	0.394895	0.831325
chr10	70883508	70888784	1000	-	GSE108541_merged.3474.2	3.98786	0	0	0	0	0	23840	0.446348	0.569006	0.842291
chr10	71212569	71302864	1000	+	ENST00000335350.10	7.60828	8.38057	9.33751	1.63796	0	1.1977	23847	0.0703294	0.00284836	0.0962005
chr10	71747558	71773498	1000	-	ENST00000394957.7	7.32192	8.14341	8.03628	0	0	0.260887	23883	0.114231	0.00148687	0.073605
chr10	71816297	71851375	1000	-	ENST00000394936.7	171.94	169.665	173.571	128.129	35.1914	54.5916	23892	0.117088	0.0195366	0.158095
chr10	71964364	72013564	1000	+	ENST00000373115.4	7.94802	10.3249	7.79764	2.61477	1.96707	3.20525	23901	0.270304	0.0107881	0.11137
chr10	71964903	72013564	1000	+	GSE108541_merged.3485.2	3.12076	2.78627	4.94281	0.464849	0.659677	0	23902	0.441515	0.143729	0.510148
chr10	71970481	72013564	1000	+	GSE108541_merged.3485.3	8.8517	7.65314	8.65979	0	0	0	23903	0.107851	0.000175457	0.0294941
chr10	72081122	72086511	1000	+	GSE108541_merged.3487.1	1.3685	0.517876	0.660726	0.645227	0	0	23911	0.418772	0.130375	0.483857
chr10	72096520	72216311	1000	-	ENST00000317168.10	9.08534	4.53114	10.673	3.39768	2.1853	2.50597	23923	0.357446	0.174426	0.568093
chr10	72273919	72276036	1000	+	ENST00000307365.3	341.906	372.847	334.613	115.055	88.9158	112.374	23953	0.223574	0.000209299	0.0312743
chr10	72273924	72276036	1000	+	ENST00000473155.1	39.0518	65.9764	76.4018	5.03804	3.24235	5.41495	23954	0.0689481	0.015258	0.136138
chr10	72332829	72355230	1000	-	ENST00000338820.7	7.36974	5.5487	7.12572	3.22503	2.26439	2.62729	23958	0.388137	0.0211453	0.165242
chr10	72332830	72355230	1000	-	ENST00000444643.6	6.66924	10.1064	3.52504	1.87679	2.00239	3.54342	23960	0.340309	0.21143	0.630244
chr10	72332833	72336865	1000	-	GSE108541_merged.3496.5	1.67502	2.4042	0.838942	0.007949	0.031685	0.032986	23961	0.353436	0.0894415	0.391065
chr10	72335556	72336865	1000	-	ENST00000473051.1	1.24808	2.02504	1.25548	0.049344	0.004288	0.016767	23964	0.381651	0.0252068	0.183785
chr10	73007216	73096974	1000	-	ENST00000373008.6	21.9774	18.4553	20.6176	5.66119	4.02267	4.68109	24007	0.207596	0.00172286	0.0779395
chr10	73124572	73125532	1000	-	ENST00000608444.1	0.342919	0.830059	0	0.946186	0	0	24026	0.481828	0.253243	0.690958
chr10	73130180	73168095	1000	-	GSE108541_merged.3512.3	1.79143	1.04942	0.329568	0.896006	0	0	24030	0.317226	0.134342	0.491805
chr10	73168165	73244504	1000	+	ENST00000242505.10	0.506159	1.33171	1.02554	2.24329	0.213024	1.26734	24041	0.411564	0.113194	0.446433
chr10	73242823	73248937	1000	-	ENST00000372950.4	0.746049	0.502934	1.44891	10.3696	0.79643	3.12267	24058	0.463483	0.38899	0.829045
chr10	73248842	73252693	1000	-	ENST00000372945.7	21.6053	4.04388	20.5606	18.4503	7.2056	20.6584	24063	0.482459	0.605517	0.844984
chr10	73375444	73414076	1000	-	ENST00000372919.8	0	2.35574	0.130826	0.561631	0	0	24083	0.464611	0.471613	0.842291
chr10	73375444	73414076	1000	-	GSE108541_merged.3527.2	2.20555	1.90222	2.3024	0.443184	0.44381	1.8638	24084	0.465377	0.246997	0.682264
chr10	73730726	73772161	1000	+	GSE108541_merged.3540.5	3.59946	0	0	0	0	0	24170	0.464886	0.569006	0.842291
chr10	73730726	73772161	1000	+	GSE108541_merged.3540.6	8.99421	0	0	0	0	0	24171	0.314894	0.569006	0.842291
chr10	73746866	73772161	1000	+	GSE108541_merged.3540.16	3.94138	3.37403	4.5835	1.6097	0.130279	1.95382	24185	0.161816	0.0193471	0.157257
chr10	73772293	73780251	1000	+	GSE108541_merged.3544.4	0	1.41411	1.57912	1.68581	0	0	24192	0.410312	0.435553	0.842291
chr10	73812500	73874591	1000	-	ENST00000322680.7	2.12993	1.21178	3.19361	0.106221	0.110952	3.55791	24234	0.402741	0.498203	0.842291
chr10	73812500	73874591	1000	-	ENST00000394762.6	1.46518	1.08957	0.561674	0	0	0	24236	0.445108	0.0791224	0.365669
chr10	73814299	73848082	1000	-	ENST00000441192.1	1.14562	0.582109	0.494117	3.10912	0.083179	0.10003	24247	0.320894	0.247961	0.683763
chr10	73911140	73917497	1000	+	GSE108541_merged.3551.4	6.45467	3.81997	1.1009	0	0	0	24259	0.171748	0.133043	0.489086
chr10	73911156	73917497	1000	+	ENST00000372764.3	8.88729	12.7078	14.6912	0	0	0	24261	0.0855343	0.00461548	0.110553
chr10	73998113	74121363	1000	+	ENST00000372755.7	28.2559	26.9556	23.0025	16.1884	12.8498	14.7482	24264	0.44032	0.00457527	0.110553
chr10	74176685	74709303	1000	+	ENST00000372734.3	23.8991	20.6598	24.4746	12.5245	10.94	10.6142	24279	0.483083	0.0196318	0.158537
chr10	75210487	75231448	1000	+	GSE108541_merged.3570.3	7.77107	10.1698	16.3308	0	0	0	24364	0.0994904	0.0154115	0.137023
chr10	75210644	75231448	1000	+	GSE108541_merged.3570.5	2.75036	2.07848	7.06257	4.46852	0.628204	0.655735	24367	0.266524	0.31171	0.759799
chr10	75210750	75231448	1000	+	ENST00000332211.10	77.8896	68.0534	41.0613	38.1534	35.5102	40.4617	24368	0.486577	0.191934	0.599102
chr10	75210750	75231448	1000	+	GSE108541_merged.3570.7	1.46391	2.44844	0.739572	1.52612	0	1.81014	24369	0.226551	0.0352009	0.224587
chr10	75233968	75236030	1000	-	ENST00000372538.7	11.1415	19.0502	13.4652	12.4501	7.74524	12.2217	24381	0.463247	0.120556	0.463348
chr10	75397829	75401906	1000	-	ENST00000372524.4	3.53756	5.07251	4.01962	1.07944	0.766123	0.969249	24402	0.314073	0.010737	0.111037
chr10	78033759	78040747	1000	+	ENST00000435275.5	0	0	0	6.35065	0	0	24583	0.40349	0.504154	0.842291
chr10	78033916	78040747	1000	+	ENST00000482069.5	3.43447	2.88632	0.654267	0.777725	0	2.15687	24601	0.187229	0.121272	0.464767
chr10	79069034	79316528	1000	+	ENST00000334512.9	7.7458	6.75612	9.32218	0.538273	0.517173	3.12781	24642	0.177895	0.116898	0.455076
chr10	79110438	79316528	1000	+	GSE108541_merged.3605.7	1.95534	3.05038	1.6653	0.997506	0.038434	0	24643	0.226557	0.0545165	0.292376
chr10	79347657	79355337	1000	+	ENST00000448165.1	2.465	11.39	6.95392	4.17648	1.09412	2.33301	24652	0.21388	0.203842	0.618519
chr10	79691501	79826594	1000	-	GSE108541_merged.3611.4	1.76498	2.08944	1.46524	1.39326	0	3.36903	24690	0.225865	0.0950184	0.404516
chr10	80155587	80205580	1000	-	GSE108541_merged.3627.7	1.29842	7.71296	6.65894	6.04765	0	0	24763	0.0925779	0.239037	0.670858
chr10	80155639	80205580	1000	-	GSE108541_merged.3627.9	1.51208	5.78521	8.31049	2.78428	0	0	24765	0.130955	0.22045	0.643375
chr10	80454321	80533123	1000	+	GSE108541_merged.3631.11	2.56657	2.71879	3.10364	2.54699	0.780174	2.40232	24806	0.351829	0.0226563	0.172495
chr10	84328557	84518521	1000	+	ENST00000372088.7	3.11608	2.33699	3.31554	2.11194	0.706362	1.66686	24885	0.344124	0.0268248	0.190639
chr10	86756649	86932838	1000	+	ENST00000372037.7	1.09725	1.32168	1.18005	2.15599	0.092236	0.692802	24945	0.303782	0.0393468	0.240111
chr10	86958419	86963260	1000	+	GSE108541_merged.3664.1	0	5.99057	0	0	0	0	24959	0.407232	0.599941	0.842291
chr10	86958655	86963260	1000	+	ENST00000372017.3	15.6733	10.5697	12.8113	0	0	0	24962	0.0714899	0.0018509	0.0801633
chr10	86959374	86963260	1000	+	ENST00000483064.1	3.00051	4.46131	5.27496	0.444924	0.368282	0	24963	0.285923	0.0537476	0.289919
chr10	86968191	86970915	1000	+	ENST00000372013.7	193.156	212.962	194.602	39.4901	33.6559	36.401	24969	0.158737	0.000159661	0.027987
chr10	86968431	86970740	1000	+	ENST00000416348.1	48.1482	56.2733	56.0488	11.2227	13.5084	14.474	24970	0.295426	0.00716354	0.110553
chr10	87020305	87024732	1000	+	ENST00000343959.4	2.67513	3.7144	2.74816	0	0.437982	1.05485	24980	0.408493	0.185902	0.588489
chr10	87238666	87342612	1000	-	GSE108541_merged.3672.12	3.71214	0.970662	1.4217	0.216608	0.205741	0.16278	25011	0.390734	0.230309	0.658415
chr10	87753116	87818259	1000	-	GSE108541_merged.3681.2	10.4876	6.74219	7.9057	3.42737	3.49209	5.23379	25051	0.473886	0.139555	0.502279
chr10	88706197	88753668	1000	+	GSE108541_merged.3690.1	2.14323	1.50725	1.79652	0	0	0	25089	0.354659	0.00689767	0.110553
chr10	88822131	88851818	1000	-	ENST00000371930.4	6.51948	5.93576	6.75155	0	0	0	25096	0.137895	0.000134286	0.0265178
chr10	88879733	88923487	1000	+	ENST00000371926.7	4.56309	4.28728	3.77868	0.63798	0.643073	0	25099	0.307205	0.0590542	0.306845
chr10	88935073	88991359	1000	-	GSE108541_merged.3695.2	3.01046	3.45073	2.94199	0.507907	0	1.53422	25109	0.193968	0.0407086	0.245103
chr10	88990656	89015785	1000	+	ENST00000355740.6	9.33079	9.42685	10.7546	0.720125	0.515312	0.754395	25118	0.136865	0.000566438	0.049684
chr10	89213568	89252058	1000	-	ENST00000336233.9	20.4545	19.2753	21.0208	10.4357	9.62267	10.5618	25143	0.490246	0.00213421	0.0852878
chr10	89327893	89340971	1000	+	ENST00000371818.8	2.74861	2.30676	2.39034	0	0.045193	0	25157	0.302791	0.00108063	0.064623
chr10	89414585	89421001	1000	+	ENST00000371795.4	4.06648	3.83771	3.85863	0.897255	0.698346	0.782173	25164	0.325824	0.000113093	0.0242349
chr10	89701609	89774939	1000	+	ENST00000260753.8	5.33388	5.12717	6.14437	0	0	0	25182	0.159626	0.000445278	0.0442013
chr10	91220782	91227960	1000	+	ENST00000490164.1	1.2366	1.40782	0.879046	0.16209	0.004456	0.483315	25228	0.405891	0.035911	0.227377
chr10	93306429	93482509	1000	-	ENST00000358334.9	44.2975	44.6493	40.4421	7.60621	8.06468	5.50541	25313	0.206051	0.0072926	0.110553
chr10	93306465	93482509	1000	-	GSE108541_merged.3750.5	8.73836	8.28801	11.6702	0	0	2.062	25316	0.101888	0.0840337	0.37767
chr10	93496603	93529092	1000	+	GSE108541_merged.3751.1	1.67274	1.62042	1.11602	0.330672	0.098231	0	25324	0.383847	0.0278561	0.19497
chr10	93496631	93529092	1000	+	ENST00000371485.7	19.8	15.8183	18.9252	9.735	8.09133	10.441	25327	0.445892	0.0217689	0.168239
chr10	94333225	94362959	1000	-	ENST00000371361.3	5.99735	5.66733	6.58849	3.82536	0	4.09765	25418	0.0691397	0.0125586	0.1215
chr10	95237571	95291024	1000	-	ENST00000329399.6	98.0954	97.8419	90.5347	47.2184	40.2595	42.6272	25478	0.389038	0.000585763	0.050214
chr10	95873083	95907883	1000	-	GSE108541_merged.3772.8	1.20097	1.84617	0	1.08654	0	0	25541	0.297044	0.212881	0.632535
chr10	95875083	95907777	1000	-	ENST00000449419.5	0.917122	1.46222	0.877841	0.019333	0	0.09123	25543	0.460255	0.0343237	0.221255
chr10	96191701	96271587	1000	-	ENST00000224337.9	0.798714	1.39353	1.3503	3.03545	0	2.06985	25586	0.250648	0.0431542	0.253522
chr10	96191701	96271587	1000	-	ENST00000371176.6	1.60485	1.3099	0.902298	1.5677	0	1.75293	25587	0.262407	0.00957751	0.110553
chr10	96518144	96587052	1000	-	GSE108541_merged.3783.3	9.30093	6.32556	6.80778	3.44405	0	3.05173	25609	0.0567749	0.00365919	0.104955
chr10	97426159	97433441	1000	+	ENST00000334828.5	238.177	240.896	241.84	104.401	81.4822	101.366	25682	0.305488	0.000247493	0.0336155
chr10	97427533	97433441	1000	+	ENST00000467867.1	1.87855	0.576762	0.73102	0.255525	0	0.329412	25684	0.419141	0.13835	0.499849
chr10	97446169	97457370	1000	+	ENST00000370854.7	15.6377	5.72299	3.3492	0.604323	0.058281	0.179772	25702	0.0838022	0.0687932	0.336905
chr10	97446201	97457370	1000	+	ENST00000352634.8	1.42325	0.265024	0.081302	5.25654	0.075679	0.116493	25708	0.276782	0.327213	0.775212
chr10	97458323	97498794	1000	-	ENST00000438925.6	15.4418	13.8753	13.2067	15.4116	2.35021	7.11526	25727	0.102468	0.00599979	0.110553
chr10	97498867	97571209	1000	+	ENST00000370664.3	9.93485	10.4722	10.6835	7.02329	5.12559	6.67727	25741	0.481478	0.00395038	0.105816
chr10	97640685	97676434	1000	+	ENST00000370631.3	19.8647	20.2482	20.9431	10.5101	9.01076	10.1252	25755	0.444842	0.000808209	0.0578295
chr10	97677423	97687323	1000	-	ENST00000370626.3	27.8226	30.3871	26.8946	14.5033	11.9134	14.2834	25756	0.395622	0.000895587	0.0600658
chr10	97677423	97687323	1000	-	GSE108541_merged.3806.1	25.2674	25.0916	25.4879	0	0	0	25757	0.0381768	6.64515e-08	0.00188412
chr10	98417014	98446947	1000	-	GSE108541_merged.3814.5	2.4703	2.32201	2.56986	0	0	2.55123	25816	0.287091	0.287617	0.735236
chr10	99709301	99710807	1000	+	GSE108541_merged.3824.1	1.35136	1.15165	1.03273	1.10267	0.324166	1.19681	25864	0.473554	0.00947824	0.110553
chr10	99710932	99732158	1000	-	GSE108541_merged.3820.3	1.4329	0.973642	2.33854	0.085634	0	0.409082	25865	0.428522	0.148418	0.518805
chr10	99711159	99732158	1000	-	GSE108541_merged.3820.4	0	2.08893	0	1.74713	0	0	25866	0.374997	0.41164	0.842291
chr10	99782639	99852594	1000	+	ENST00000647814.1	9.2382	9.58326	9.46672	0	0	0	25876	0.0961126	2.13865e-06	0.0063365
chr10	99782731	99852594	1000	+	ENST00000370449.9	2.91156	2.48602	3.38449	0	0	0	25879	0.268517	0.00341163	0.102816
chr10	99875576	99930996	1000	-	ENST00000636706.1	2.16911	1.54271	1.72017	0.184291	0	0.1698	25887	0.32433	0.00493114	0.110553
chr10	100150106	100188297	1000	-	GSE108541_merged.3829.3	8.8896	7.42566	6.2409	3.89453	3.54443	5.60879	25900	0.480533	0.0930433	0.399967
chr10	100189191	100229619	1000	-	GSE108541_merged.3829.9	2.39474	2.14444	4.47055	1.07639	0.394724	0	25907	0.351201	0.206211	0.622116
chr10	100523734	100530000	1000	-	GSE108541_merged.3841.19	2.72715	0	0	2.35884	0	1.68134	25971	0.292449	0.279187	0.725153
chr10	100981375	100987515	1000	-	ENST00000299179.9	2.28299	3.55244	0.591259	2.72969	1.32354	3.15806	26023	0.498374	0.364534	0.811822
chr10	100981376	100987515	1000	-	ENST00000342071.5	1.54541	1.38177	1.0932	2.34099	0	2.48806	26026	0.230403	0.0115664	0.116099
chr10	100996947	101007836	1000	+	GSE108541_merged.3850.2	0	1.91478	5.17759	5.06258	0	6.93121	26046	0.242394	0.449315	0.842291
chr10	100999156	101007836	1000	+	GSE108541_merged.3850.8	2.68412	0.650016	2.14252	0.426171	0.233108	0.565669	26052	0.454682	0.281285	0.727779
chr10	101031238	101041244	1000	+	ENST00000224807.9	10.8343	12.3568	12.4389	6.63896	3.23119	7.54192	26066	0.253983	0.014636	0.132894
chr10	101578881	101587821	1000	-	ENST00000370169.5	0.406576	1.94175	0.579061	2.82166	0.469397	3.49389	26120	0.469344	0.294491	0.743524
chr10	101578881	101588270	1000	-	ENST00000299206.8	1.54569	0	0	0.76339	0	0	26122	0.483299	0.415715	0.842291
chr10	101588324	101609668	1000	+	ENST00000370147.5	4.70617	4.70313	6.39534	2.72969	0.63999	2.30127	26138	0.193512	0.0188213	0.154613
chr10	102107582	102120492	1000	-	ENST00000425280.1	0.8635	1.42531	0.506603	2.08954	0.31875	1.4503	26204	0.423851	0.0327119	0.214657
chr10	102133029	102150331	1000	+	ENST00000278070.6	14.3812	16.5059	13.9065	8.2062	5.03631	9.58327	26208	0.302348	0.00976014	0.110553
chr10	102152175	102163871	1000	+	ENST00000605788.5	5.58	18.1836	11.5673	5.31232	2.97585	11.7074	26215	0.285717	0.29404	0.743063
chr10	102152223	102163770	1000	+	GSE108541_merged.3870.4	1.06556	2.03523	2.6673	1.6893	0.254933	0.816211	26216	0.349837	0.139377	0.50191
chr10	102152414	102163871	1000	+	ENST00000370007.5	7.20648	4.99559	6.65475	4.44234	2.52161	4.08187	26222	0.405292	0.0392697	0.23982
chr10	102245515	102382899	1000	+	GSE108541_merged.3874.2	16.0404	10.9425	11.5907	8.80134	5.64491	4.29324	26229	0.390889	0.140104	0.503313
chr10	102395621	102402529	1000	+	GSE108541_merged.3875.6	4.58671	3.2493	2.52132	11.383	2.65493	6.40131	26239	0.427762	0.0441031	0.256862
chr10	102420840	102422292	1000	+	ENST00000425536.1	1.01166	0.54025	0.468022	1.63826	0.203003	0.287212	26264	0.478095	0.196662	0.60683
chr10	102423248	102432706	1000	-	GSE108541_merged.3878.4	0	3.66305	0	0	0	0	26268	0.490998	0.599941	0.842291
chr10	102449836	102451543	1000	-	ENST00000625129.1	2.47184	2.48153	1.87293	0.495445	0.597151	0.694275	26278	0.476135	0.0234781	0.176326
chr10	102461419	102477045	1000	+	GSE108541_merged.3879.16	2.29687	1.24604	1.03084	0.817266	0.310755	0.503193	26288	0.415313	0.0731973	0.350157
chr10	102479228	102502711	1000	-	ENST00000369905.8	60.8602	61.7759	61.0408	36.7166	30.926	32.798	26293	0.474631	0.00112639	0.0657137
chr10	102479236	102502711	1000	-	ENST00000487599.1	1.01218	0	0	1.98849	0	0	26296	0.427806	0.368786	0.814815
chr10	102642309	102660680	1000	+	ENST00000643721.1	13.5553	16.1114	12.786	8.12141	6.50281	7.16885	26308	0.437848	0.0106488	0.110642
chr10	103088003	103193306	1000	-	GSE108541_merged.3900.1	10.2192	0.339558	10.0702	1.10767	0.195557	6.7109	26375	0.212615	0.507918	0.842291
chr10	103088037	103181332	1000	-	GSE108541_merged.3900.4	0.178825	7.92619	0.342587	3.20342	0.16793	0.053306	26382	0.216517	0.437902	0.842291
chr10	103389049	103396492	1000	-	ENST00000337003.4	2.58441	4.46722	3.18248	4.02155	1.79714	4.99863	26423	0.482584	0.158061	0.537726
chr10	103389049	103396492	1000	-	ENST00000369815.5	12.9994	11.2001	11.9128	8.63125	6.05357	8.3395	26424	0.464963	0.00560208	0.110553
chr10	103389049	103396492	1000	-	GSE108541_merged.3907.2	0	1.33666	0.765324	1.31325	0	0	26425	0.451958	0.39453	0.831052
chr10	103396647	103446454	1000	+	ENST00000369797.7	10.0309	9.93633	6.69635	9.00562	5.53597	8.299	26431	0.493352	0.0373687	0.232952
chr10	103594030	103693156	1000	-	GSE108541_merged.3914.3	1.20724	0.975876	0.267588	0	0	0	26464	0.486463	0.163122	0.546516
chr10	103598015	103855732	1000	-	GSE108541_merged.3914.5	7.11959	5.33015	2.69568	0	0	0	26466	0.142147	0.0360361	0.227711
chr10	103745965	103755423	1000	+	ENST00000627886.2	3.01175	2.32488	3.76356	0	0	0	26472	0.270182	0.0124848	0.121062
chr10	103746792	103755423	1000	+	ENST00000625265.1	11.4399	10.6419	8.98644	0	0	0	26474	0.0835458	0.000485611	0.0460134
chr10	103755423	103855732	1000	-	GSE108541_merged.3914.8	1.17079	0.828409	1.14283	0	0	0	26475	0.498912	0.0130711	0.124356
chr10	103967200	104029233	1000	+	ENST00000369755.3	9.13435	8.90747	9.02562	3.25339	2.95086	4.17367	26484	0.379241	0.00963795	0.110553
chr10	104031285	104085957	1000	-	ENST00000353479.10	45.7662	40.3258	44.6561	0	0	0	26488	0.0226599	2.96457e-05	0.0135373
chr10	104031287	104085934	1000	-	ENST00000648076.1	15.0371	23.956	25.7846	0	0	0	26491	0.0499023	0.00416577	0.107593
chr10	104031349	104085934	1000	-	GSE108541_merged.3922.7	10.9207	6.26334	3.71468	0	0	0	26494	0.10905	0.0379971	0.235293
chr10	104254734	104267459	1000	+	ENST00000369713.9	52.4667	55.6093	53.7809	24.6056	19.5975	27.7224	26517	0.337503	0.0043827	0.109366
chr10	104312130	104338584	1000	-	ENST00000337478.2	16.357	16.2819	16.3492	0	0	1.11883	26532	0.0569531	0.0152417	0.136068
chr10	109864765	109923553	1000	-	ENST00000502935.5	18.875	19.8592	17.8173	17.5152	10.0269	12.4761	26605	0.427883	0.0126494	0.121956
chr10	110497837	110511544	1000	+	ENST00000369583.3	5.87116	6.0584	6.94912	2.14161	2.17248	0.595702	26680	0.46133	0.232791	0.66189
chr10	110899955	110919274	1000	-	ENST00000447005.5	1.21622	1.64738	1.25405	0.344785	0.041924	0.558876	26715	0.382572	0.0174063	0.147377
chr10	110919546	111013667	1000	+	ENST00000369452.8	6.01343	5.56719	7.4785	4.28018	2.80122	4.00297	26726	0.475467	0.0509733	0.28073
chr10	112376197	112428380	1000	+	ENST00000356116.5	6.83253	3.39491	6.81836	0	0	0	26758	0.166749	0.0293734	0.201382
chr10	112376198	112428380	1000	+	ENST00000354273.4	0.817023	3.8407	1.0213	0	0	0	26760	0.348636	0.248455	0.68451
chr10	112950915	113167678	1000	+	GSE108541_merged.3962.18	0.144152	1.19567	0.486585	2.56964	0.005438	2.39137	26813	0.354076	0.147626	0.517574
chr10	113679182	113726434	1000	+	ENST00000429617.5	1.65959	0.059247	0.014909	0.90394	0.037903	2.01021	26841	0.460154	0.406437	0.838946
chr10	113834724	113854100	1000	-	ENST00000361384.6	3.42775	1.16321	2.3897	2.16093	0.577404	2.30557	26863	0.360176	0.158828	0.539026
chr10	114120900	114174232	1000	-	ENST00000648613.1	1.87911	1.53874	0.561161	0	0	0.364199	26874	0.374224	0.130624	0.484475
chr10	114294823	114404756	1000	-	ENST00000304129.8	2.70162	3.15038	3.42038	0	0	0	26893	0.254608	0.00149488	0.073716
chr10	114295007	114363113	1000	-	GSE108541_merged.3974.5	0	0.132251	0	4.95473	0	5.01592	26897	0.405941	0.135829	0.494631
chr10	114431101	114526931	1000	-	GSE108541_merged.3975.1	10.2487	12.019	12.878	0	0	0	26904	0.0824678	0.000431345	0.0433305
chr10	114431111	114526931	1000	-	GSE108541_merged.3975.2	4.04923	1.75147	2.44969	0	0.154936	0	26905	0.328623	0.080941	0.370301
chr10	114435440	114526931	1000	-	ENST00000369253.6	0.773091	1.71649	0.549761	0	0	0	26912	0.46535	0.150735	0.522937
chr10	116427866	116477957	1000	+	ENST00000369230.3	12.3334	9.79513	13.9192	0	0	0	26964	0.0823512	0.00151984	0.0740582
chr10	116427870	116477957	1000	+	GSE108541_merged.3985.2	1.55022	1.89227	1.7869	0	0	0	26965	0.368791	0.00151223	0.0740103
chr10	116427900	116477957	1000	+	GSE108541_merged.3985.3	1.77172	1.42059	0.380604	0	0	0	26966	0.393858	0.15526	0.53206
chr10	116671191	116742574	1000	-	ENST00000369209.7	1.53436	1.56551	1.67781	1.0666	0	0	27003	0.281437	0.0656458	0.327401
chr10	118872053	118872619	1000	-	ENST00000420302.1	2.73568	3.2283	3.44142	2.67369	0.012139	2.43388	27102	0.138358	0.0142032	0.130516
chr10	119167702	119178833	1000	-	ENST00000298510.3	74.6537	70.3609	80.1002	48.852	39.36	46.707	27137	0.495115	0.00992841	0.110553
chr10	119726047	119829278	1000	+	ENST00000361976.7	3.28151	0.586951	0.271707	0.217933	0	1.05984	27181	0.348273	0.342041	0.789698
chr10	119726084	119829278	1000	+	ENST00000650623.1	0.503072	2.25927	2.23399	0.902149	0	0.291654	27184	0.336258	0.212985	0.632676
chr10	119726281	119829278	1000	+	GSE108541_merged.4018.12	1.01303	1.30503	1.88085	2.21347	0	1.70659	27191	0.266006	0.0623296	0.317339
chr10	119892637	119942173	1000	+	GSE108541_merged.4022.1	1.24682	0.431521	0.999852	0.927393	0.144269	1.37579	27214	0.490313	0.201796	0.61508
chr10	120457221	120589855	1000	+	ENST00000427079.5	1.22124	1.39252	0.652756	0	0	0	27229	0.439672	0.0516403	0.282899
chr10	122374695	122442602	1000	+	GSE108541_merged.4040.1	1.34747	1.22363	1.30941	0.506437	0	0.55209	27371	0.359848	0.00449828	0.11021
chr10	122980477	122990407	1000	+	ENST00000406217.7	1.27131	0.093175	0.327674	0.97518	0.025879	0.936204	27422	0.473719	0.234092	0.663761
chr10	123154729	123210549	1000	+	GSE108541_merged.4051.4	0	6.13933	0	0	0	0	27443	0.403289	0.599941	0.842291
chr10	123154858	123162828	1000	+	ENST00000407911.2	5.73845	6.66183	3.70799	6.76556	3.43304	6.59053	27444	0.481944	0.0633595	0.320623
chr10	124007667	124092454	1000	-	ENST00000346248.7	0.945424	0.39764	0.207531	0.522126	0	0.583846	27462	0.499098	0.0956629	0.406041
chr10	124397302	124418976	1000	-	ENST00000539214.5	7.63036	0.678979	7.98182	1.96513	1.15109	0	27468	0.464579	0.648182	0.870927
chr10	124398020	124418976	1000	-	GSE108541_merged.4054.3	0.689236	1.6528	1.97776	2.18018	0	1.29359	27471	0.274008	0.107552	0.433542
chr10	124619292	124791870	1000	-	GSE108541_merged.4057.4	0	2.75281	0	1.24588	0	0	27493	0.375643	0.443132	0.842291
chr10	124984316	125160520	1000	-	ENST00000337195.9	9.51229	9.14897	0.32638	9.96887	2.35082	0.467147	27525	0.206569	0.483678	0.842291
chr10	124984316	125161177	1000	-	GSE108541_merged.4065.1	1.34507	0.304269	8.17619	0.770251	0.126302	0.191027	27526	0.487601	0.647314	0.870432
chr10	124988641	125161177	1000	-	GSE108541_merged.4065.4	3.26993	0.38669	2.61875	3.42479	0.63683	1.27746	27530	0.409956	0.417417	0.842291
chr10	124988641	125161177	1000	-	GSE108541_merged.4065.6	0.615908	0.410695	1.26392	3.61792	0.071305	1.148	27532	0.354251	0.204902	0.620109
chr10	124989224	125159196	1000	-	ENST00000531469.5	2.28525	3.03232	4.50906	0.789042	0.591736	3.0362	27538	0.403382	0.3184	0.765818
chr10	125788577	125823285	1000	-	ENST00000368797.9	9.94739	9.13366	11.9937	19.6455	5.1591	12.5825	27617	0.329469	0.0639536	0.322517
chr10	125802056	125823285	1000	-	ENST00000368778.7	1.59057	1.2897	0.934023	1.48755	0	1.46792	27636	0.26841	0.00422894	0.107749
chr10	125823545	125836553	1000	+	ENST00000278100.10	21.472	19.9467	23.1873	11.8332	7.64633	12.2449	27640	0.328676	0.00999364	0.110553
chr10	125896538	126009592	1000	+	ENST00000368693.5	1.87085	2.6317	1.38579	2.40581	0.929859	1.94932	27652	0.46524	0.0384883	0.237104
chr10	126012415	126388477	1000	-	GSE108541_merged.4081.2	3.25083	3.39225	3.83012	0	0	0	27668	0.230653	0.000479932	0.0459207
chr10	127907060	128085855	1000	+	ENST00000254667.7	1.08844	2.07942	2.0225	0	0	0	27713	0.394892	0.0529664	0.287286
chr10	128096658	128126385	1000	-	ENST00000368653.7	19.8266	17.8844	17.2186	1.63443	2.81577	1.55892	27727	0.229634	0.00370491	0.105184
chr10	130136386	130183643	1000	+	GSE108541_merged.4096.1	0	0.375687	0	5.36643	0	0.823985	27766	0.367733	0.244305	0.678566
chr10	130136398	130182881	1000	+	ENST00000368644.5	10.9848	9.07874	5.78761	2.97409	2.96789	4.17716	27769	0.364073	0.0975311	0.410682
chr10	131900643	131959834	1000	+	ENST00000455566.5	1.81927	0.98924	2.68534	0.347591	0.184152	2.37512	27787	0.452156	0.426315	0.842291
chr10	132207491	132307940	1000	-	ENST00000298630.7	8.61495	10.1798	10.3365	2.6171	1.16668	3.49347	27819	0.163318	0.011836	0.117841
chr10	133262402	133276868	1000	-	ENST00000445355.7	8.78296	10.6722	10.035	0	0	0	27890	0.0938034	0.000313479	0.0373284
chr10	133276868	133309156	1000	-	GSE108541_merged.4115.1	0	0	0	4.61978	0	0	27902	0.455919	0.504154	0.842291
chr10	133355153	133358035	1000	-	ENST00000278025.8	14.1638	12.0453	16.8146	3.78993	3.26597	4.4116	27929	0.28322	0.0167828	0.144119
chr10	133355159	133358035	1000	-	ENST00000368552.7	2.64897	9.48324	7.53532	1.77589	1.1393	2.37354	27930	0.307618	0.244198	0.678438
chr10	133355202	133357922	1000	-	ENST00000368551.1	1.04131	1.09877	1.05012	0.134865	0	0	27933	0.456515	0.00205646	0.0842738
chr10	133355202	133358035	1000	-	GSE108541_merged.4121.5	1.15808	0.995848	0	0	0	0	27934	0.493917	0.300271	0.749261
chr11	93729	93929	1000	-	GSE108541_merged.4131.1	2.43008	1.91943	2.04665	0	0	0	28012	0.315424	0.00208651	0.084559
chr11	208799	215113	1000	+	GSE108541_merged.4139.3	7.58737	6.5745	4.22838	6.40285	0.344844	12.7982	28040	0.0745576	0.0430483	0.253087
chr11	209068	215113	1000	+	ENST00000527696.5	0.132508	0.818217	0.126538	14.3545	0.032498	0.779364	28045	0.212459	0.300127	0.749134
chr11	236976	252984	1000	+	ENST00000431206.6	0.305826	0	19.7797	10.3647	0.013283	16.8442	28075	0.251146	0.659051	0.877546
chr11	236999	252984	1000	+	ENST00000525665.5	18.4259	23.6933	22.8531	10.2324	2.64539	12.6176	28078	0.09757	0.0170917	0.145691
chr11	237037	252984	1000	+	ENST00000382671.8	1.88903	8.39412	0	9.93456	0.536324	0	28081	0.132228	0.383734	0.82546
chr11	307926	309395	1000	+	ENST00000616316.1	25.4014	26.7737	25.0165	5.13233	5.00032	5.51436	28107	0.219617	0.000174694	0.0294941
chr11	308162	309395	1000	+	ENST00000399817.8	20.0946	27.5397	29.6945	0.979785	0.578157	0.92845	28108	0.057688	0.00248966	0.0903762
chr11	308162	315272	1000	+	GSE108541_merged.4144.3	0	1.27793	0.612335	1.19942	0.046823	1.48758	28109	0.494	0.35742	0.80467
chr11	308216	309395	1000	+	ENST00000602569.1	39.0322	37.8262	36.3898	0.353147	0.022994	0.516232	28110	0.0227153	0.000103436	0.0233755
chr11	394216	404908	1000	+	ENST00000331563.6	71.6919	83.5565	74.5373	35.9234	26.0167	38.6014	28143	0.298185	0.00450811	0.110312
chr11	405727	417455	1000	-	GSE108541_merged.4154.7	1.96326	0.732684	0.623029	0.194496	0.039862	1.51321	28157	0.424607	0.317172	0.764615
chr11	405871	410027	1000	-	ENST00000531205.5	0.117989	1.89354	3.07725	10.569	0.076465	5.30578	28158	0.194727	0.282825	0.729862
chr11	450279	491399	1000	+	ENST00000308020.5	12.181	13.8486	12.5181	10.877	6.57765	10.8196	28186	0.439545	0.00791444	0.110553
chr11	494506	506821	1000	-	GSE108541_merged.4159.1	6.18164	3.01991	7.60138	3.22889	1.63534	3.94873	28199	0.380038	0.227501	0.654574
chr11	494511	503570	1000	-	ENST00000534797.5	10.6003	10.205	6.31553	0.30824	0.169918	3.138	28200	0.0968004	0.0863169	0.383434
chr11	494512	506821	1000	-	ENST00000397614.5	3.84471	0.358167	3.52031	2.3613	0.68715	2.87688	28201	0.452286	0.510593	0.842291
chr11	494514	507300	1000	-	ENST00000397604.7	23.4153	27.4322	21.9519	9.46624	8.82334	12.7301	28203	0.362956	0.0282377	0.196449
chr11	494545	507300	1000	-	ENST00000533410.5	6.4535	8.34142	7.3503	0.609806	0.423057	1.56574	28207	0.16025	0.0209515	0.164475
chr11	494551	507300	1000	-	ENST00000354420.6	8.22425	9.33511	11.9179	2.41396	0.177666	0.790735	28209	0.0731826	0.013405	0.126103
chr11	494560	507300	1000	-	ENST00000356187.9	24.9376	37.4115	37.677	25.0938	17.1487	12.7868	28210	0.490097	0.275189	0.720053
chr11	532241	534375	1000	-	ENST00000397594.5	3.65509	2.4295	3.52118	5.67716	0.783295	2.89933	28226	0.238809	0.0404016	0.244051
chr11	532241	535584	1000	-	GSE108541_merged.4160.1	0.547391	3.84513	3.08234	0.533842	0.2246	1.60146	28229	0.401605	0.421028	0.842291
chr11	532242	535584	1000	-	ENST00000417302.5	2.31762	2.75034	3.16128	3.08066	0.945999	1.68302	28230	0.390243	0.0620628	0.316703
chr11	532242	535584	1000	-	ENST00000451590.5	4.22656	7.62831	5.78072	2.27388	1.00345	1.6887	28231	0.23964	0.0303475	0.205536
chr11	532245	533612	1000	-	ENST00000462734.1	0.71563	0.036353	0.055797	2.23449	0.02657	0.190387	28232	0.454746	0.313904	0.761497
chr11	560973	564067	1000	+	GSE108541_merged.4163.10	2.28357	0.595449	1.68419	0.958097	0.144292	1.83213	28257	0.377497	0.237353	0.668527
chr11	561051	564067	1000	+	ENST00000397583.7	1.33434	3.91887	1.90543	0.876513	0.071049	0.825849	28260	0.247561	0.0771125	0.36091
chr11	561051	564067	1000	+	GSE108541_merged.4163.13	1.97708	9.66975	3.6611	4.23889	0.461404	1.79995	28261	0.148074	0.133054	0.489111
chr11	561533	564067	1000	+	GSE108541_merged.4163.17	4.10875	0	0	0	0	0	28264	0.441014	0.569006	0.842291
chr11	567143	568457	1000	-	ENST00000533920.1	4.33137	5.56367	4.29423	1.44768	1.08188	1.84817	28269	0.327765	0.0129529	0.123744
chr11	576520	612222	1000	+	ENST00000413872.6	0.878622	1.63722	2.83013	0.578208	0	0.533899	28275	0.357634	0.163707	0.547573
chr11	576520	612222	1000	+	ENST00000416188.2	0.824102	1.83643	3.70545	0.527778	0	0.579362	28276	0.353358	0.24401	0.678361
chr11	695427	703674	1000	+	ENST00000397510.7	2.57027	3.68845	1.78198	5.27965	1.27247	4.68649	28325	0.350751	0.0249853	0.182805
chr11	695427	704129	1000	+	GSE108541_merged.4170.1	0.649586	1.21539	0.855174	0.882393	0.067381	1.39656	28326	0.428048	0.103082	0.423798
chr11	706116	727727	1000	+	ENST00000533256.5	0	13.4259	18.5804	0	0	3.60754	28338	0.254652	0.630121	0.860149
chr11	706119	727727	1000	+	ENST00000614442.4	11.3954	11.5435	21.6919	4.30452	1.93603	4.75912	28339	0.173976	0.0623334	0.317339
chr11	706182	727727	1000	+	GSE108541_merged.4169.6	0	0	0	4.63868	0	4.42469	28340	0.441541	0.15012	0.521857
chr11	706189	727727	1000	+	GSE108541_merged.4169.7	17.9767	24.309	6.81893	5.19713	4.24192	3.71223	28341	0.23181	0.174099	0.567591
chr11	706215	727727	1000	+	ENST00000650127.1	0.373313	2.75881	0.302455	0.093592	0	0.195184	28344	0.438494	0.384145	0.825551
chr11	747427	765024	1000	+	ENST00000528097.5	21.9682	31.8669	25.0549	2.9696	0.738592	2.13399	28373	0.0433953	0.00152608	0.0741176
chr11	777607	784297	1000	+	ENST00000525941.1	1.04784	1.98656	0.833602	0.741621	0.31619	1.0094	28400	0.473571	0.12323	0.46902
chr11	790474	798333	1000	-	ENST00000628067.2	10.0842	9.28618	8.87673	8.98873	4.13074	8.86255	28407	0.351165	0.0040998	0.107145
chr11	790476	796367	1000	-	GSE108541_merged.4177.3	0	3.4342	2.14129	0	0	0	28408	0.482234	0.544048	0.842291
chr11	799183	809753	1000	-	GSE108541_merged.4179.4	1.28929	1.02519	0.391162	1.39921	0	0.921714	28445	0.312353	0.00957879	0.110553
chr11	799183	809753	1000	-	GSE108541_merged.4179.5	1.01695	1.2428	0.419514	1.75746	0	1.38477	28446	0.296667	0.00532661	0.110553
chr11	809646	812880	1000	+	GSE108541_merged.4180.1	7.65375	3.80313	14.2018	1.85375	1.80482	1.19644	28455	0.415434	0.348066	0.795663
chr11	809983	812880	1000	+	ENST00000530797.5	9.82074	1.94286	0.570607	1.01402	1.09264	2.05617	28458	0.382385	0.528074	0.842291
chr11	818900	825573	1000	+	GSE108541_merged.4181.1	9.75922	16.2209	8.6864	0	0	0	28465	0.0750741	0.00844942	0.110553
chr11	818901	825573	1000	+	ENST00000336615.8	0	16.7473	20.1804	0	0	1.03772	28466	0.234173	0.59079	0.842291
chr11	828259	831991	1000	+	ENST00000450448.5	0.293078	0.258329	0.484633	2.17651	0	0.840216	28488	0.45553	0.126439	0.475654
chr11	832886	838835	1000	+	GSE108541_merged.4184.3	18.8942	29.9127	22.7277	15.9967	0.828769	6.42854	28498	0.0263473	0.00658284	0.110553
chr11	832951	838835	1000	+	ENST00000322008.9	58.802	9.80989	17.6302	7.25821	2.62598	4.66819	28501	0.0950686	0.140006	0.503058
chr11	832960	838835	1000	+	ENST00000645878.1	13.3644	12.2651	7.82843	4.70217	0.769306	3.62357	28505	0.075048	0.000374624	0.040464
chr11	832991	838835	1000	+	ENST00000532045.6	11.6412	34.8869	30.3502	4.46497	3.55589	5.57553	28510	0.196965	0.140594	0.504286
chr11	832993	838835	1000	+	GSE108541_merged.4184.18	3.85946	34.8078	11.0144	7.63208	0	0	28512	0.0296889	0.160565	0.541978
chr11	832993	838980	1000	+	GSE108541_merged.4184.17	0	0	0	10.0533	0	0	28513	0.33514	0.504154	0.842291
chr11	833008	838835	1000	+	ENST00000530726.5	3.99996	8.81668	11.63	1.3849	0	0	28515	0.0953719	0.0790906	0.365612
chr11	834535	838835	1000	+	ENST00000528011.2	4.42273	6.24688	9.18512	0.909316	0	2.23163	28516	0.115013	0.0661503	0.32889
chr11	842940	867116	1000	+	GSE108541_merged.4186.5	1.82999	1.55435	1.15279	3.44697	0.425729	5.36578	28529	0.309451	0.0901545	0.392946
chr11	844078	867116	1000	+	GSE108541_merged.4186.10	1.04393	1.50389	0.863914	0.905493	0.085844	0.795764	28533	0.37235	0.00906512	0.110553
chr11	868395	911461	1000	-	ENST00000323578.12	4.2209	6.04169	6.15075	4.48534	2.58876	5.39703	28556	0.482928	0.134924	0.492886
chr11	880648	911461	1000	-	GSE108541_merged.4188.17	13.4341	11.0596	4.46692	0.462041	0.396832	1.32128	28567	0.105686	0.0569445	0.300384
chr11	880648	911461	1000	-	GSE108541_merged.4188.18	2.39281	4.99658	13.8657	0.362084	0.399602	0.998918	28568	0.302428	0.33874	0.786613
chr11	880648	911461	1000	-	GSE108541_merged.4188.19	11.5826	13.1985	9.00511	0.765294	0.334332	0.796809	28569	0.0885527	0.00120745	0.0678509
chr11	925880	1012245	1000	+	ENST00000448903.6	7.45892	5.86334	6.82552	8.03268	3.47419	4.03751	28590	0.423459	0.102814	0.423301
chr11	1274370	1309654	1000	-	ENST00000317204.10	15.4302	19.3607	18.0991	9.55498	6.50888	8.81884	28627	0.350877	0.00994649	0.110553
chr11	1469454	1480885	1000	-	GSE108541_merged.4196.3	1.35627	0.731915	3.26719	1.79789	0	0	28661	0.299877	0.296669	0.746428
chr11	1470171	1480895	1000	-	ENST00000614710.5	6.47383	0.084195	0.009544	5.78461	0.039916	9.88074	28665	0.148986	0.299193	0.749075
chr11	1732409	1750591	1000	-	ENST00000340134.4	0.481371	0.602193	1.02866	1.52319	0	0	28690	0.422475	0.271222	0.714873
chr11	1734820	1763992	1000	-	ENST00000636615.1	20.75	16.1165	18.2686	10.4355	5.90517	40.2955	28692	0.274146	0.318548	0.765982
chr11	1752729	1763992	1000	-	GSE108541_merged.4201.9	8.8168	2.78013	24.1137	2.49678	0.458722	0.995236	28698	0.14913	0.271387	0.715112
chr11	1752751	1763992	1000	-	ENST00000236671.6	709.87	841.534	855.635	184.81	134.529	163.928	28699	0.151126	0.00191142	0.0814927
chr11	1752767	1763992	1000	-	ENST00000637815.1	0	38.8327	36.3034	0	0	0	28700	0.159973	0.569285	0.842291
chr11	1752787	1755348	1000	-	ENST00000637937.1	5.35191	0.837846	1.27679	0.142556	0.10009	0.051903	28702	0.31353	0.291548	0.740226
chr11	1752787	1763992	1000	-	ENST00000637915.1	31.73	25.7245	0	5.63469	0	7.87868	28703	0.0154633	0.167199	0.554737
chr11	1752998	1763992	1000	-	ENST00000636571.1	0	22.3242	32.5479	0	0	0	28704	0.205632	0.589497	0.842291
chr11	1753205	1763992	1000	-	ENST00000637387.1	3.47388	0.11704	0.172813	0	0	0	28706	0.445327	0.506229	0.842291
chr11	1753312	1763992	1000	-	ENST00000636843.1	4.53262	11.6892	4.43091	0.442643	0.204869	0	28707	0.137285	0.0663817	0.329621
chr11	1754023	1761540	1000	-	ENST00000438213.5	5.96633	0.311793	2.86243	1.49088	0.612716	0.753392	28710	0.419025	0.517174	0.842291
chr11	1769440	1778587	1000	-	GSE108541_merged.4203.1	3.17615	0	2.575	0	0	0	28715	0.46607	0.529196	0.842291
chr11	1773724	1774892	1000	+	GSE108541_merged.4204.1	1.38588	0.8314	0.650125	0	0	0	28716	0.479944	0.0647225	0.324709
chr11	1833791	1837521	1000	+	ENST00000490707.5	3.52819	3.1765	2.72242	0.110628	0	0	28723	0.220106	0.00148346	0.0735652
chr11	1834309	1837521	1000	+	ENST00000479089.5	3.37011	1.09835	9.85923	0	0	0	28724	0.310782	0.368992	0.814839
chr11	1834475	1837521	1000	+	ENST00000464897.5	0	3.75526	0	0	0	0	28726	0.486576	0.599941	0.842291
chr11	1834589	1837521	1000	+	ENST00000381978.7	2.02761	4.03965	1.13236	0	0	0	28728	0.264331	0.107439	0.433261
chr11	1834803	1837521	1000	+	ENST00000341958.3	34.3545	43.9065	29.4787	0	0	0	28729	0.0254621	0.000811554	0.05797
chr11	1838988	1841680	1000	+	ENST00000381911.5	6.12418	6.00461	1.42097	0	0	0	28734	0.147081	0.102768	0.423213
chr11	1838988	1841680	1000	+	GSE108541_merged.4206.1	3.62646	1.42785	2.98294	0	0	0	28735	0.292729	0.0771275	0.36095
chr11	1838988	1841680	1000	+	GSE108541_merged.4206.2	2.20942	6.43678	4.17887	0	0	0	28736	0.207718	0.0731783	0.350127
chr11	1947277	1956609	1000	+	ENST00000381519.5	12.5588	29.8589	12.7257	1.94645	5.31654	15.087	28782	0.443015	0.584708	0.842291
chr11	1950898	1956609	1000	+	ENST00000429295.1	0.701477	0.721833	0.425146	0.458766	0	0.432819	28789	0.492189	0.00396873	0.106057
chr11	1996758	1997007	1000	-	ENST00000390168.6	0.362783	0.472863	0.715873	2.57949	0.006998	3.0276	28806	0.387206	0.158321	0.538287
chr11	2377293	2397419	1000	+	ENST00000263645.9	251.871	270.788	281.619	135.838	94.7131	141.02	28876	0.307705	0.00574467	0.110553
chr11	2393847	2397419	1000	+	ENST00000481687.1	1.92403	14.0672	10.044	1.42097	0.97834	1.01689	28889	0.275744	0.364716	0.81196
chr11	2394849	2397419	1000	+	ENST00000468153.1	1.30067	11.1709	5.16443	1.49034	0.029985	0.04285	28890	0.133894	0.215213	0.635988
chr11	2400535	2403878	1000	+	ENST00000333256.10	10.8334	14.0307	14.7198	11.5923	5.73527	8.1768	28893	0.377352	0.0533281	0.288389
chr11	2888096	2903740	1000	-	ENST00000455942.3	1.45322	1.36888	1.38042	0	0	0	28932	0.414719	5.62128e-05	0.0177091
chr11	2899720	2925246	1000	+	ENST00000347936.6	2.40981	2.44482	2.81886	0.652827	0	0	28934	0.23129	0.0214176	0.166634
chr11	2902192	2925246	1000	+	ENST00000312221.9	0.962848	3.01131	1.89556	7.29194	0.0375	5.9416	28935	0.140609	0.0677935	0.33382
chr11	2928272	2929455	1000	-	ENST00000314222.4	9.06219	7.3108	6.29751	1.19709	1.91481	0.629636	28950	0.367898	0.0844075	0.3786
chr11	2928416	2929455	1000	-	ENST00000645523.1	43.8195	58.6582	44.386	13.5757	10.972	15.1847	28951	0.212751	0.00731751	0.110553
chr11	2944432	2992228	1000	-	GSE108541_merged.4227.4	0	3.14873	7.18781	0	0	0	28955	0.48041	0.647584	0.870572
chr11	2944432	2992228	1000	-	GSE108541_merged.4227.7	0	0	5.43293	4.60449	0	0	28958	0.426861	0.691274	0.897094
chr11	2945111	2992377	1000	-	ENST00000526115.5	7.52219	4.36229	6.95413	6.81904	1.68979	1.52862	28962	0.24145	0.168126	0.556314
chr11	3000921	3057613	1000	-	ENST00000380525.8	2.08361	2.36349	2.78443	1.56844	0.272729	1.92824	28982	0.281688	0.0369459	0.231415
chr11	3000928	3057613	1000	-	GSE108541_merged.4230.4	1.51897	1.39598	1.53326	1.95655	0.578091	2.1388	28987	0.475796	0.0403789	0.243993
chr11	3000929	3057613	1000	-	GSE108541_merged.4230.7	1.79258	2.08553	3.26874	1.84429	0.414264	1.12673	28992	0.344038	0.0865644	0.384158
chr11	3000929	3057613	1000	-	GSE108541_merged.4230.8	1.45284	1.72082	1.74716	2.304	0.368786	1.296	28993	0.351487	0.0236824	0.177171
chr11	3088000	3165354	1000	-	ENST00000348039.9	1.52995	1.62376	0.558526	0.525347	0	0.115021	29013	0.325749	0.0547019	0.293066
chr11	3475911	3477453	1000	-	GSE108541_merged.4238.3	3.46928	3.36756	2.94906	1.64632	0	1.65079	29080	0.143345	0.00218345	0.0860727
chr11	3675010	3797792	1000	-	ENST00000359171.8	9.81816	3.65111	4.9777	1.8827	1.08591	0.584552	29108	0.25236	0.147806	0.51778
chr11	3808543	3826371	1000	+	GSE108541_merged.4246.28	1.01457	0.747778	0.639506	0.899835	0.13973	1.75763	29157	0.474738	0.145484	0.513533
chr11	3808578	3826371	1000	+	ENST00000463452.6	6.90055	2.8885	4.86938	1.19015	0.352018	0.575928	29162	0.192175	0.0513361	0.281864
chr11	3808598	3826371	1000	+	ENST00000469307.4	1.78799	2.34278	3.05365	1.11257	0.432569	0.558654	29165	0.390065	0.0718576	0.346202
chr11	3826977	3840983	1000	-	ENST00000351018.4	34.1353	38.6663	37.6536	14.5476	12.973	16.2757	29170	0.355594	0.00520842	0.110553
chr11	3855701	4093210	1000	+	ENST00000300737.8	34.094	34.3685	34.6572	6.22025	5.19761	5.87109	29177	0.163754	2.04953e-05	0.0118594
chr11	4094808	4138876	1000	+	ENST00000300738.9	59.905	54.8701	55.3033	26.6394	22.9222	26.5284	29206	0.382869	0.000562975	0.0495561
chr11	4384901	4393696	1000	-	ENST00000254436.7	14.2755	13.7092	13.4406	2.57021	2.50851	2.04668	29232	0.232942	0.00135871	0.0710194
chr11	4598671	4608259	1000	-	ENST00000300747.9	3.8566	3.35613	3.61626	1.32589	0.873904	1.14467	29249	0.367515	0.00134905	0.070932
chr11	5596655	5612958	1000	+	ENST00000380097.7	1.85542	1.97659	1.29792	0	0	0	29404	0.346252	0.0106493	0.110642
chr11	5624982	5644398	1000	+	ENST00000429814.2	3.0893	2.04367	1.27423	0.114297	0	0	29414	0.272522	0.0435373	0.254809
chr11	5663556	5685394	1000	-	ENST00000380034.7	5.35249	6.58853	6.11241	0.418932	0.064555	0.593237	29417	0.133919	0.00220519	0.0865263
chr11	5663830	5685394	1000	-	GSE108541_merged.4260.26	1.56143	1.97367	1.57774	0.942404	0.440329	0.616829	29422	0.457025	0.0108622	0.111839
chr11	5689688	5710863	1000	+	ENST00000379965.7	21.2535	20.603	21.0165	0	0	0	29429	0.0455744	6.62146e-07	0.004172
chr11	6211334	6234711	1000	-	ENST00000449352.6	3.77162	3.82827	1.94386	2.68642	0.950292	1.22046	29490	0.30889	0.0592484	0.30744
chr11	6318945	6320062	1000	-	ENST00000532354.1	0.863446	1.51359	2.71075	0	0	0	29504	0.455881	0.188161	0.592511
chr11	6318945	6320647	1000	-	ENST00000303927.3	44.0297	57.5034	43.0465	0	0.123414	0	29505	0.0233762	0.000488481	0.0460134
chr11	6319143	6320647	1000	-	ENST00000530979.1	1.65007	2.62568	1.72327	0	0	0	29508	0.326155	0.0181723	0.15135
chr11	6390430	6394998	1000	+	ENST00000342245.8	8.82711	9.01115	6.76556	7.3184	3.52521	7.48606	29512	0.345104	0.00481336	0.110553
chr11	6448616	6474101	1000	-	ENST00000359518.7	0.302636	1.41663	0	0.674053	0	0	29564	0.460798	0.316764	0.764195
chr11	6476813	6481479	1000	-	ENST00000423813.6	1.88236	2.38161	0.079547	1.2609	0.337779	1.8011	29582	0.347118	0.257483	0.696594
chr11	6603707	6610874	1000	+	ENST00000532063.5	8.04678	7.87167	11.4911	5.53339	1.65597	5.02264	29622	0.191568	0.031793	0.211307
chr11	6603730	6610874	1000	+	ENST00000299421.8	5.82253	5.99203	4.20191	15.4825	1.20408	1.6686	29623	0.128688	0.142461	0.507933
chr11	6603757	6610874	1000	+	ENST00000420936.6	5.89109	7.52763	6.80588	12.6836	1.87489	2.06057	29626	0.184863	0.160751	0.542321
chr11	6603815	6610874	1000	+	ENST00000396751.6	3.61033	3.67336	6.66829	0.551994	0	1.12295	29632	0.170933	0.0558855	0.297059
chr11	6612785	6619485	1000	-	ENST00000644218.1	3.73067	1.07684	3.15555	0	0	0	29654	0.310655	0.150154	0.521938
chr11	6681950	6683401	1000	-	ENST00000529958.1	3.23112	5.56134	6.72688	2.20682	1.72327	2.89284	29688	0.474333	0.223005	0.647689
chr11	7987333	8001862	1000	+	GSE108541_merged.4332.3	4.37649	0.400623	1.73276	0.042062	0.21548	1.21048	29819	0.457571	0.518874	0.842291
chr11	8682787	8685415	1000	+	ENST00000531978.5	89.1656	241.315	88.6444	81.6071	6.63051	1.62337	29889	0.0184907	0.18371	0.584107
chr11	8682788	8688182	1000	+	ENST00000524496.5	16.9043	24.3501	20.9384	13.9119	3.88574	14.0052	29890	0.136062	0.0154829	0.13741
chr11	8682791	8688182	1000	+	ENST00000532359.5	1.58657	2.24878	1.66604	0.590678	0.411919	0.426026	29891	0.464776	0.0227128	0.172788
chr11	8682791	8688182	1000	+	ENST00000534599.5	0.742762	1.37333	1.10631	1.79941	0.297933	1.91798	29892	0.445508	0.0908397	0.394622
chr11	8693351	8811246	1000	-	ENST00000313726.10	3.86666	6.10211	7.40584	0	0	0	29904	0.16919	0.0182125	0.151521
chr11	8693356	8871418	1000	-	GSE108541_merged.4338.7	3.10932	2.20495	1.47642	0.262464	0.336611	0.282913	29908	0.381622	0.0700705	0.340762
chr11	8693888	8871088	1000	-	GSE108541_merged.4338.11	3.00758	3.63252	3.93895	0	0	0	29913	0.231617	0.00205778	0.0842829
chr11	8911138	8920084	1000	+	ENST00000299576.9	4.30434	2.9443	3.82111	1.8967	0.489611	1.60588	29974	0.236363	0.0110112	0.112778
chr11	8911442	8920084	1000	+	ENST00000534147.5	14.3142	6.41503	7.22637	0.095309	0.222944	1.02712	29984	0.118954	0.0546379	0.292819
chr11	8947293	8964773	1000	-	ENST00000309134.9	4.46625	2.20574	2.40636	0.991347	0.704899	1.20078	29994	0.376527	0.0911286	0.395369
chr11	9384621	9448126	1000	+	ENST00000379719.7	39.1487	36.3515	44.535	17.259	16.1671	17.27	30055	0.427435	0.0100417	0.110553
chr11	9460975	9528524	1000	+	ENST00000530463.5	0.998414	1.60867	1.83635	0.768075	0.136692	2.18405	30069	0.398696	0.237818	0.669356
chr11	9581226	9588537	1000	+	ENST00000530712.5	0.218594	0.699683	0.237605	3.9573	0.288106	1.09591	30090	0.486376	0.241916	0.675017
chr11	9581543	9589984	1000	+	ENST00000530175.5	1.22389	0.524259	0.449952	1.10161	0	0.624436	30091	0.384428	0.0364845	0.229743
chr11	9664076	9752991	1000	+	ENST00000447399.6	0.652126	0.32091	0.29205	1.30293	0	0	30098	0.463302	0.22869	0.656284
chr11	9778666	10294207	1000	-	ENST00000256190.12	5.44007	5.37746	4.96072	3.39641	0	3.11663	30114	0.07773	0.00352437	0.103364
chr11	10304679	10307397	1000	+	ENST00000278175.9	4.76989	5.57367	5.22988	0.840606	0.482544	1.20268	30135	0.217081	0.005088	0.110553
chr11	10450680	10507579	1000	+	ENST00000396554.7	0.698274	1.90728	1.70684	0	0	0	30151	0.451678	0.140681	0.504421
chr11	10797053	10809110	1000	-	ENST00000339995.9	144.821	133.554	145.921	56.7142	52.5681	68.1001	30207	0.366756	0.00975534	0.110553
chr11	10797169	10808743	1000	-	ENST00000396525.6	0.019723	18.4444	10.9387	0.038146	0.026609	0.640455	30208	0.232827	0.555611	0.842291
chr11	10797727	10799756	1000	-	ENST00000525606.5	22.5831	20.0469	2.19343	12.0474	0.03883	8.30903	30210	0.0151657	0.0280431	0.195766
chr11	10798742	10799424	1000	-	ENST00000534470.1	4.6146	0.017708	5.33114	0.071439	0.009661	0.003769	30212	0.383659	0.543407	0.842291
chr11	10852703	10858796	1000	-	ENST00000432999.6	2.12884	0.711766	1.36621	0.575444	0	0.534494	30246	0.344217	0.0872038	0.385682
chr11	10858181	10879276	1000	+	GSE108541_merged.4383.1	1.63997	3.15903	2.47963	0	0	0.106168	30253	0.303454	0.0350916	0.224242
chr11	10858258	10879276	1000	+	ENST00000501079.5	8.72232	7.74689	8.08555	2.57035	2.84793	2.59919	30254	0.431567	0.0017286	0.0779802
chr11	11270875	11622005	1000	-	ENST00000227756.4	9.96158	10.6116	10.7921	2.88002	2.51563	3.2279	30265	0.296821	0.00153379	0.0742748
chr11	11351941	11353357	1000	-	ENST00000528848.2	7.95024	7.7975	8.16974	3.51876	3.09121	3.28695	30266	0.439627	0.000443494	0.0441678
chr11	11841422	11959323	1000	+	ENST00000339865.9	3.10735	1.88683	0.773049	0.88957	0.42083	0.767182	30274	0.367142	0.148425	0.518809
chr11	12110593	12263787	1000	+	GSE108541_merged.4391.5	6.50092	9.07191	5.98926	0.20303	0	0.613551	30310	0.106312	0.00758681	0.110553
chr11	12110593	12263787	1000	+	GSE108541_merged.4391.6	0.727481	2.30863	5.13633	0.354289	0	0.953359	30311	0.352516	0.36543	0.812483
chr11	12110593	12263787	1000	+	GSE108541_merged.4391.7	5.18961	2.83401	3.16062	0.245201	0	0	30312	0.185064	0.0188174	0.154596
chr11	12110604	12263787	1000	+	GSE108541_merged.4391.9	3.10102	3.13642	2.63064	0.367877	0	0	30314	0.211539	0.00395483	0.105835
chr11	12377184	12535356	1000	+	ENST00000334956.13	7.66106	7.53337	7.47858	0.766178	0.332998	0.17772	30348	0.136754	0.00461959	0.110553
chr11	12674461	12944731	1000	+	GSE108541_merged.4396.1	4.44827	4.24373	3.92044	0.191537	0.796769	1.31157	30356	0.404291	0.134644	0.492355
chr11	13277805	13387266	1000	+	GSE108541_merged.4401.9	3.92261	3.02208	3.21943	0.830599	0.766226	1.02659	30394	0.388731	0.0103053	0.110553
chr11	13277841	13387266	1000	+	ENST00000403510.7	2.21586	1.65013	1.34839	0.556998	0.467748	0.387413	30398	0.491896	0.0503953	0.27871
chr11	14278749	14359184	1000	-	ENST00000256196.8	23.8313	21.1197	17.7763	11.0763	8.96903	9.62488	30452	0.391596	0.0123835	0.120581
chr11	14279102	14358485	1000	-	ENST00000526063.5	2.78296	1.84654	2.48579	0.582006	0.189892	0.403533	30454	0.315096	0.0131602	0.124722
chr11	14457505	14499895	1000	-	ENST00000249923.7	5.1215	3.50764	3.28691	3.10038	0	1.78088	30464	0.0984643	0.0017782	0.0787161
chr11	14457561	14499895	1000	-	GSE108541_merged.4411.7	3.79716	3.49652	2.18308	3.15425	1.17611	1.07003	30467	0.353776	0.112805	0.445624
chr11	16777436	16925910	1000	-	GSE108541_merged.4420.4	2.61794	1.51348	3.09276	0.086477	0	0	30570	0.313545	0.0468885	0.266862
chr11	16778294	17014443	1000	-	ENST00000531066.5	1.52995	0.924813	0.346737	2.91077	0.357637	0.505713	30571	0.384169	0.218071	0.639825
chr11	17074388	17075623	1000	-	ENST00000531008.5	5.71945	10.3965	5.48875	4.56429	1.52533	4.48986	30595	0.202929	0.0290708	0.200013
chr11	17276732	17349980	1000	+	GSE108541_merged.4429.12	0.338874	0.437507	0.85906	1.24546	0	0	30629	0.494334	0.312734	0.760523
chr11	18080291	18106091	1000	-	ENST00000524803.5	7.6795	5.4088	9.65236	3.21404	1.48742	4.5806	30775	0.253745	0.0830337	0.375476
chr11	18080343	18106091	1000	-	ENST00000300013.8	3.52494	3.62581	2.81984	0.693578	0.735556	0	30776	0.390133	0.121954	0.466351
chr11	18080353	18106091	1000	-	GSE108541_merged.4439.11	1.17427	0.753588	0.567097	0.062742	0	0.151378	30784	0.498686	0.0525546	0.285965
chr11	18231422	18248643	1000	-	ENST00000524555.3	3.6793	3.60958	3.01967	0	0	0	30808	0.216376	0.000840847	0.0586072
chr11	18239222	18248643	1000	-	ENST00000414546.6	1.20509	0.947802	1.56189	0	0	0	30809	0.47766	0.0279935	0.195615
chr11	18242138	18248643	1000	-	ENST00000528349.5	1.10448	1.29899	1.3366	0	0	0	30811	0.454444	0.00194166	0.0822798
chr11	18245227	18248643	1000	-	ENST00000256733.8	23.6368	22.3209	23.8959	0	0	0	30812	0.0416164	7.5202e-06	0.00779821
chr11	18266173	18269977	1000	+	ENST00000356524.8	47.5325	26.821	47.1983	0	0	0	30817	0.0266514	0.0036764	0.104999
chr11	18266232	18269977	1000	+	GSE108541_merged.4441.2	0	23.4515	0	0	0	0	30818	0.228357	0.599941	0.842291
chr11	18278667	18322291	1000	-	ENST00000396253.7	3.8003	1.18735	4.64013	0.998886	0	0.475472	30824	0.215777	0.140142	0.503402
chr11	18279058	18322291	1000	-	ENST00000349215.7	5.22441	6.69701	4.47429	0.673709	0	0.423643	30825	0.115018	0.0012861	0.0695237
chr11	18322294	18367044	1000	+	ENST00000453096.6	4.49221	2.32406	2.54938	0	0	1.21971	30837	0.229926	0.12686	0.476576
chr11	18394387	18408425	1000	+	ENST00000422447.7	829.114	610.748	764.051	181.23	159.064	198.743	30854	0.209081	0.00757398	0.110553
chr11	18394400	18408425	1000	+	GSE108541_merged.4444.2	27.6264	40.7071	25.4836	5.08013	0	0	30855	0.0129501	0.0285546	0.197696
chr11	18394559	18408425	1000	+	GSE108541_merged.4444.5	4.08297	6.63898	6.64996	0	0	0	30859	0.160601	0.0107402	0.111037
chr11	18396265	18408425	1000	+	ENST00000540430.5	0.174202	20.2378	0.397339	1.06449	0.554066	1.37823	30874	0.301061	0.624532	0.856681
chr11	18402534	18408425	1000	+	ENST00000538451.1	8.46418	95.2517	0.059431	0.111466	0.080558	0.147524	30882	0.0417276	0.372192	0.81697
chr11	18529608	18588747	1000	-	ENST00000396197.7	4.96208	3.6109	4.41553	1.6589	1.29972	1.37292	30914	0.40778	0.018376	0.152312
chr11	19712913	20121598	1000	+	GSE108541_merged.4465.2	1.10579	1.47453	2.06092	0	0	0	31008	0.434865	0.0452775	0.260963
chr11	27365960	27472804	1000	-	ENST00000379214.8	9.56393	8.83488	10.8067	1.98834	0	0	31178	0.0592198	0.0266066	0.189615
chr11	28020619	28108308	1000	-	ENST00000263181.6	3.6077	2.90352	3.39768	1.97175	0	0	31227	0.142991	0.0622264	0.317067
chr11	28108329	28330760	1000	+	GSE108541_merged.4507.3	4.13149	1.18826	2.58546	1.24796	0.466026	1.14032	31234	0.350818	0.177436	0.573172
chr11	31369839	31431849	1000	+	ENST00000465995.5	2.77314	2.54656	2.28464	0.758183	0	0.927004	31306	0.209532	0.00284267	0.0961228
chr11	31432400	31509645	1000	-	ENST00000526776.5	2.1743	1.05119	1.07794	2.0329	0	1.29314	31317	0.232731	0.0149291	0.134517
chr11	32583824	32606262	1000	+	ENST00000531120.5	11.9032	9.62	10.9755	3.12058	2.87978	14.7207	31514	0.312957	0.344972	0.79215
chr11	32583837	32593949	1000	+	ENST00000532444.5	1.11833	2.26751	2.42558	1.30719	0.292937	0	31518	0.379039	0.242605	0.676001
chr11	32829942	32858123	1000	+	ENST00000257836.3	7.11114	6.39649	6.8248	1.2268	1.24902	1.50102	31532	0.290476	0.0014204	0.0721905
chr11	33698261	33722463	1000	-	ENST00000527926.5	1.0279	1.7536	0.920907	0	0	0	31589	0.428968	0.0494872	0.275581
chr11	33703009	33736491	1000	-	ENST00000642928.1	50.2921	44.431	38.9526	9.62107	8.42308	6.76664	31593	0.186323	0.00850069	0.110553
chr11	33708869	33719611	1000	-	ENST00000528987.1	0.017761	4.70337	8.93776	0.007983	0.005708	0.011498	31594	0.410079	0.618126	0.852893
chr11	33709555	33736491	1000	-	ENST00000533403.6	38.6971	0	82.3114	0	0	0	31595	0.134354	0.57822	0.842291
chr11	33709634	33722727	1000	-	ENST00000415002.7	124.152	135.693	111.046	0.039555	0.044909	24.425	31596	0.00761508	0.13778	0.498758
chr11	33709825	33722952	1000	-	ENST00000426650.6	2.00938	4.47206	1.91577	0.698641	0.153745	0.510481	31598	0.243005	0.0539204	0.290497
chr11	33709995	33736491	1000	-	ENST00000351554.8	59.2195	93.1023	82.005	13.2723	13.744	7.93386	31600	0.201671	0.0431083	0.253305
chr11	33709995	33736491	1000	-	ENST00000395850.8	3.43736	2.33777	3.85017	0.857123	0.008663	0.356356	31601	0.194727	0.0200713	0.160542
chr11	33710004	33736491	1000	-	ENST00000527577.5	1.2978	1.44312	2.58952	0.259341	0.101444	0.012517	31602	0.432067	0.10468	0.427391
chr11	33710098	33736491	1000	-	ENST00000643183.1	10.4758	0	25.1445	0	0	0	31603	0.26118	0.601558	0.843038
chr11	34051682	34101156	1000	+	ENST00000341394.8	42.8186	45.6024	35.4831	13.8009	16.675	27.1418	31632	0.42426	0.175957	0.570586
chr11	34051731	34099058	1000	+	ENST00000389645.7	1.99383	0.642233	1.1116	0.662128	0.207114	1.88166	31634	0.458612	0.300965	0.749831
chr11	34090025	34101156	1000	+	ENST00000533657.5	0.016677	1.06439	0.025336	1.22815	0.010401	0.010396	31645	0.499804	0.393904	0.830672
chr11	34113802	34147011	1000	+	ENST00000615292.1	2.24032	0.144846	1.49567	10.593	0.078517	0.121684	31655	0.184292	0.371615	0.816544
chr11	34438924	34472062	1000	+	ENST00000241052.4	24.1835	2.94606	25.4793	20.2301	3.3842	3.8569	31666	0.199239	0.436796	0.842291
chr11	35138727	35232402	1000	+	GSE108541_merged.4558.1	2.01703	28.6744	0.824044	0.101913	0.007107	0.507091	31717	0.11266	0.359222	0.806327
chr11	35138818	35232402	1000	+	GSE108541_merged.4558.2	2.53925	0.039861	10.1103	0.334262	0.006241	0.694711	31718	0.418595	0.637923	0.864723
chr11	35139113	35232402	1000	+	GSE108541_merged.4558.6	31.6413	15.1903	44.4492	0.828155	0.407283	1.06283	31722	0.0519299	0.0308567	0.207467
chr11	35139169	35232402	1000	+	ENST00000415148.6	75.3027	16.4384	48.8789	0.990834	0.287401	1.10735	31723	0.027541	0.0437311	0.255495
chr11	35139187	35232402	1000	+	ENST00000433892.6	15.4884	15.1248	36.1656	2.40837	4.35204	0.659128	31727	0.399428	0.336119	0.784107
chr11	35176661	35190429	1000	+	ENST00000531118.5	3.85383	3.60045	3.63275	0.156653	0.170219	0.017772	31736	0.249498	0.00103808	0.0636914
chr11	35189834	35204909	1000	+	ENST00000534296.5	3.71895	4.0655	2.76721	0.067813	0	0.074993	31743	0.200415	0.00375381	0.105184
chr11	35190009	35232402	1000	+	GSE108541_merged.4558.32	5.48527	22.4075	3.4487	0.011588	0.040545	0.024949	31749	0.0910754	0.13693	0.496822
chr11	35205714	35208185	1000	+	ENST00000532339.1	0.284844	3.69062	5.22382	0	0.136881	0.07897	31756	0.487652	0.569557	0.842291
chr11	35214665	35232402	1000	+	ENST00000527326.1	0.009698	3.87874	0.276326	0.004752	0.005747	0.002514	31759	0.477302	0.571281	0.842291
chr11	35944077	36232136	1000	+	ENST00000315571.5	5.29312	7.72458	7.51657	2.59775	2.43425	2.10033	31839	0.455296	0.0617398	0.315694
chr11	43680557	43857481	1000	+	ENST00000278353.9	21.013	19.68	22.0015	2.91122	3.82061	1.48821	32010	0.250472	0.0361331	0.228119
chr11	44095548	44247133	1000	+	ENST00000533608.5	35.5907	35.9845	34.9665	11.7343	9.07363	10.5987	32074	0.245765	4.7406e-05	0.0167597
chr11	44096222	44247133	1000	+	ENST00000343631.3	5.31727	5.39495	5.10745	0.177816	1.01782	0.316473	32081	0.409406	0.00598261	0.110553
chr11	45804405	45813015	1000	+	ENST00000314134.3	6.9911	6.72552	3.68148	7.74837	3.9874	6.90839	32199	0.496324	0.100387	0.417209
chr11	46347532	46380554	1000	+	GSE108541_merged.4620.10	0	0	0	6.87737	0	0	32292	0.390983	0.504154	0.842291
chr11	46617735	46674818	1000	+	GSE108541_merged.4628.25	2.11737	1.41265	2.02534	1.07021	0	3.12792	32369	0.253048	0.150627	0.522722
chr11	46678722	46700650	1000	-	GSE108541_merged.4629.3	3.06089	1.2982	0.387037	0.186688	0.294405	0.058054	32386	0.450022	0.36497	0.812022
chr11	46936746	47162247	1000	+	ENST00000278460.11	9.03928	7.79319	7.41254	5.26088	2.33349	3.81621	32431	0.264925	0.00175678	0.0785035
chr11	46936777	47162247	1000	+	ENST00000378615.7	0.965366	1.63093	1.26931	0.632053	0.211755	0.807055	32439	0.464762	0.0547767	0.293342
chr11	47164300	47177125	1000	-	ENST00000524782.5	23.095	15.219	16.3417	29.4246	8.83208	24.4014	32455	0.2915	0.0223458	0.171052
chr11	47177302	47185419	1000	-	GSE108541_merged.4638.1	1.71958	0.3514	0.220871	0.133836	0	0	32486	0.493777	0.315128	0.762683
chr11	47177807	47186459	1000	-	GSE108541_merged.4638.5	3.27837	4.75095	7.13384	0.894193	1.27155	2.71561	32491	0.487169	0.348002	0.795572
chr11	47214431	47239240	1000	+	GSE108541_merged.4640.1	5.34702	0	1.20915	5.10499	0	0	32501	0.168755	0.359317	0.806428
chr11	47214446	47239240	1000	+	GSE108541_merged.4640.2	3.02093	0.282619	0	5.22294	0.77754	2.78621	32502	0.439552	0.42395	0.842291
chr11	47215057	47239240	1000	+	GSE108541_merged.4640.9	0	0	0	3.77374	0	0	32510	0.491053	0.504154	0.842291
chr11	47239554	47248906	1000	-	ENST00000534448.5	1.35225	0.706721	0.915445	0	0	0	32525	0.496704	0.0519476	0.284053
chr11	47257657	47269032	1000	+	GSE108541_merged.4643.16	1.33607	1.88206	2.28361	0	0	0	32552	0.383745	0.0256044	0.18542
chr11	47257961	47269032	1000	+	ENST00000441012.6	1.0644	1.84528	2.1765	0	0	0.360197	32557	0.408958	0.107557	0.433542
chr11	47257997	47269032	1000	+	ENST00000405853.7	1.21787	1.86607	0.729857	0	0	0.086857	32563	0.403514	0.0768965	0.36033
chr11	47269399	47330031	1000	+	GSE108541_merged.4644.5	0.214736	0.339542	0.971548	4.57739	0.270001	3.08895	32576	0.490419	0.325118	0.773142
chr11	47269673	47330031	1000	+	ENST00000402799.5	0.643082	2.14057	0.118815	0.908798	0.028665	0.280264	32581	0.353816	0.218992	0.64096
chr11	47408600	47416660	1000	+	GSE108541_merged.4648.4	15.3992	15.1757	17.4217	11.6633	4.05383	10.3258	32620	0.200401	0.00989917	0.110553
chr11	47422573	47426473	1000	-	ENST00000530651.5	2.32981	0.069924	0.033956	0.851543	0.011394	1.63107	32637	0.399598	0.389502	0.829399
chr11	47424107	47426473	1000	-	ENST00000526993.1	0.863595	0.272745	0.400192	0.953038	0.024233	0.305936	32640	0.491576	0.1141	0.448764
chr11	47465936	47553154	1000	-	GSE108541_merged.4650.5	2.41614	0.301439	1.62443	1.32963	0.233478	0.326002	32652	0.425732	0.351035	0.798497
chr11	47468813	47553154	1000	-	GSE108541_merged.4650.25	1.26885	4.55853	1.10031	3.61963	0.014969	1.37077	32674	0.146544	0.0711981	0.344192
chr11	47468813	47553154	1000	-	GSE108541_merged.4650.30	0.36602	0.455777	0	3.13688	0	0	32678	0.376772	0.328353	0.776366
chr11	47617315	47642623	1000	-	ENST00000302503.7	34.3349	31.4067	33.4698	34.149	17.0163	34.0486	32736	0.387196	0.0150224	0.134992
chr11	57299641	57324971	1000	-	GSE108541_merged.4668.2	0	1.80004	3.31076	0.737546	0	0.81793	33098	0.453616	0.52695	0.842291
chr11	57299643	57322197	1000	-	ENST00000532437.1	3.45797	0.131509	0.120723	0.715266	0.182436	0.063101	33099	0.444314	0.514533	0.842291
chr11	57299643	57322335	1000	-	GSE108541_merged.4668.5	16.8655	13.5636	12.5937	1.70773	2.23877	1.95184	33100	0.218654	0.00601972	0.110553
chr11	57299675	57322335	1000	-	GSE108541_merged.4668.7	0	1.62715	7.88917	0.595347	0	0.789306	33102	0.473307	0.6655	0.881506
chr11	57406953	57427043	1000	-	ENST00000395123.6	1.3313	8.38253	2.46032	0	0	0	33125	0.22225	0.22505	0.650747
chr11	57406955	57427121	1000	-	ENST00000395124.5	13.4149	13.6963	11.9335	0	0	0	33126	0.0690251	8.95611e-05	0.0220011
chr11	57406957	57427043	1000	-	GSE108541_merged.4671.12	0.439682	5.71446	1.41637	0	0	0	33128	0.334713	0.38492	0.826156
chr11	57406957	57427121	1000	-	GSE108541_merged.4671.13	6.18039	11.4405	2.51192	0	0	0	33129	0.11086	0.0818837	0.372738
chr11	57407405	57426752	1000	-	ENST00000529554.5	19.4855	3.84863	14.1911	0	0	0	33130	0.0960201	0.110771	0.440836
chr11	57667895	57701187	1000	+	ENST00000287169.7	32.804	33.8419	36.1105	17.9593	15.3129	17.5897	33216	0.441882	0.00295632	0.0977223
chr11	57712231	57740973	1000	+	GSE108541_merged.4681.1	0	4.11638	0	0	0	0	33228	0.470397	0.599941	0.842291
chr11	57712606	57740973	1000	+	ENST00000278422.8	47.1202	43.6003	43.6372	5.52463	7.97945	20.1569	33232	0.220661	0.169409	0.55849
chr11	57761796	57819546	1000	+	ENST00000428599.6	5.63641	11.6499	7.03969	1.08818	0	1.64945	33261	0.0780744	0.0191403	0.156181
chr11	57761796	57819546	1000	+	ENST00000529986.5	30.3523	8.98109	17.4524	12.1687	6.81596	9.34146	33270	0.338366	0.266627	0.708969
chr11	57761796	57819546	1000	+	ENST00000530094.5	2.92461	3.26728	4.0172	2.78716	0.426426	3.56948	33271	0.217642	0.0494215	0.275337
chr11	57761796	57819546	1000	+	ENST00000532463.5	8.08816	13.439	4.52703	3.8611	0.745886	1.4333	33275	0.0985129	0.034856	0.223411
chr11	57761796	57819546	1000	+	ENST00000532787.5	0.354443	0.698933	0.761875	1.37879	0	0.285605	33277	0.442028	0.156391	0.534411
chr11	57761800	57819546	1000	+	ENST00000534579.5	1.97175	0	2.29167	1.43502	0	0	33281	0.369881	0.431608	0.842291
chr11	58526870	58575883	1000	-	ENST00000395074.6	12.7418	10.6238	12.2965	0	0.087448	0.327898	33338	0.0886062	0.00193945	0.0822767
chr11	59107236	59127410	1000	+	ENST00000343597.3	10.9334	8.55312	11.9375	3.31951	3.67508	3.13196	33395	0.449776	0.0311155	0.208687
chr11	59142812	59155039	1000	+	GSE108541_merged.4689.2	0.732535	1.99305	4.40624	0.694421	0.210163	1.37131	33405	0.441444	0.429241	0.842291
chr11	59144778	59155039	1000	+	ENST00000361723.7	4.17761	3.96352	3.35783	0.55619	0.576816	0.085516	33415	0.316483	0.0341509	0.220517
chr11	59172491	59208587	1000	+	ENST00000227451.3	14.829	13.923	14.3668	4.40006	3.75845	3.41648	33422	0.292342	0.00292514	0.0970309
chr11	59636715	59669155	1000	-	GSE108541_merged.4695.1	2.26307	1.97122	0.65938	1.2825	0.663016	0.535046	33460	0.472841	0.24138	0.674159
chr11	59781317	59781722	1000	-	ENST00000524732.2	9.82999	11.0023	9.681	0.537456	0.470074	1.14557	33479	0.126034	0.00466712	0.110553
chr11	59852799	59866575	1000	-	ENST00000257264.3	27.2172	22.0722	28.1369	0	0	0	33492	0.0388485	0.000327611	0.0381174
chr11	60842070	60851081	1000	+	ENST00000227520.9	23.4742	24.3513	20.6727	16.1667	12.7212	18.0202	33640	0.497389	0.0134708	0.126524
chr11	61392359	61398863	1000	+	ENST00000334888.9	1.26367	1.57856	2.30332	4.46146	0.757087	6.71543	33830	0.419032	0.285062	0.732437
chr11	61392390	61398863	1000	+	GSE108541_merged.4720.3	3.20932	2.52814	1.78257	10.2493	0.579988	4.64562	33831	0.165385	0.0040707	0.106942
chr11	61402648	61430031	1000	-	ENST00000394888.8	9.36946	6.33688	0.490351	1.83148	0.693024	0.777636	33837	0.162436	0.266975	0.709545
chr11	61430104	61473601	1000	+	GSE108541_merged.4723.6	2.14928	0.924036	0.921887	1.97004	0	0	33871	0.247334	0.1472	0.516756
chr11	61789129	61792802	1000	-	ENST00000541893.5	0.915178	2.41	5.06708	1.58388	0	0	33932	0.249122	0.276918	0.722328
chr11	61789129	61792802	1000	-	ENST00000545210.5	1.18845	2.38536	4.16994	1.41305	0	1.25161	33933	0.239028	0.146662	0.515743
chr11	61799624	61817197	1000	-	ENST00000350997.11	18.5809	16.8316	17.0424	7.62756	6.20099	7.69525	33942	0.353529	0.000729881	0.0553018
chr11	61827760	61867354	1000	+	ENST00000278840.8	3.22465	1.50827	2.75682	1.34391	0.552915	0.184509	33970	0.391355	0.210381	0.628786
chr11	61954264	61968263	1000	-	GSE108541_merged.4737.1	1.22968	1.17256	0	0.847983	0.144503	0	34010	0.43104	0.299345	0.749075
chr11	61964284	61968263	1000	-	ENST00000273550.11	3886.19	4250.97	3197.49	641.966	534.163	653.109	34016	0.121919	0.0011036	0.0651742
chr11	61964284	61968829	1000	-	GSE108541_merged.4737.7	8.51658	0	0	0	0	0	34017	0.32273	0.569006	0.842291
chr11	61964565	61968263	1000	-	ENST00000532829.5	147.783	1.2381	178.674	20.8709	2.41821	14.165	34018	0.066363	0.501054	0.842291
chr11	61964584	61968263	1000	-	ENST00000526640.5	0.383438	1.52473	2.23953	0.343801	0	0.380361	34021	0.46143	0.313978	0.761528
chr11	61964600	61967311	1000	-	ENST00000532601.1	4.93415	3.49309	3.70669	0	0	0	34022	0.193234	0.00399362	0.106222
chr11	62123972	62153670	1000	+	ENST00000394818.7	4.6304	4.26368	5.39442	4.27578	1.62525	5.00815	34031	0.343359	0.0535908	0.289365
chr11	62433545	62546849	1000	-	ENST00000257247.11	8.3672	10.9988	3.28321	2.02589	3.07593	2.43006	34067	0.45857	0.384894	0.826116
chr11	62515904	62546849	1000	-	ENST00000378024.8	103.266	101.107	99.8472	33.6423	28.4869	28.8824	34076	0.26562	0.000581491	0.0500659
chr11	62571001	62574676	1000	-	ENST00000532986.1	0.675192	0.066992	0.455529	1.51287	0	2.46039	34091	0.47516	0.277698	0.723416
chr11	62602218	62612573	1000	-	ENST00000278845.8	0.274312	1.08437	2.23633	1.59374	0.099848	0.971484	34113	0.445287	0.366768	0.813576
chr11	62616066	62622175	1000	-	ENST00000534026.5	2.08393	0.5275	0.593365	0	0	0	34137	0.459407	0.244014	0.678361
chr11	62624950	62646726	1000	-	ENST00000648273.1	2.24092	0.53604	3.04018	0.892585	0	6.24905	34144	0.311966	0.466099	0.842291
chr11	62625058	62646726	1000	-	ENST00000356638.7	129.339	129.728	146.731	53.8123	48.0746	67.9049	34145	0.353765	0.0208245	0.163898
chr11	62662816	62671774	1000	-	ENST00000354588.7	1.68674	0.661242	2.63264	0	0	0.989244	34164	0.45407	0.379857	0.822186
chr11	62676497	62679117	1000	-	ENST00000294119.6	4.02384	7.63509	9.64748	11.9368	1.30741	5.41359	34182	0.155953	0.103485	0.424743
chr11	62690275	62706344	1000	-	ENST00000278893.11	1.91553	2.17983	1.8989	1.33065	0.291101	1.04762	34205	0.322549	0.0013081	0.0698803
chr11	62690294	62706258	1000	-	ENST00000403550.5	4.31539	3.0825	4.85654	1.72758	0.818934	1.59733	34210	0.318318	0.0341243	0.220408
chr11	62761636	62766710	1000	+	ENST00000527435.5	22.6525	1.17487	0.601372	2.01003	1.81091	65.7981	34253	0.361073	0.75821	0.938119
chr11	62789168	62789885	1000	+	ENST00000526546.1	0.757001	0.840116	0.254267	0.521112	0.049507	2.20628	34274	0.489926	0.353176	0.800614
chr11	62833814	62839659	1000	-	ENST00000542347.5	0.699695	2.25897	1.77379	1.82552	0.255001	0.953496	34318	0.36827	0.164048	0.548203
chr11	62835604	62839659	1000	-	ENST00000453708.6	1.23414	0.301352	0.862478	1.55906	0.146117	1.14412	34323	0.454749	0.15649	0.534627
chr11	62856029	62888875	1000	+	GSE108541_merged.4774.3	0.902711	4.2802	1.38194	3.0646	0	0	34362	0.17188	0.205176	0.620628
chr11	62856029	62888875	1000	+	GSE108541_merged.4774.4	2.1688	3.54553	1.1762	2.39215	0	0	34363	0.155324	0.104536	0.427187
chr11	62856036	62888875	1000	+	GSE108541_merged.4774.5	9.15544	3.65362	7.05715	2.02997	0.474429	2.61251	34364	0.148858	0.0599768	0.30985
chr11	62856110	62888875	1000	+	ENST00000377891.6	19.1056	21.2919	17.1795	2.04824	1.25662	2.17585	34366	0.0930914	0.000327974	0.0381174
chr11	62856143	62888875	1000	+	ENST00000377889.6	9.67131	25.5646	9.24237	5.61516	3.72141	1.20818	34367	0.252827	0.288492	0.736437
chr11	62856167	62888875	1000	+	ENST00000535296.5	36.0348	49.5269	43.2513	3.02312	0.745458	2.13767	34368	0.0274527	0.00103086	0.0634086
chr11	62880871	62888875	1000	+	ENST00000338663.11	92.3413	67.5041	96.8585	5.99771	15.8901	30.6743	34372	0.307662	0.331556	0.779659
chr11	63536820	63546462	1000	+	ENST00000255688.7	10.3134	11.1214	10.9438	0.482481	0.223162	0	34446	0.0961137	0.00327031	0.101089
chr11	63573194	63614369	1000	-	ENST00000323646.9	12.3791	13.373	14.4241	2.16664	1.80587	2.90248	34451	0.18991	0.00484057	0.110553
chr11	63574473	63614469	1000	-	ENST00000415826.1	17.3122	18.8008	14.3726	4.01188	2.71618	2.8817	34453	0.171778	0.00293354	0.0971391
chr11	63681445	63759891	1000	+	ENST00000341307.6	2.79049	1.74245	1.65774	1.09343	0.577633	0.801544	34464	0.429405	0.0432818	0.253991
chr11	63813398	63827718	1000	+	GSE108541_merged.4787.2	1.28459	1.75603	1.11643	0.452577	0	0.481499	34487	0.337206	0.00739274	0.110553
chr11	63838941	63911180	1000	+	GSE108541_merged.4788.7	2.92212	0.122147	0.012698	0.178359	0.006915	0.771384	34497	0.442845	0.494012	0.842291
chr11	63839004	63911180	1000	+	ENST00000508192.5	0.027647	1.33992	3.19749	2.15719	0.083153	1.34336	34499	0.415222	0.488426	0.842291
chr11	63839092	63911180	1000	+	GSE108541_merged.4788.10	0.082664	1.78807	0.957797	2.78163	0.025394	1.04729	34501	0.326612	0.243111	0.676878
chr11	63839294	63909385	1000	+	GSE108541_merged.4788.13	5.8641	7.51479	7.44287	3.78917	0.09583	6.68931	34503	0.070792	0.0378855	0.234909
chr11	63986445	63998420	1000	+	ENST00000543004.5	0	13.8479	11.8603	0	0	0	34539	0.262251	0.564333	0.842291
chr11	64185271	64204543	1000	+	ENST00000358794.9	0	9.27514	6.09696	0	0	0	34561	0.317603	0.551228	0.842291
chr11	64223841	64224717	1000	-	ENST00000541928.1	0.25007	1.96354	0.103263	1.86245	0.086541	0.300481	34590	0.375888	0.308109	0.756108
chr11	64223876	64226190	1000	-	GSE108541_merged.4800.13	1.55379	2.45844	5.13903	5.07087	0.222229	1.09746	34594	0.192507	0.194063	0.60286
chr11	64226289	64230070	1000	+	ENST00000279206.7	10.0619	13.3335	7.01629	14.9646	5.29194	13.5978	34603	0.329177	0.0276016	0.193964
chr11	64226299	64227493	1000	+	ENST00000537707.1	3.05336	3.77033	3.75661	2.76604	1.50313	2.53221	34607	0.46997	0.0247837	0.18197
chr11	64241002	64243669	1000	+	ENST00000536642.5	0.038773	0.084679	12.7005	13.1563	0.415081	12.9501	34635	0.409456	0.738865	0.926423
chr11	64241073	64244132	1000	+	ENST00000541388.1	1.51859	3.02752	5.47677	3.05711	0.966765	1.50954	34637	0.435141	0.36055	0.807788
chr11	64241155	64244132	1000	+	ENST00000449942.6	1.47286	0.951558	2.2527	2.26445	0	3.76241	34638	0.253514	0.16533	0.550797
chr11	64241747	64244132	1000	+	ENST00000394540.3	4.03839	6.96203	1.50588	2.13682	1.98903	3.52988	34641	0.478152	0.428288	0.842291
chr11	64245926	64248217	1000	+	GSE108541_merged.4806.1	4.46327	4.13797	5.48172	1.48426	0.776195	2.16158	34646	0.282401	0.0331795	0.216599
chr11	64245963	64248217	1000	+	ENST00000544553.1	9.69692	12.1425	8.42839	2.10984	2.79897	3.39443	34647	0.354391	0.0519446	0.284053
chr11	64246958	64252579	1000	-	GSE108541_merged.4805.6	0	0.537143	1.14855	1.79463	0	2.44423	34649	0.488656	0.426319	0.842291
chr11	64247053	64248217	1000	+	ENST00000538355.1	1.37232	0.365699	0.520779	0.473172	0	0.380015	34650	0.460791	0.133663	0.49043
chr11	64251546	64269150	1000	+	ENST00000540288.5	0.578234	5.24308	3.42226	1.28268	0.458836	0.305666	34652	0.38565	0.434588	0.842291
chr11	64269829	64284704	1000	-	ENST00000394532.7	4.5435	5.44854	22.0037	27.0927	3.45596	5.56243	34655	0.305966	0.494784	0.842291
chr11	64286419	64289500	1000	+	ENST00000313074.7	1.04741	0.55154	0.270448	0.81585	0.073236	3.05168	34686	0.465886	0.372264	0.817034
chr11	64300445	64304770	1000	+	ENST00000539943.1	1.35337	1.13897	1.08871	0.654226	0.08363	0.413204	34704	0.396785	0.00128686	0.0695314
chr11	64305537	64316743	1000	+	GSE108541_merged.4812.1	0	7.87569	0	0	0	0.949904	34706	0.360333	0.607062	0.846119
chr11	64305571	64316743	1000	+	ENST00000406310.5	1.28055	3.68366	1.00885	2.92247	0.16178	1.15202	34708	0.208647	0.0781088	0.363641
chr11	64306226	64316743	1000	+	ENST00000405666.5	3.74554	2.21002	6.78898	5.51061	1.4954	2.41907	34711	0.397716	0.330142	0.77825
chr11	64316459	64317672	1000	-	ENST00000535750.5	62.1994	61.4033	58.621	69.7094	2.78356	59.3452	34715	0.0151492	0.00723876	0.110553
chr11	64316690	64317672	1000	-	ENST00000535126.1	3.29666	4.71523	5.81204	3.94574	1.29315	2.45504	34716	0.321928	0.0847324	0.379474
chr11	64316694	64317672	1000	-	ENST00000308774.6	4.14231	7.64745	11.2946	2.92763	0.761232	3.10731	34719	0.17849	0.104366	0.426885
chr11	64316695	64317672	1000	-	ENST00000539854.1	9.00651	15.8749	18.4826	9.02689	1.42491	7.00328	34720	0.095342	0.0419827	0.249627
chr11	64355342	64357534	1000	+	ENST00000472524.1	1.81343	1.83029	1.36362	0.237449	0.120845	0.321682	34736	0.381057	0.0052957	0.110553
chr11	64359147	64372215	1000	+	ENST00000528057.5	8.35569	6.04589	9.86618	4.4195	0.724541	2.22656	34737	0.122737	0.023725	0.177395
chr11	64359170	64372215	1000	+	ENST00000334205.8	20.4009	26.3001	18.8581	11.5431	7.22994	11.685	34738	0.282248	0.00852691	0.110553
chr11	64851641	64878834	1000	-	ENST00000320631.7	30.3449	35.6162	33.7157	14.134	11.0774	13.2912	34876	0.321456	0.00280014	0.0955628
chr11	64894537	64917248	1000	-	GSE108541_merged.4825.2	2.82606	4.62981	4.11876	2.61015	1.44798	1.83865	34894	0.442669	0.086257	0.383317
chr11	64924670	64934473	1000	+	ENST00000164133.6	2.45955	2.61288	2.82107	2.44041	0.739684	2.11435	34906	0.356361	0.0128392	0.1231
chr11	65040903	65044828	1000	+	ENST00000398846.5	4.87741	6.028	5.40019	5.01551	2.69382	6.34605	34940	0.456384	0.0722955	0.347459
chr11	65111901	65116384	1000	+	ENST00000530650.5	2.08974	0.859563	0.371499	6.73929	0.518264	3.97391	35035	0.298454	0.0439714	0.256397
chr11	65120633	65122445	1000	-	ENST00000531357.1	0.629852	1.82713	1.06682	0.567607	0.070823	0.702327	35055	0.421116	0.124666	0.472093
chr11	65120637	65122445	1000	-	ENST00000279259.7	0.478291	5.52142	3.49176	1.26159	0.49392	1.16765	35056	0.402275	0.464232	0.842291
chr11	65181744	65212006	1000	+	ENST00000524773.5	56.7348	50.5023	28.4518	16.6095	0	14.6268	35099	0.00482698	0.000977249	0.0622618
chr11	65181871	65212006	1000	+	ENST00000279247.10	29.3981	32.8093	27.5086	11.3267	7.76664	22.2892	35101	0.231553	0.0754333	0.356196
chr11	65182434	65212006	1000	+	GSE108541_merged.4842.17	2.49763	19.229	20.6643	16.2371	2.70736	0	35111	0.224505	0.578791	0.842291
chr11	65182461	65212006	1000	+	ENST00000527323.5	23.7192	33.2717	23.7357	10.2272	11.9666	13.3547	35113	0.480719	0.098676	0.413374
chr11	65314817	65322561	1000	+	ENST00000279249.2	4.05861	5.95003	5.5062	0.701635	0.857547	0.407918	35140	0.328647	0.0263261	0.188429
chr11	65386636	65413525	1000	+	ENST00000355991.9	1.01061	2.67854	1.22789	1.35125	0	5.78659	35176	0.245425	0.272291	0.716285
chr11	65525068	65538704	1000	+	GSE108541_merged.4853.1	1.44422	1.13701	1.46319	1.77236	0.207033	4.33451	35222	0.350308	0.227162	0.653954
chr11	65538804	65558523	1000	-	ENST00000322147.8	15.7392	4.88866	14.3626	5.75489	1.8541	6.46681	35239	0.184044	0.156343	0.534319
chr11	65538817	65558523	1000	-	ENST00000301873.9	2.62734	15.1502	2.67586	8.36117	3.16814	10.6969	35241	0.391326	0.477124	0.842291
chr11	65538818	65558523	1000	-	GSE108541_merged.4854.4	0.775667	3.76215	1.52819	1.04651	0	0	35245	0.254486	0.187691	0.591656
chr11	65576037	65592650	1000	+	ENST00000309295.8	16.7839	19.5855	18.7053	12.3044	9.46023	11.5776	35280	0.489312	0.010079	0.110553
chr11	65597561	65615412	1000	-	GSE108541_merged.4858.1	0	2.31888	0	2.62147	0	10.134	35297	0.30629	0.453536	0.842291
chr11	65615504	65637439	1000	+	GSE108541_merged.4859.1	1.05263	2.47886	0.325432	1.22793	0.167586	1.95928	35312	0.331899	0.182583	0.582433
chr11	65638096	65650930	1000	+	ENST00000534313.5	2.30265	3.76486	3.12503	0.901271	0	0	35320	0.189301	0.038578	0.237398
chr11	65712238	65719604	1000	+	ENST00000530446.5	8.69334	5.64311	4.74485	12.5598	3.01117	2.5865	35370	0.289067	0.237179	0.668287
chr11	65775892	65780974	1000	-	ENST00000532090.2	4.12403	5.08121	4.98955	6.6808	1.74128	6.20938	35401	0.302255	0.030518	0.206106
chr11	65892048	65900573	1000	-	ENST00000448083.6	2.29314	1.40496	0.622758	0	0	0	35490	0.36019	0.120838	0.463917
chr11	65892219	65900573	1000	-	ENST00000312562.6	37.3813	41.5579	37.8516	0	1.33086	0	35491	0.086363	0.00221738	0.086777
chr11	65892473	65900573	1000	-	ENST00000531493.5	7.28666	7.4177	6.34218	0.755406	0	1.11853	35492	0.0918955	0.00218527	0.0860846
chr11	65892644	65900573	1000	-	ENST00000532401.1	0.164137	2.92047	2.16433	0	0	0	35493	0.472844	0.460692	0.842291
chr11	65916832	65918360	1000	-	ENST00000530188.1	4.91534	1.75175	0.889465	2.85848	0.765751	1.38744	35497	0.308704	0.205512	0.621077
chr11	65919334	65921561	1000	+	ENST00000376991.6	0	1.8943	1.95298	3.83329	0	2.07294	35500	0.281643	0.305709	0.75369
chr11	65919436	65920972	1000	+	ENST00000531121.5	0.347418	0.268785	0.277601	10.4157	0.18732	0.257961	35501	0.323808	0.454101	0.842291
chr11	65919436	65921561	1000	+	GSE108541_merged.4879.4	0	7.51853	13.6116	0	0.295808	1.20986	35502	0.487257	0.743002	0.928662
chr11	65919723	65921561	1000	+	ENST00000532933.1	10.9965	9.9611	6.26625	8.83763	2.58642	2.22573	35505	0.200912	0.10893	0.436398
chr11	65920129	65921561	1000	+	ENST00000530791.5	0.723791	0.797359	0.333336	0.675403	0.03239	0.103183	35506	0.475119	0.0750044	0.354866
chr11	65998492	66002176	1000	-	ENST00000533544.5	1.74439	2.22837	1.21518	3.01398	0.227427	3.38702	35528	0.238345	0.0175148	0.148022
chr11	65999636	66000742	1000	-	ENST00000527051.1	0.601319	0.572372	0.110564	1.27801	0.055786	1.35878	35533	0.467984	0.0330009	0.215843
chr11	66011840	66013505	1000	+	ENST00000312134.2	143.804	182.593	142.862	0	0	0	35545	0.00619015	0.000114694	0.0244166
chr11	66052232	66069308	1000	+	GSE108541_merged.4885.3	6.59565	10.2031	20.3175	10.0007	2.14765	0.305948	35554	0.191838	0.382184	0.824042
chr11	66244810	66257333	1000	-	GSE108541_merged.4888.1	0	0	0	4.0361	0	0	35586	0.479244	0.504154	0.842291
chr11	66268589	66277492	1000	+	ENST00000527397.1	1.53159	0.781649	0.700782	1.06482	0.2608	0	35608	0.476769	0.260459	0.700882
chr11	66285460	66289170	1000	-	ENST00000431556.6	0.213987	1.26375	1.17556	1.24701	0	0	35628	0.418462	0.311869	0.759898
chr11	66332061	66336673	1000	-	ENST00000311320.8	10.7643	13.3915	11.8214	0	0	0	35638	0.0772047	0.00035077	0.0391553
chr11	66337368	66345125	1000	-	ENST00000530238.5	4.07497	9.04043	4.79419	5.83962	1.51716	3.91492	35650	0.225809	0.0559714	0.297309
chr11	66435837	66438848	1000	-	ENST00000329819.4	3.48744	3.49632	13.5802	2.15448	1.09674	2.21832	35687	0.36867	0.387799	0.828206
chr11	66480434	66509657	1000	+	GSE108541_merged.4909.5	0	5.64891	2.302	0.543997	0.1474	2.83978	35711	0.391545	0.584795	0.842291
chr11	66563462	66568600	1000	-	ENST00000310325.9	6.40856	5.70175	4.17142	4.4696	1.5485	3.03505	35758	0.255734	0.00334814	0.102438
chr11	66616669	66646469	1000	+	ENST00000500635.2	3.98888	5.4269	1.05041	0.718823	0	5.06441	35788	0.139298	0.206126	0.622027
chr11	66638719	66646469	1000	+	ENST00000530235.1	3.37283	4.92725	3.66093	7.04055	2.56068	5.51958	35803	0.482006	0.0524578	0.285603
chr11	66843436	66846546	1000	+	ENST00000524506.5	0.704269	1.24444	1.16299	0.508073	0.088825	0.187193	35865	0.480182	0.067943	0.33417
chr11	66975276	66977004	1000	+	ENST00000308963.4	5.38851	5.73211	5.28055	0	0	0	35893	0.152882	3.95729e-05	0.0156926
chr11	66975276	66977004	1000	+	GSE108541_merged.4926.1	7.11144	6.53369	9.16345	0	0	0	35894	0.126531	0.00218969	0.0861691
chr11	67022630	67051070	1000	+	GSE108541_merged.4927.6	0	2.51724	0	1.25857	0	0	35900	0.386072	0.437967	0.842291
chr11	67023092	67051070	1000	+	GSE108541_merged.4927.10	2.80412	3.55984	3.59466	7.61691	1.16585	2.91428	35904	0.274509	0.076374	0.35889
chr11	67056736	67075334	1000	+	GSE108541_merged.4928.1	1.79172	1.25802	0	0	0	0	35915	0.409987	0.305514	0.753565
chr11	67056817	67072308	1000	+	ENST00000308831.6	63.2978	89.6167	83.4152	50.3782	35.5456	53.5073	35916	0.408404	0.0584791	0.304961
chr11	67056859	67070559	1000	+	ENST00000533360.2	14.4717	0.135085	0	0	0	0	35917	0.238492	0.544808	0.842291
chr11	67056888	67072308	1000	+	ENST00000532559.1	5.65962	1.4147	1.11897	0.27988	0.233044	0.421175	35919	0.302359	0.253115	0.690726
chr11	67119118	67258087	1000	+	GSE108541_merged.4929.2	0	0	0.072554	4.91689	0	0.064331	35922	0.443734	0.490668	0.842291
chr11	67119686	67258087	1000	+	ENST00000529006.6	17.2141	17.1103	20.3728	22.6605	9.76474	21.3206	35924	0.406358	0.0520648	0.284323
chr11	67288546	67302485	1000	+	ENST00000447274.6	0.832751	4.16155	0.619387	1.65818	0.421829	0.772919	35954	0.361882	0.317026	0.764542
chr11	67303447	67312607	1000	+	ENST00000308127.8	18.4966	16.5761	15.4278	20.5083	7.88671	17.7301	35973	0.317521	0.00151714	0.0740582
chr11	67303477	67312607	1000	+	ENST00000376757.9	0.084564	5.35829	0.843914	0	0	4.33195	35975	0.387676	0.630097	0.860149
chr11	67351547	67356972	1000	-	ENST00000532830.5	1.77115	2.78174	3.10836	0	0	0	35994	0.308171	0.0248718	0.182363
chr11	67351564	67353538	1000	-	ENST00000528087.1	2.05796	1.64713	2.20851	2.24954	0.21394	1.76533	35996	0.266651	0.0195918	0.158328
chr11	67351571	67373737	1000	-	ENST00000543494.1	14.0584	16.5756	11.4385	1.8424	0	1.30014	35997	0.0381285	0.000121371	0.0253035
chr11	67351808	67353538	1000	-	ENST00000531239.2	8.74194	12.1082	9.11966	6.9773	1.95875	4.8395	35999	0.166343	0.00516211	0.110553
chr11	67364167	67373737	1000	-	ENST00000312438.7	12.0315	11.9339	11.3984	1.39578	0	0	36006	0.0518381	0.0106664	0.110724
chr11	67398430	67401931	1000	-	ENST00000358239.8	3.62099	8.48418	8.25885	2.6316	1.17337	3.70346	36025	0.256897	0.142143	0.507205
chr11	67428503	67435408	1000	+	ENST00000528964.5	1.866	6.5229	6.84984	1.455	1.2282	3.67522	36056	0.453229	0.46805	0.842291
chr11	67438081	67443465	1000	-	ENST00000537042.5	0	0	0	5.94647	0.092012	0	36069	0.471323	0.568018	0.842291
chr11	67464391	67469272	1000	-	GSE108541_merged.4946.8	4.44855	2.27129	2.30601	2.66415	1.24175	2.58504	36092	0.420456	0.096856	0.409009
chr11	67483040	67491103	1000	+	ENST00000528641.6	0.348751	0.768417	2.21892	1.42661	0	0.495882	36106	0.420504	0.339229	0.786866
chr11	67491767	67505372	1000	-	ENST00000436757.6	1.80883	12.5529	11.6004	4.20529	2.5416	2.58965	36111	0.484399	0.605134	0.844845
chr11	67583594	67586656	1000	+	ENST00000398606.8	30.379	68.4838	38.9918	0	0	0	36136	0.0218808	0.00645543	0.110553
chr11	67583741	67586656	1000	+	ENST00000398603.5	0.971746	3.65942	5.33234	0	0	0	36137	0.326843	0.265071	0.707157
chr11	67583811	67586656	1000	+	ENST00000642444.1	116.215	147.683	161.794	0	0	0	36138	0.00755374	0.000226348	0.0320978
chr11	67584463	67586656	1000	+	ENST00000498765.5	28.6326	72.0534	81.1777	0	0	0	36142	0.0214398	0.0148429	0.134005
chr11	67606939	67612554	1000	+	ENST00000529927.5	18.1943	22.7015	28.4584	33.1045	10.8252	23.3785	36153	0.335462	0.100602	0.417734
chr11	67606943	67610570	1000	+	ENST00000532343.5	0	0	0	3.60271	0	5.15791	36156	0.48316	0.294612	0.743672
chr11	67606957	67610570	1000	+	ENST00000529867.5	1.76616	2.49575	0	1.83442	0.156584	0	36164	0.259585	0.27362	0.717853
chr11	68010351	68029282	1000	+	ENST00000342456.10	12.1811	13.7961	12.9469	0.161543	1.26042	1.68594	36241	0.218964	0.0649001	0.325269
chr11	68030616	68033851	1000	+	ENST00000432321.6	13.9988	9.75979	9.86236	12.7928	5.69229	11.8662	36248	0.374274	0.0234745	0.176326
chr11	68039022	68050932	1000	+	GSE108541_merged.4963.2	4.23926	4.21828	1.79342	0.122915	0	0.030957	36267	0.185453	0.0367434	0.230684
chr11	68261366	68272001	1000	-	GSE108541_merged.4967.2	2.98236	2.14662	2.12107	1.07908	0.63702	0.555429	36318	0.415101	0.0387061	0.237851
chr11	68267100	68272001	1000	-	ENST00000529590.5	1.09503	1.0038	0.799635	0	0	0	36323	0.489917	0.0064075	0.110553
chr11	68312608	68449275	1000	+	ENST00000294304.11	1.58668	22.5096	19.5052	32.4403	2.99933	4.61986	36328	0.195759	0.495132	0.842291
chr11	68347846	68449275	1000	+	GSE108541_merged.4969.3	1.41696	0.811894	0.236418	4.10843	0.43115	2.04932	36330	0.383147	0.0556046	0.295972
chr11	68460746	68554257	1000	+	ENST00000529907.5	0.080893	0.09811	1.25938	4.64236	0.101219	0.103712	36348	0.468283	0.581967	0.842291
chr11	68460751	68615334	1000	+	ENST00000265637.8	2.05358	0.909648	0	0	0	1.18403	36352	0.417564	0.413759	0.842291
chr11	69048896	69091405	1000	+	GSE108541_merged.4978.1	0.59203	1.18326	0.423492	0.485749	0	0.224931	36429	0.453537	0.0646818	0.324577
chr11	69294137	69297287	1000	+	ENST00000441339.2	1.6691	2.34042	3.12558	0	0	0.01179	36445	0.332439	0.032966	0.215678
chr11	69294163	69297287	1000	+	ENST00000535653.1	3.32479	4.42378	4.07527	0.746691	0	0.158199	36450	0.16023	0.00839313	0.110553
chr11	70078358	70189528	1000	+	GSE108541_merged.4987.2	4.06401	3.44878	5.76098	0.814109	0.361864	0	36511	0.249382	0.0707839	0.342922
chr11	70078527	70189528	1000	+	GSE108541_merged.4987.3	5.25755	6.53402	4.27804	0.552946	1.15972	0.682402	36512	0.371998	0.041879	0.24931
chr11	70398194	70436584	1000	+	GSE108541_merged.5002.1	0	1.25724	0	9.26238	0	1.46703	36569	0.234136	0.20566	0.621308
chr11	70398194	70436584	1000	+	GSE108541_merged.5002.2	0	0.932114	0	1.36553	0	0.880462	36570	0.492916	0.235284	0.665447
chr11	70398403	70436584	1000	+	ENST00000346329.7	13.6286	26.1608	12.0675	18.1622	0.513702	31.538	36571	0.0232714	0.0310184	0.208257
chr11	70402837	70436584	1000	+	GSE108541_merged.5002.8	3.24767	0	1.66484	0	0	0	36576	0.467034	0.508055	0.842291
chr11	71453108	71501816	1000	+	ENST00000319023.6	13.8834	11.1225	14.3263	7.20528	6.15306	9.21371	36643	0.492708	0.0814896	0.371832
chr11	71453194	71501816	1000	+	GSE108541_merged.5015.5	0	0	0	4.3743	0	1.91421	36646	0.456384	0.101728	0.4205
chr11	71745330	71747051	1000	+	ENST00000648998.1	3.26371	4.10045	4.25373	0.619837	0.576801	0.747113	36695	0.333153	0.00769732	0.110553
chr11	71928700	71997597	1000	+	ENST00000361756.7	4.95366	4.84562	4.97464	6.79247	0.826435	0.550807	36727	0.160342	0.162615	0.545512
chr11	72085894	72103387	1000	-	ENST00000545249.5	1.08855	0.993048	0.616273	0	0	0.443809	36833	0.490547	0.113461	0.447038
chr11	72223890	72239105	1000	+	GSE108541_merged.5043.3	0.582829	0	0	5.76305	0.166181	3.58597	36893	0.406069	0.0680395	0.334528
chr11	72227880	72239105	1000	+	ENST00000541756.5	0.981183	2.58285	0.357741	0.985457	0.30324	0.762343	36899	0.416475	0.246452	0.68153
chr11	72293302	72434680	1000	-	ENST00000340729.9	1.58707	0.441242	0.636189	0.191366	0	1.25827	36922	0.468553	0.329281	0.777336
chr11	72685074	72722358	1000	-	ENST00000334211.12	1.02937	1.1199	1.35732	0	0	0	36985	0.480327	0.00569192	0.110553
chr11	72685587	72722358	1000	-	ENST00000426523.5	2.78778	3.10807	4.77661	0	0	0	36987	0.250451	0.0189476	0.155201
chr11	73400486	73598398	1000	-	ENST00000064778.8	1.17787	0	1.93429	4.98327	0	0	37105	0.288385	0.439717	0.842291
chr11	73872668	73876756	1000	-	ENST00000545127.1	1.47392	2.99275	2.17698	1.15038	0.395849	3.86574	37176	0.360013	0.283708	0.730893
chr11	73875758	73876575	1000	-	ENST00000544575.1	0.66235	0.823886	0.695582	1.30304	0	0.518621	37179	0.39106	0.023588	0.176776
chr11	74171098	74254703	1000	+	ENST00000328257.12	32.8443	40.6377	33.6023	20.8806	13.8117	20.4017	37244	0.330527	0.00587472	0.110553
chr11	75399512	75406913	1000	+	GSE108541_merged.5121.2	0	0	0	11.304	0	0	37417	0.319186	0.504154	0.842291
chr11	75399514	75404867	1000	+	ENST00000529173.5	40.796	441.407	239.364	172.037	46.4502	149.592	37418	0.19481	0.425572	0.842291
chr11	75399542	75405582	1000	+	ENST00000524851.5	535.435	70.7144	419.186	302.99	102.338	340.755	37430	0.294935	0.503816	0.842291
chr11	75400694	75406913	1000	+	ENST00000530170.1	0.588835	1.38457	0	1.65574	0	0.896173	37438	0.336273	0.0998007	0.415976
chr11	75434639	75525903	1000	-	ENST00000336898.7	1.38104	0.825107	1.14106	0	0	0	37449	0.476701	0.0276393	0.194136
chr11	75434646	75525903	1000	-	GSE108541_merged.5123.8	1.10953	1.97544	1.46235	0	0	0	37452	0.402149	0.0311335	0.208759
chr11	75562055	75572783	1000	+	ENST00000533603.5	2.43988	0	1.83527	3.64298	0.022495	3.91384	37465	0.258661	0.299064	0.749075
chr11	75562119	75572783	1000	+	GSE108541_merged.5125.3	3.26794	1.55479	0.609044	4.61726	0.032723	4.28685	37467	0.142737	0.025545	0.185251
chr11	75562369	75572783	1000	+	ENST00000524558.5	0.863957	0.618854	0.545361	1.96471	0.212784	1.66615	37475	0.458955	0.0102052	0.110553
chr11	75567781	75572783	1000	+	ENST00000525876.1	1.20643	0.048208	0.075762	2.12092	0.065946	0.159454	37480	0.428246	0.348297	0.79584
chr11	76783238	76798154	1000	+	ENST00000333090.4	24.8274	28.2761	28.861	16.9883	10.6876	20.2705	37595	0.345404	0.0294688	0.201801
chr11	76998553	77026797	1000	+	ENST00000525325.1	2.27785	0.001406	0.017013	0.776535	0	0.892312	37613	0.418886	0.397109	0.83277
chr11	77322008	77412064	1000	-	GSE108541_merged.5156.2	5.16224	5.34478	5.2957	0	0	0	37646	0.159981	3.19743e-06	0.0065428
chr11	77616194	77637805	1000	-	ENST00000525064.5	5.98919	1.2238	1.04313	1.04499	0.676771	4.65298	37674	0.380461	0.476825	0.842291
chr11	77618532	77637805	1000	-	ENST00000528364.1	3.02505	0.306148	0.717003	1.10757	0.393211	0.399151	37677	0.497245	0.458351	0.842291
chr11	77734474	77735026	1000	-	ENST00000435241.1	3.85846	3.43411	4.28456	0.726978	0.539872	0.700009	37694	0.312301	0.003361	0.102594
chr11	78015714	78023294	1000	-	ENST00000353172.5	5.42542	4.63329	6.33676	0	0	0	37728	0.164596	0.00204733	0.0841796
chr11	78100941	78139660	1000	-	ENST00000299626.9	18.8304	14.8743	21.6701	6.10443	6.22056	4.43157	37742	0.406655	0.0619917	0.316497
chr11	78100946	78139660	1000	-	ENST00000376156.7	6.08866	7.23421	8.18221	6.09899	2.82262	3.52941	37747	0.375011	0.067061	0.331659
chr11	78188906	78214711	1000	+	ENST00000529308.5	0.886778	1.53434	1.14194	1.28613	0.314741	0.792487	37781	0.467936	0.050964	0.28073
chr11	82689558	82689768	1000	+	ENST00000473748.1	76.5394	94.2607	72.2314	23.4312	23.7077	23.4263	37844	0.29189	0.00741231	0.110553
chr11	83072065	83091737	1000	+	GSE108541_merged.5200.1	1.67366	0.892387	0	0	0	0	37901	0.454603	0.322514	0.770494
chr11	83261455	83286407	1000	-	ENST00000525503.5	2.56856	1.85024	5.53986	1.48602	0.448522	1.51495	37952	0.341185	0.212848	0.632535
chr11	85628601	85636539	1000	+	ENST00000534341.1	2.50029	0.511039	0.019704	2.6018	0.221247	0.063731	38028	0.32955	0.368785	0.814815
chr11	85695194	85757759	1000	-	ENST00000634661.1	0.53141	0.264243	0.116718	16.2051	0.649262	10.7079	38082	0.395278	0.0522604	0.285051
chr11	85957552	86069116	1000	-	GSE108541_merged.5220.3	6.5914	5.70945	10.7042	3.40432	0.007961	4.80206	38105	0.0685513	0.0474899	0.269057
chr11	85957687	86069116	1000	-	ENST00000526033.5	0.674479	0.603879	2.31428	1.11559	0	0.650051	38107	0.418874	0.287426	0.734948
chr11	86245222	86278813	1000	+	ENST00000351625.10	4.18297	2.40783	3.90042	3.08511	0.889173	2.97918	38138	0.307944	0.0603028	0.310883
chr11	86441107	86672198	1000	-	ENST00000393324.7	1.07469	0.972503	0.691761	0.528351	0	0.103106	38172	0.40906	0.0187767	0.154391
chr11	86441192	86672636	1000	-	GSE108541_merged.5226.4	2.57494	1.44082	1.55354	0	0	0	38175	0.337727	0.0318531	0.211471
chr11	86800520	86952910	1000	+	ENST00000532234.5	1.94432	1.74163	1.60374	4.94505	0.956844	4.95342	38190	0.407858	0.0345869	0.222375
chr11	88293591	88337787	1000	-	ENST00000227266.9	33.6233	31.1335	32.2588	2.29283	1.93257	1.9421	38247	0.0832843	8.34717e-05	0.0216631
chr11	90201159	90223364	1000	-	ENST00000320585.10	9.80298	10.5072	9.15219	2.81224	3.79902	2.56562	38355	0.482753	0.0184365	0.152657
chr11	93144170	93197964	1000	-	ENST00000326402.8	1.43468	1.10887	1.2739	0	0	0	38414	0.439999	0.00366692	0.104955
chr11	93478471	93543508	1000	-	ENST00000298966.6	2.90837	3.89293	2.73379	1.07621	0.778833	0.832796	38440	0.382822	0.0166991	0.143694
chr11	93730271	93741945	1000	-	GSE108541_merged.5257.5	4.27836	3.34643	1.4401	1.36624	1.05958	2.943	38471	0.407209	0.250175	0.686651
chr11	93730282	93734962	1000	-	ENST00000525928.5	1.76	1.33201	1.15163	0.253758	0.213213	0.564831	38474	0.470158	0.0483318	0.271986
chr11	93730352	93741945	1000	-	GSE108541_merged.5257.10	1.43964	0.494814	1.39233	2.79525	0.354923	1.28328	38475	0.432078	0.201886	0.615135
chr11	93730353	93735566	1000	-	ENST00000529435.5	1.62115	1.27302	1.66756	1.91733	0.091036	1.36795	38476	0.280056	0.0161633	0.140869
chr11	94128927	94181972	1000	+	ENST00000227638.7	9.46241	9.43794	7.40126	3.26422	2.82855	3.35262	38557	0.350757	0.00604589	0.110553
chr11	94182431	94185586	1000	+	GSE108541_merged.5263.1	3.87869	3.34316	0.725881	1.37454	0.962941	1.58499	38559	0.402187	0.29767	0.747679
chr11	94419875	94493908	1000	-	GSE108541_merged.5265.4	2.08687	0.670338	0.931887	0.661278	0.224253	1.45091	38571	0.460416	0.24889	0.684865
chr11	94740662	94876753	1000	+	GSE108541_merged.5273.3	6.13068	0.211701	0	0.41387	0	0	38610	0.291607	0.460196	0.842291
chr11	94963367	94973612	1000	-	ENST00000621358.4	2.95139	1.84292	0	3.5983	1.1969	2.27304	38621	0.48256	0.453368	0.842291
chr11	95067196	95071224	1000	+	ENST00000587424.2	11.8739	12.9164	11.9431	6.31534	4.65555	6.28289	38636	0.375169	0.000935647	0.0610203
chr11	95089809	95132645	1000	+	ENST00000278505.4	20.4953	19.6889	21.5845	3.25593	3.01773	2.87545	38638	0.185113	0.000314527	0.0373695
chr11	95832881	95924295	1000	-	ENST00000393223.7	2.5732	3.60502	2.21587	0.521837	0.567804	0.845585	38691	0.3959	0.0471811	0.26799
chr11	95832881	95924295	1000	-	GSE108541_merged.5284.1	2.31907	1.30534	2.81817	0.238289	0.259211	0.315616	38692	0.449761	0.110939	0.441301
chr11	95834087	95924295	1000	-	ENST00000409459.5	1.61167	1.84597	1.33523	0.627102	0.412165	0.441835	38693	0.489016	0.013027	0.124112
chr11	95834088	95924295	1000	-	ENST00000352297.11	5.23991	4.42954	5.20498	0.862762	0.258975	0.854989	38695	0.178809	0.001925	0.0818598
chr11	95976597	96343180	1000	-	ENST00000524717.5	5.2455	4.98623	5.48047	0.606822	0.453864	0.610186	38709	0.226109	0.000252289	0.034063
chr11	96389993	96393257	1000	+	ENST00000332349.4	3.91976	2.94952	3.42041	0.9331	0.807602	0.911488	38734	0.395555	0.00868213	0.110553
chr11	100687675	100992079	1000	+	ENST00000298815.12	2.12232	1.74542	2.16858	0	0	0	38770	0.339706	0.00211326	0.0849294
chr11	100992079	100993941	1000	+	ENST00000303130.4	1.40191	1.36727	1.61179	0.11223	0.027207	0.036309	38778	0.413924	0.0023301	0.0879122
chr11	102047437	102067486	1000	+	GSE108541_merged.5299.1	0.937047	2.22969	0.469476	0	0	0	38809	0.41173	0.199736	0.611906
chr11	102047454	102081435	1000	+	ENST00000526781.5	2.13165	0.464746	1.5064	0	0	0	38811	0.457273	0.241452	0.674278
chr11	102110460	102233423	1000	+	ENST00000345877.6	2.21577	1.42453	0.26504	0.511422	0.375996	0.168449	38823	0.484547	0.353284	0.800715
chr11	102110460	102233423	1000	+	ENST00000526343.5	2.00929	1.68589	0.238543	0.559802	0.224117	0.180569	38824	0.396703	0.242827	0.676344
chr11	102110848	102233423	1000	+	ENST00000531439.5	6.68594	4.20204	9.81728	3.0817	0.760166	3.70053	38827	0.18152	0.0885199	0.389136
chr11	102317494	102339403	1000	+	ENST00000263464.7	4.1354	3.81731	4.16275	0.579883	0.429346	0	38840	0.275628	0.0305729	0.206415
chr11	102520507	102530753	1000	-	ENST00000260227.4	2.24296	2.43866	2.49577	0	0	0	38868	0.299313	0.000190423	0.030258
chr11	102904879	102905101	1000	-	GSE108541_merged.5311.1	1.16436	1.12735	1.36796	0	0	0	38902	0.46422	0.00214021	0.0853314
chr11	103062078	103092215	1000	-	ENST00000260247.9	20.1369	22.5469	23.5746	8.28631	8.32799	7.26965	38910	0.419327	0.00729503	0.110553
chr11	103062170	103092215	1000	-	ENST00000529281.5	1.738	2.54867	3.34774	0.930107	0.602058	0.920075	38914	0.467457	0.113966	0.448491
chr11	104942865	104968728	1000	-	GSE108541_merged.5323.1	1.57801	1.42349	1.06502	0	0	0	38979	0.402337	0.00948161	0.110553
chr11	104942865	104969436	1000	-	ENST00000444739.6	26.2036	20.3485	25.1691	1.13786	0.825751	0.711148	38980	0.0700447	0.0014358	0.0724368
chr11	104942867	104968728	1000	-	GSE108541_merged.5323.4	1.64485	1.62159	2.08103	0	0	0	38982	0.377556	0.00402161	0.106415
chr11	104944752	104968728	1000	-	ENST00000533730.5	2.89371	3.90496	0	0	0	0	38986	0.242433	0.304945	0.753168
chr11	105025507	105035250	1000	-	ENST00000436863.7	5.15933	4.81393	4.33563	0	0	0	39007	0.167607	0.000346381	0.038944
chr11	105025507	105035250	1000	-	ENST00000533400.5	2.08178	1.88174	1.91571	0	0	0	39010	0.335375	0.000198604	0.0306016
chr11	105041325	105045376	1000	-	ENST00000375706.6	1.89388	0.79929	1.27425	0	0	0	39022	0.434147	0.0838827	0.377319
chr11	105041522	105045376	1000	-	ENST00000375704.7	4.97864	1.82324	3.95889	0	0	0	39023	0.238159	0.0755982	0.356678
chr11	106077488	106098710	1000	+	ENST00000278618.8	11.824	10.4078	11.854	4.23893	4.20208	4.09157	39074	0.426941	0.00297592	0.0980866
chr11	107502725	107565746	1000	-	ENST00000428149.6	2.63109	1.69873	2.13967	0.461813	0	0	39096	0.267151	0.0225815	0.172125
chr11	107504657	107565746	1000	-	ENST00000417449.6	0.633005	1.14356	1.60993	0.591103	0	0	39100	0.429852	0.163771	0.547736
chr11	107790990	107859188	1000	-	ENST00000525815.5	14.2405	14.1284	14.7741	7.21949	5.03092	6.4215	39117	0.343181	0.00112514	0.0656803
chr11	108121515	108147776	1000	+	ENST00000265838.8	42.9736	38.5485	41.0536	13.356	12.3357	12.1113	39133	0.308579	0.00106123	0.0641908
chr11	108157214	108222642	1000	-	ENST00000278612.8	2.3324	1.5159	2.27422	0	0	1.31274	39147	0.336775	0.207269	0.623776
chr11	108665024	108940930	1000	+	ENST00000322536.7	5.10192	7.27905	7.5612	4.05815	0	2.85913	39205	0.0656328	0.0121988	0.119484
chr11	108665081	108940930	1000	+	GSE108541_merged.5351.3	3.98517	0	0	0	0	0	39208	0.446469	0.569006	0.842291
chr11	110092930	110171841	1000	+	GSE108541_merged.5360.1	1.89217	1.4491	1.91679	0	0	0	39236	0.373257	0.0052818	0.110553
chr11	110429882	110464881	1000	+	ENST00000260270.2	6.83785	6.90386	5.94369	2.71368	1.95642	2.72183	39266	0.338779	0.000524568	0.0479294
chr11	111737880	111766427	1000	-	ENST00000527614.5	7.2173	7.3587	7.72777	1.88363	1.83742	2.39632	39344	0.33824	0.00428712	0.108246
chr11	111786283	111871581	1000	-	ENST00000616540.4	3.53168	5.18588	2.44908	0	0	1.0624	39363	0.190505	0.0859109	0.382442
chr11	111874055	111879457	1000	-	ENST00000260257.8	1.06378	0.989017	0.857967	0.475993	0	0	39377	0.414432	0.0312741	0.209306
chr11	111879223	111885975	1000	+	ENST00000260276.7	2.40243	2.3415	2.4742	1.09808	0.561534	0.929694	39381	0.402755	0.00126736	0.0690039
chr11	111908564	111912014	1000	-	ENST00000526180.5	3.05511	2.46678	2.05819	0	0	0	39386	0.267833	0.00615687	0.110553
chr11	111977308	112022584	1000	+	ENST00000615255.1	1.46676	1.27363	1.13655	0	0	0.488216	39415	0.420112	0.068626	0.336304
chr11	112024813	112064390	1000	+	ENST00000280346.10	13.161	13.2442	14.5813	6.87684	5.791	6.26537	39421	0.444968	0.00412985	0.107402
chr11	112074288	112085150	1000	+	ENST00000280352.13	0.532685	1.59923	0.352474	0.4925	0	0.280524	39440	0.426051	0.147501	0.517335
chr11	112084816	112086798	1000	-	ENST00000541231.1	3.88063	4.09632	0.051614	0.033922	0.336539	5.71905	39451	0.309691	0.558253	0.842291
chr11	112143166	112164117	1000	-	GSE108541_merged.5386.1	3.84444	2.42945	0	0	0	0	39466	0.256309	0.30648	0.754266
chr11	112143166	112164117	1000	-	GSE108541_merged.5386.2	3.09916	2.0401	2.2603	0	0	0	39467	0.282397	0.00972968	0.110553
chr11	112143250	112164117	1000	-	ENST00000280357.11	38.5937	37.2433	43.1119	0	0	0	39468	0.025565	4.4136e-05	0.0163794
chr11	112143252	112164117	1000	-	ENST00000524595.5	8.10039	6.67297	9.75545	0	0	0	39469	0.118183	0.00256609	0.0918071
chr11	113314528	113366392	1000	+	ENST00000529221.5	4.32477	5.72164	5.2732	3.3074	0.617566	4.19648	39567	0.17005	0.0254583	0.184882
chr11	113733186	113773811	1000	-	ENST00000200135.7	9.97394	9.39547	9.45341	2.96422	3.1793	4.69247	39620	0.39846	0.0413422	0.24731
chr11	113798091	113875570	1000	-	GSE108541_merged.5401.4	5.55792	2.48953	6.55139	0.31766	0	2.58591	39637	0.175022	0.187224	0.590809
chr11	114295824	114313432	1000	+	ENST00000299964.3	28.011	23.3495	23.0638	0	0.070261	0.3034	39679	0.0413878	0.000879205	0.0598519
chr11	114296311	114313432	1000	+	GSE108541_merged.5407.5	1.92004	5.37662	5.50838	0	0	0	39680	0.231929	0.100563	0.417601
chr11	114439385	114450279	1000	+	ENST00000611665.4	46.5524	35.3657	51.6158	10.5825	10.7073	11.6614	39698	0.278623	0.0177996	0.149379
chr11	114439434	114450279	1000	+	GSE108541_merged.5409.12	3.05241	14.0404	2.45614	0	0	0	39700	0.135411	0.167267	0.554773
chr11	114439581	114450279	1000	+	ENST00000539119.5	5.41024	2.95951	1.26226	0.10271	0	0.101251	39709	0.193205	0.0949629	0.404402
chr11	117135527	117138837	1000	+	ENST00000528464.1	0	0	0	4.33485	0	0	39832	0.466841	0.504154	0.842291
chr11	117144266	117171048	1000	+	ENST00000527958.5	20.8125	18.9913	21.5149	9.82937	8.58318	10.0146	39834	0.431075	0.00423354	0.107751
chr11	117907453	117929459	1000	-	ENST00000526090.1	8.76405	8.36994	9.89395	4.58867	3.13823	5.02182	39981	0.372756	0.0152024	0.135879
chr11	118077088	118121890	1000	+	ENST00000437212.7	1.04974	1.63674	1.24049	0.119203	0	0.132344	40009	0.41035	0.0152439	0.136077
chr11	118401609	118409851	1000	+	ENST00000529790.5	4.36097	9.0443	5.41882	13.2691	1.80807	4.65134	40086	0.183516	0.0764313	0.35907
chr11	118401618	118409851	1000	+	ENST00000529770.5	4.11113	0	4.99136	0	0	3.52832	40087	0.402242	0.649224	0.871459
chr11	118401632	118409851	1000	+	ENST00000529460.1	4.90423	9.41881	1.27213	14.0433	0.865489	4.21896	40090	0.0955201	0.0736231	0.351453
chr11	118401651	118407493	1000	+	ENST00000534385.1	0.131382	0.103368	5.27949	4.74746	0.119419	0.132045	40091	0.446927	0.687467	0.894884
chr11	118621142	118658038	1000	+	GSE108541_merged.5461.12	0.652262	2.71884	0.833602	0	0	0	40191	0.414494	0.242005	0.675157
chr11	118621341	118658038	1000	+	GSE108541_merged.5461.14	3.7449	3.02651	6.79274	3.56285	1.02753	2.62662	40193	0.309798	0.144676	0.512227
chr11	118631915	118658038	1000	+	ENST00000527898.5	0.825403	1.46595	2.0584	0	0	1.59325	40198	0.459987	0.415862	0.842291
chr11	118894070	118926110	1000	-	GSE108541_merged.5470.3	2.708	4.621	3.56381	2.39234	1.35612	2.60941	40241	0.437489	0.0816977	0.372306
chr11	118956303	118958559	1000	+	GSE108541_merged.5472.6	1.98766	1.33067	2.60632	0.294368	0.199783	0.245848	40255	0.431879	0.0710138	0.343552
chr11	118956315	118958559	1000	+	ENST00000264031.2	6.48773	8.09106	6.40789	2.68061	1.57592	3.95706	40257	0.264346	0.0252039	0.183776
chr11	118998141	119015791	1000	+	ENST00000334418.5	1.1924	0.786349	1.78363	0.655694	0	0.624688	40271	0.391744	0.0954556	0.405637
chr11	119018789	119024134	1000	+	ENST00000525079.5	1.35754	2.46787	0	2.86716	0.847429	3.32404	40302	0.475846	0.394442	0.831052
chr11	119044187	119057235	1000	-	GSE108541_merged.5483.3	4.18033	4.56977	6.60267	4.1954	0.385631	4.74053	40335	0.136286	0.0471181	0.267726
chr11	119044191	119057235	1000	-	ENST00000612687.4	2.38286	0.712964	1.0078	2.24348	0.440016	1.29465	40340	0.407085	0.154104	0.529484
chr11	119084882	119093549	1000	+	ENST00000442944.7	3.52226	0	0	0	0	0	40374	0.468853	0.569006	0.842291
chr11	119096461	119102103	1000	-	GSE108541_merged.5490.1	2.34425	2.11936	3.36466	0	0	0	40405	0.305844	0.0154204	0.137059
chr11	119096521	119102103	1000	-	GSE108541_merged.5490.7	0.033168	3.0877	2.98758	1.52585	0	0.586681	40411	0.317707	0.402039	0.835829
chr11	119096595	119100408	1000	-	ENST00000638850.1	0	1.99476	2.02711	3.79273	0.092289	1.78672	40415	0.317226	0.350941	0.798483
chr11	119096596	119102103	1000	-	ENST00000640747.1	0.855888	1.83905	1.04738	0.705975	0.234744	0.180026	40416	0.470621	0.137482	0.498136
chr11	119168747	119184016	1000	+	GSE108541_merged.5493.10	1.99186	1.08746	1.51827	1.48406	0.119247	0	40468	0.309922	0.151447	0.52454
chr11	119308528	119317130	1000	-	ENST00000264036.5	20.7069	19.6411	20.8498	5.8801	4.51857	5.57335	40498	0.234576	0.000262582	0.0346684
chr11	120111274	120138453	1000	-	ENST00000341846.9	81.7932	88.6755	87.0193	0	0	0	40575	0.0116152	4.68352e-06	0.00713972
chr11	120112409	120123055	1000	-	ENST00000533302.5	6.47444	6.88362	7.92467	0	0	0	40582	0.129703	0.000459154	0.0448768
chr11	120127407	120128913	1000	-	ENST00000532195.1	0.908766	1.34249	0.857295	0.157369	0	0.001159	40590	0.44638	0.0221843	0.170253
chr11	120210766	120230332	1000	+	ENST00000328965.8	13.307	15.1605	14.6717	2.49737	2.11434	2.88669	40597	0.193773	0.00137836	0.0712505
chr11	122089185	122157170	1000	-	GSE108541_merged.5530.17	2.19131	1.35164	1.13727	0	0	0	40712	0.366072	0.0382209	0.236162
chr11	122655674	122814473	1000	+	ENST00000284273.5	7.03502	6.83787	7.79862	0	0	0	40746	0.125481	0.000132326	0.0264185
chr11	123057488	123062312	1000	-	ENST00000533540.5	2.19893	2.10354	1.17402	4.04217	0.800146	0.954197	40771	0.361626	0.167278	0.554773
chr11	123057488	123062312	1000	-	GSE108541_merged.5543.1	19.4007	30.3483	20.7845	5.17812	7.17311	6.64262	40772	0.372685	0.0671071	0.331814
chr11	123057488	123062346	1000	-	ENST00000534624.5	762.091	636.265	825.922	274.08	257.272	290.615	40774	0.355621	0.0139693	0.129151
chr11	123057496	123061332	1000	-	ENST00000227378.7	0.758618	11.3533	29.6476	25.4982	0.310161	0.36868	40776	0.069467	0.422501	0.842291
chr11	123057497	123060426	1000	-	ENST00000534319.5	162.217	221.447	0.119254	0.045318	0.062993	0.088047	40778	0.00680412	0.297252	0.74716
chr11	123057700	123061332	1000	-	ENST00000526110.5	0	6.34949	3.79201	0	0	0	40779	0.376068	0.545576	0.842291
chr11	123069864	123195320	1000	-	ENST00000448775.3	14.6037	15.2838	16.0223	0	0	0	40799	0.0626398	2.06038e-05	0.0118616
chr11	124115403	124124841	1000	+	ENST00000361352.9	1.75442	0.843363	0.994954	0	0	0	40881	0.442181	0.0678826	0.334053
chr11	124115403	124147721	1000	+	ENST00000392748.5	2.03241	1.34652	1.05648	0	0	0	40883	0.376479	0.0350772	0.224236
chr11	124622835	124635398	1000	+	ENST00000473629.6	0.822099	1.05219	0.416176	1.24789	0.080551	0.395419	40936	0.404026	0.0493313	0.275141
chr11	124673797	124696176	1000	+	ENST00000227135.6	6.76334	5.53279	4.71031	1.83937	2.08727	2.08411	40953	0.452385	0.0374972	0.233453
chr11	124876469	124881470	1000	+	ENST00000529658.5	0.528735	1.84033	0.656926	0	0	0	40991	0.489908	0.220425	0.643352
chr11	124876485	124881470	1000	+	ENST00000525448.5	1.43342	1.02887	0.373214	0	0	0	40993	0.456268	0.138206	0.499677
chr11	124876697	124881470	1000	+	GSE108541_merged.5591.8	0.769419	1.80598	1.53066	0	0	0	40995	0.450871	0.0957681	0.406381
chr11	124876825	124881470	1000	+	GSE108541_merged.5591.14	0.933185	2.05409	0.602252	0	0	0	41002	0.421609	0.151086	0.523766
chr11	124876825	124881470	1000	+	GSE108541_merged.5591.15	1.80307	3.2371	0.535573	0	0	0	41003	0.301224	0.178535	0.575331
chr11	124876845	124881470	1000	+	GSE108541_merged.5591.21	1.88555	1.36764	0.904441	0	0	0	41008	0.385449	0.0418484	0.249168
chr11	124876845	124881470	1000	+	GSE108541_merged.5591.22	1.3841	1.0285	0.578408	0	0	0	41009	0.458712	0.0677419	0.333687
chr11	124876874	124881470	1000	+	GSE108541_merged.5591.24	3.02032	0.836581	1.16753	0	0	0	41011	0.365261	0.173161	0.565681
chr11	125063335	125090871	1000	+	ENST00000308074.4	27.7619	30.1132	30.2878	0	0	0	41040	0.0334271	1.47495e-05	0.00989812
chr11	125569399	125584687	1000	+	GSE108541_merged.5600.4	34.8969	30.3661	15.5489	4.11972	2.11167	8.93253	41110	0.0740695	0.0365395	0.229912
chr11	125569457	125584687	1000	+	ENST00000534546.5	3.77544	7.97564	2.70498	0.258323	1.13418	0	41112	0.434423	0.346261	0.793509
chr11	125569457	125584687	1000	+	ENST00000615917.4	0.844025	2.83655	0.032295	0.023667	0	4.37108	41113	0.378899	0.563558	0.842291
chr11	125569457	125584687	1000	+	ENST00000618552.4	22.0739	18.8942	18.5238	1.9125	0.466718	6.99987	41114	0.0486122	0.043273	0.253968
chr11	125569476	125577906	1000	+	ENST00000529765.5	0.052521	17.3429	0.082516	0.057264	0.120955	0.033603	41116	0.292193	0.623126	0.855866
chr11	125569476	125579068	1000	+	ENST00000527842.6	8.48527	0.061564	0.076076	0.120976	0.344044	4.24161	41117	0.446716	0.718753	0.914163
chr11	125569488	125584687	1000	+	ENST00000527235.6	0.703851	0.77822	0.956291	0.602642	0	1.00719	41119	0.456221	0.0912637	0.395759
chr11	125569488	125584687	1000	+	GSE108541_merged.5600.13	1.47154	0.724571	0	0	0	0	41120	0.493629	0.330798	0.77889
chr11	125592794	125623091	1000	+	ENST00000392708.8	39.0608	36.3279	39.1881	21.4123	8.027	19.5999	41127	0.151632	0.00343281	0.102888
chr11	125625135	125676255	1000	+	GSE108541_merged.5602.18	1.81532	2.37413	1.73643	1.90701	0.158881	0.366433	41145	0.248663	0.0500747	0.277626
chr11	125625725	125656335	1000	+	GSE108541_merged.5602.22	0.505731	2.33004	0.915937	3.14866	0.514529	1.1831	41148	0.434038	0.284184	0.731444
chr11	125626228	125676255	1000	+	GSE108541_merged.5602.30	3.46909	1.39414	0.242222	1.06095	0.141527	0.515517	41156	0.271381	0.195244	0.604725
chr11	126269077	126278131	1000	+	GSE108541_merged.5620.2	2.749	1.92912	1.16249	0	0.331259	0.546242	41251	0.461148	0.209512	0.627398
chr11	126303751	126349750	1000	+	ENST00000263579.4	7.78948	7.71479	8.33742	3.3121	3.02749	3.50078	41282	0.444092	0.00197726	0.082901
chr11	126355659	126414641	1000	+	ENST00000227495.10	5.99846	6.30934	3.54259	0.911831	0.561991	2.47528	41291	0.199765	0.0641375	0.322931
chr11	126355683	126414641	1000	+	ENST00000444328.6	17.3278	15.2957	2.25799	8.88616	4.09478	5.92775	41293	0.229739	0.304928	0.753168
chr11	126355973	126414641	1000	+	ENST00000534083.5	0.87065	2.74144	8.39852	0.37245	0	1.11315	41295	0.312776	0.413225	0.842291
chr11	128095746	128183554	1000	+	GSE108541_merged.5638.1	0.764266	1.58646	1.5529	0	0	0	41354	0.4687	0.083442	0.376219
chr11	128460243	128522310	1000	-	ENST00000526145.6	7.32028	7.40181	7.47983	0	0	0	41366	0.119566	4.77424e-07	0.00375453
chr11	128461765	128522310	1000	-	ENST00000319397.6	16.7379	16.3189	16.3563	0	0	0	41368	0.0570473	5.53606e-07	0.00375453
chr11	128965059	129192393	1000	-	ENST00000310343.13	3.75409	3.40258	3.21224	0	0	0	41410	0.218897	0.000349959	0.039142
chr11	128968868	129192393	1000	-	GSE108541_merged.5644.8	5.33264	5.36433	6.99913	0	0	0	41418	0.156227	0.00188354	0.0808854
chr11	129863673	129895590	1000	-	GSE108541_merged.5652.4	0.088618	1.52848	0.769294	2.65823	0.169977	1.63748	41448	0.419744	0.27206	0.715947
chr11	129863716	129895590	1000	-	GSE108541_merged.5652.6	3.53832	0.482855	0.780854	2.64299	0.229055	2.57051	41450	0.280992	0.200682	0.613316
chr11	130069920	130144811	1000	+	ENST00000338167.9	83.6347	85.9921	85.1653	47.3127	32.1181	51.6784	41494	0.322456	0.00533997	0.110553
chr11	130070567	130144811	1000	+	ENST00000278756.7	1.50144	1.81615	0	0.45275	0	0	41495	0.330059	0.231651	0.660356
chr11	130159561	130210376	1000	+	ENST00000278742.5	102.295	119.216	116.827	45.4705	35.2005	44.1349	41504	0.289108	0.00310949	0.0995362
chr11	130159789	130210376	1000	+	GSE108541_merged.5658.2	4.30018	7.9015	8.70438	0.230599	0	0.77483	41505	0.130832	0.0391187	0.239398
chr11	134152483	134224545	1000	-	GSE108541_merged.5679.4	0	0	0	5.45475	0	0	41649	0.428071	0.504154	0.842291
chr11	134152483	134225454	1000	-	GSE108541_merged.5679.5	0	0	0	5.29082	0	0	41650	0.433111	0.504154	0.842291
chr11	134253560	134265855	1000	+	ENST00000374752.6	1.1516	0	0.130955	1.27444	0	0	41684	0.466301	0.363325	0.81063
chr11	134253567	134265855	1000	+	GSE108541_merged.5684.8	2.61374	3.49484	0.203359	3.62175	0.876698	5.09315	41688	0.317364	0.267007	0.709596
chr11	134331873	134376324	1000	+	ENST00000339772.9	18.3661	20.3334	20.3925	7.58191	5.35244	8.7201	41708	0.270491	0.00659083	0.110553
chr12	14518	27643	1000	-	GSE108541_merged.5687.1	1.6334	2.06634	1.69812	0	0	0.932353	41732	0.349463	0.131771	0.486761
chr12	401575	442645	1000	+	ENST00000239830.8	1.56527	2.1559	1.18442	1.81245	0.597754	0.478281	41800	0.440752	0.158589	0.538666
chr12	460363	563509	1000	+	ENST00000266383.9	1.08811	1.47468	1.11952	0.821751	0.245659	0.388933	41806	0.46277	0.0254045	0.184656
chr12	753055	911452	1000	+	GSE108541_merged.5697.13	2.49494	3.01914	1.6839	2.14425	1.02531	1.67392	41840	0.44674	0.0331272	0.216395
chr12	991271	1495933	1000	+	GSE108541_merged.5701.11	0.497365	1.3063	0.960712	0.427005	0	0	41896	0.460814	0.131705	0.48666
chr12	991297	1495933	1000	+	ENST00000360905.8	0.952358	1.95658	2.17807	1.14459	0.308485	0.988376	41898	0.430932	0.140809	0.504631
chr12	1592772	1647243	1000	+	GSE108541_merged.5705.5	0	0	0	4.02252	0	0	41927	0.479833	0.504154	0.842291
chr12	1691030	1788678	1000	+	GSE108541_merged.5707.6	1.44809	1.9242	0	0	0	0	41941	0.388626	0.306445	0.754266
chr12	2857678	2877155	1000	-	GSE108541_merged.5734.4	4.86074	3.58262	4.07698	4.96451	1.04024	4.2102	42093	0.236598	0.0106128	0.110553
chr12	2857682	2877155	1000	-	ENST00000342628.6	3.232	4.90196	4.97727	5.1997	0.719684	3.26833	42096	0.188906	0.032509	0.213859
chr12	3077376	3286564	1000	+	ENST00000011898.9	3.60822	2.82974	2.79363	10.8713	1.66546	11.8336	42141	0.312559	0.0601795	0.310551
chr12	4649106	4694317	1000	+	ENST00000266544.9	4.33695	4.21124	4.41967	2.13845	1.32543	5.19488	42278	0.377424	0.19119	0.597835
chr12	6200384	6238271	1000	+	ENST00000382519.9	0	9.65266	10.6454	11.9329	0	0	42375	0.0957381	0.431919	0.842291
chr12	6310676	6328506	1000	+	GSE108541_merged.5777.2	2.88771	2.63185	1.72712	3.2522	0	3.49339	42388	0.135434	0.00646888	0.110553
chr12	6329080	6342114	1000	-	GSE108541_merged.5778.3	4.16727	5.75386	4.0699	0	0	0	42401	0.171124	0.00399988	0.106247
chr12	6331239	6342114	1000	-	ENST00000366159.8	1.74309	1.03376	1.8918	0.552278	0.302254	0.924775	42408	0.498764	0.137733	0.498665
chr12	6346842	6375352	1000	-	ENST00000360168.7	45.086	64.2119	65.0806	3.10437	2.79373	4.16313	42416	0.066411	0.00448229	0.110187
chr12	6346842	6375504	1000	-	GSE108541_merged.5779.1	1.44289	7.35166	7.40309	0.621361	0	0.741689	42417	0.176308	0.192576	0.600375
chr12	6346842	6375504	1000	-	GSE108541_merged.5779.2	6.3944	3.06752	5.8694	0.513253	0	0.460072	42418	0.14701	0.0280505	0.195766
chr12	6346846	6364147	1000	-	ENST00000540037.5	3.46815	0.150972	2.35723	0	0	0	42419	0.423145	0.445913	0.842291
chr12	6346846	6375743	1000	-	ENST00000228916.6	12.8868	3.95814	4.39602	0.575511	1.00704	0.261928	42420	0.270936	0.217362	0.639002
chr12	6347508	6374837	1000	-	ENST00000396966.6	23.922	34.4093	25.7464	0	0	0	42423	0.0340284	0.000930676	0.0609912
chr12	6355336	6363632	1000	-	ENST00000542966.1	3.92127	12.3525	9.26562	0	0	0	42431	0.12478	0.060913	0.313123
chr12	6355391	6356394	1000	-	ENST00000536087.1	1.0024	1.5145	1.3159	0.223707	0.144163	0.443607	42432	0.494158	0.0461939	0.264381
chr12	6374768	6376028	1000	-	ENST00000536411.1	2.60904	3.36351	0.008411	0.032773	1.5e-05	0	42441	0.261889	0.295545	0.744945
chr12	6375428	6391571	1000	+	ENST00000539925.5	11.0511	0.504536	5.71433	0	0	0.587877	42444	0.219772	0.392829	0.830088
chr12	6452083	6462322	1000	+	ENST00000266556.7	5.20038	6.8358	4.18316	1.67592	0.011159	1.5671	42476	0.0930323	0.00185677	0.0802148
chr12	6492151	6493046	1000	-	ENST00000538814.5	2.35047	1.64868	0.071118	2.48672	0.076735	0.592359	42497	0.217152	0.130619	0.484475
chr12	6534511	6538374	1000	+	GSE108541_merged.5786.2	501.962	648.328	856.922	392.262	53.5612	428.178	42520	0.0370927	0.0286918	0.198404
chr12	6534532	6537996	1000	+	ENST00000492719.5	199.3	309.38	321.525	0	0	74.459	42522	0.00370765	0.190818	0.597166
chr12	6534533	6538374	1000	+	ENST00000396861.5	7.12899	20.2485	18.5795	2.17427	1.97317	30.4704	42523	0.211452	0.479465	0.842291
chr12	6534540	6538374	1000	+	ENST00000474249.5	96.9961	243.228	394.668	179.227	20.8451	202.318	42524	0.0511228	0.121433	0.465114
chr12	6534753	6538374	1000	+	ENST00000396859.5	148.097	141.065	128.534	194.359	89.1851	174.812	42525	0.432105	0.0016837	0.0773168
chr12	6534753	6538374	1000	+	ENST00000466588.5	4.55798	4.31537	4.81956	4.51702	0.787956	17.8913	42526	0.18817	0.250976	0.687934
chr12	6534791	6538374	1000	+	ENST00000466525.1	38.4717	47.5989	45.4762	7.74004	4.21224	54.089	42527	0.0903283	0.210547	0.629051
chr12	6556862	6568691	1000	-	GSE108541_merged.5788.1	3.74483	3.47708	2.76725	9.62684	2.5613	2.29022	42545	0.473423	0.364757	0.81197
chr12	6556870	6568691	1000	-	ENST00000322166.9	4.40053	7.95633	6.27723	7.09053	2.1074	13.4169	42547	0.283585	0.190549	0.596781
chr12	6570081	6607582	1000	-	ENST00000645022.1	0.365465	20.4002	0.100984	2.87408	0.161923	0.06036	42572	0.139279	0.458768	0.842291
chr12	6570087	6607582	1000	-	ENST00000544040.6	6.27753	0.073004	0.075558	2.54595	0.07227	0.059213	42574	0.221874	0.414048	0.842291
chr12	6570185	6584127	1000	-	ENST00000647535.1	5.35642	6.17338	4.57293	0.101594	0.008757	0.003704	42583	0.144883	0.00146253	0.0730062
chr12	6570421	6607417	1000	-	ENST00000645005.1	6.27407	7.94488	14.742	25.8429	5.57378	21.5315	42602	0.411916	0.34742	0.795036
chr12	6618834	6636447	1000	-	ENST00000329858.8	3.91553	4.21716	4.80051	0.353625	0	0.609892	42628	0.169952	0.00618915	0.110553
chr12	6724134	6731875	1000	+	ENST00000538375.5	0.845649	0.828104	1.07931	1.15404	0.178573	1.22989	42698	0.479844	0.0603766	0.311137
chr12	6724297	6731875	1000	+	ENST00000534877.5	0.407178	0.240358	1.52102	4.28431	0	0	42704	0.345853	0.446199	0.842291
chr12	6848808	6852066	1000	-	ENST00000538862.6	19.5597	15.6261	14.0548	5.1568	3.87443	5.18762	42777	0.236796	0.00453741	0.110317
chr12	6849153	6850596	1000	-	ENST00000535871.1	2.45572	0.346893	0.232857	1.05181	0.298612	0.7816	42784	0.486699	0.397386	0.832807
chr12	6852147	6866632	1000	+	ENST00000389231.9	45.48	34.7359	40.8533	37.6129	19.9863	32.478	42788	0.384515	0.0213439	0.166266
chr12	6867530	6870948	1000	+	ENST00000396705.9	565.082	508.402	785.932	118.698	43.492	480.835	42796	0.0497951	0.113047	0.446049
chr12	6868099	6870948	1000	+	ENST00000488464.6	0	2.18915	0	1.16227	0	0.518903	42798	0.408931	0.385001	0.826247
chr12	6868113	6870948	1000	+	ENST00000535434.5	3.41407	12.8507	0	0	0	0.17865	42799	0.1405	0.348093	0.795675
chr12	6873388	6884681	1000	+	ENST00000412023.5	0.658047	1.56586	0.642436	0	0	0.491644	42810	0.489561	0.214372	0.63474
chr12	6873478	6884681	1000	+	ENST00000451612.5	1.18531	0.189986	0.166471	1.01038	0	0	42811	0.451106	0.276825	0.722236
chr12	6928233	6942413	1000	+	GSE108541_merged.5805.2	6.43922	7.57937	3.44576	0	0	0	42852	0.12821	0.0212312	0.165673
chr12	6928238	6939106	1000	+	GSE108541_merged.5805.5	0.427489	2.47316	0.60573	0	0	0	42853	0.462579	0.328974	0.776998
chr12	6928238	6942413	1000	+	GSE108541_merged.5805.4	0.866673	4.23843	0.982957	0	0	0	42855	0.331857	0.258805	0.698472
chr12	6965351	6970825	1000	-	ENST00000543465.5	6.14867	43.0201	10.4913	9.39101	3.69876	6.76002	42900	0.192692	0.289026	0.737078
chr12	7094553	7109273	1000	-	ENST00000266542.8	3.93861	3.8677	3.8954	0	0	0	42974	0.203908	5.5198e-07	0.00375453
chr12	7189696	7211483	1000	+	GSE108541_merged.5826.10	1.48425	0.622682	0	2.68165	0	0.877559	43026	0.276708	0.0878777	0.387396
chr12	8822471	8876785	1000	+	ENST00000299698.11	44.4663	43.1232	40.787	0	0	0	43289	0.0223691	7.51955e-06	0.00779821
chr12	8822495	8876785	1000	+	GSE108541_merged.5847.2	1.85502	2.01958	2.22386	0	0	0	43290	0.339817	0.000931301	0.0609912
chr12	8914730	8939564	1000	+	GSE108541_merged.5849.4	1.09621	1.32791	0	0	0	0	43303	0.466784	0.303606	0.752039
chr12	8940364	8949955	1000	-	GSE108541_merged.5850.4	5.42009	9.77375	10.9423	2.19071	1.98618	1.12715	43320	0.349591	0.143421	0.509719
chr12	9284225	9310338	1000	+	GSE108541_merged.5858.5	1.82046	0.809388	0.031679	0	0	0.028138	43380	0.4511	0.322778	0.770857
chr12	10505889	10507491	1000	+	ENST00000538173.1	9.84462	9.9891	9.93829	2.93604	2.22583	2.75914	43598	0.269228	5.66792e-05	0.0177378
chr12	10699426	10723381	1000	-	GSE108541_merged.5875.6	4.66485	15.1765	15.3096	5.80066	3.91922	4.94789	43627	0.442733	0.414156	0.842291
chr12	10699477	10723381	1000	-	GSE108541_merged.5875.8	0.107025	5.44252	2.86437	0.030903	0.059416	0.038718	43629	0.410684	0.525564	0.842291
chr12	10701273	10723381	1000	-	GSE108541_merged.5875.13	0.495154	2.69974	0.790527	2.37719	0.066265	1.22274	43634	0.272273	0.139364	0.501881
chr12	11171164	11277495	1000	+	GSE108541_merged.5894.1	0	0	0	4.14912	0	4.46147	43699	0.460114	0.187081	0.590552
chr12	11649853	11895402	1000	+	ENST00000396373.8	4.44962	4.09244	4.1365	2.33188	1.31347	2.24607	43732	0.369563	0.00100284	0.0628462
chr12	12329712	12338674	1000	-	ENST00000545735.1	2.87992	1.00675	1.42299	0.093433	0.136384	0.144433	43769	0.411068	0.153969	0.529267
[truncated: 7,773 more rows]
