# Supplementary material for: Integrated transcription factor profiling with transcriptome analysis identifies L1PA2 transposons as global regulatory modulators in a breast cancer model
Source: Sci Rep. 2021 Apr 13;11:8083. doi: 10.1038/s41598-021-86395-9 (PMC8044218; doi:10.1038/s41598-021-86395-9)
Supplement: Supplementary file 6 — Supplementary Table S5. [file 41598_2021_86395_MOESM6_ESM.xlsx]

## Sheet: MCF7_TSS_rotate_test_results
Supplementay Table S5. Results of genome rotation tests for evaluating the correlation between TSSs and transposons
Transposon_subfamily	Transcript category	Number of up-regulated TSS in transposon	Enrich Pvalue	Deplete Pvalue
L1PA2	Upreg	59	4.43139e-11	1
L1PA2	Downreg	1	1	2.54663e-09
L1PA7	Upreg	2	1	4.09579e-07
L1PA8A	Upreg	0	1	0.0451434
L1PA10	Upreg	3	0.882913	0.252339
L1M4b	Upreg	2	0.23235	0.934961
LTR7C	Upreg	0	1	0.900864
LTR24B	Upreg	0	1	0.966861
