# Supplementary material for: Integrated transcription factor profiling with transcriptome analysis identifies L1PA2 transposons as global regulatory modulators in a breast cancer model
Source: Sci Rep. 2021 Apr 13;11:8083. doi: 10.1038/s41598-021-86395-9 (PMC8044218; doi:10.1038/s41598-021-86395-9)
Supplement: Supplementary file 7 — Supplementary Table S6. [file 41598_2021_86395_MOESM7_ESM.xlsx]

## Sheet: Sheet1
Supplementary Table S6. L1PA2 transposons harbouring TSSs of up-regulated transcripts in MCF7 cells
L1PA2 genomic location	Transcript genomic location	Overlapped gene	Ensembl ID	L1PA2 orientation relative to transcript	Fold change of transcript in MCF7
chr1:43114527-43120516(-)	chr1:43120075-43138123(+)	NA	NA	Antisense	4.44
	chr1:43120075-43156396(+)	FAM183A	NA	Antisense	2.23
	chr1:43120082-43156396(+)	FAM183A	NA	Antisense	2.15
chr1:174233266-174239293(-)	chr1:174238892-174995308(+)	RABGAP1L	NA	Antisense	2.63
chr12:79039621-79045645(-)	chr12:79045236-79452008(+)	SYT1	NA	Antisense	2.29
chr13:50180295-50186330(-)	chr13:50185915-50250770(+)	NA	NA	Antisense	2.79
chr14:47901173-47907197(+)	chr14:47682380-47901693(-)	NA	NA	Antisense	4.6
	chr14:47765039-47901693(-)	LINC00648	NA	Antisense	3.54
	chr14:47767064-47901693(-)	NA	NA	Antisense	2.45
chr14:71842964-71848996(-)	chr14:71848605-71928875(+)	AC005993.1	NA	Antisense	2.04
chr16:72627274-72633298(+)	chr16:72632071-72632567(+)	NA	NA	Sense	2.38
chr16:82139255-82145258(+)	chr16:82140649-82141675(+)	NA	NA	Sense	2.04
	chr16:82044351-82139702(-)	NA	NA	Antisense	3.24
chr17:60881440-60887474(-)	chr17:60839452-60887467(-)	NA	NA	Sense	2.8
	chr17:60886986-61392838(+)*	BCAS3	NA	Antisense	109.97
	chr17:60887049-61392838(+)	BCAS3	ENST00000588874.5	Antisense	27.17
chr18:1516189-1522240(-)	chr18:1513892-1522240(-)*	NA	NA	Sense	6.79
chr2: 19305839-19311862(+)	chr2:19022448-19306242(-)	LINC01376	ENST00000432142.5	Antisense	2.41
chr2:72063975-72069997(+)	chr2:72065822-72066757(+)	NA	NA	Sense	2.07
chr2:118137000-118143020(-)	chr2:118131722-118142976(-)	NA	NA	Sense	2.93
	chr2:118142563-118334200(+)	NA	NA	Antisense	2.44
chr2:157368535-157374566(+)	chr2:157371821-157372103(+)	NA	NA	Sense	2.63
chr2:182025225-182031239(-)	chr2:182030882-182117917(+)	PPP1R1C	ENST00000479855.1	Antisense	4.04
chr2:197634735-197640761(-)	chr2:197620822-197640755(-)	RFTN2	NA	Sense	4.68
chr2:219931818-219937838(+)	chr2:219931827-220035026(+)	NA	NA	Sense	3.3
chr20:42206269-42212317(+)	chr20:42207903-42210316(+)	NA	NA	Sense	2.66
chr21:33925606-33931606(-)	chr21:33931162-33938372(+)	LINC00649	ENST00000599421.1	Antisense	2.24
chr3:18957806-18963833(-)	chr3:18960264-18960473(-)	NA	NA	Sense	3.12
chr3:53365276-53371325(-)	chr3:53350728-53371325(-)	NA	NA	Sense	5.43
	chr3:53363638-53365722(-)	NA	NA	Sense	3.17
chr3:53921747-53927805(-)	chr3:53885199-53927788(-)	SELENOK	NA	Sense	6.4
chr3:63136268-63142301(+)	chr3:63136274-63148727(+)	NA	NA	Sense	2.82
chr3:125936638-125942696(+)	chr3:125929260-125937166(-)	ALG1L	NA	Antisense	4.57
	chr3:125929274-125937166(-)	ALG1L	ENST00000340333.7	Antisense	15.54
chr3:187862480-187868516(+)	chr3:187834707-187862882(-)	NA	NA	Antisense	3.56
chr4:87710373-87716399(+)	chr4:87710379-87779248(+)	NA	NA	Sense	2.65
	chr4:87710379-87812435(+)	IBSP	NA	Sense	2.04
chr4:164350749-164356776(+)	chr4:164352230-164352460(+)	NA	NA	Sense	2.23
chr4:174778462-174784478(+)	chr4:174778468-174787425(+)	NA	NA	Sense	3.05
chr5:75642235-75648286(+)	chr5:75642237-75671846(+)	ANKDD1B	NA	Sense	2.08
chr5:139005423-139011486(-)	chr5:138946753-139011478(-)	SIL1	NA	Sense	2.3
chr6:83797742-83803770(-)	chr6:83802032-83802351(-)	NA	NA	Sense	2.68
chr6:91047151-91053161(-)	chr6:91052317-91052534(-)	NA	NA	Sense	2.64
chr6:109245218-109251251(-)	chr6:109250795-109271014(+)	CCDC162P	NA	Antisense	2.7
	chr6:109250801-109271014(+)	CCDC162P	NA	Antisense	2.38
chr7:87039756-87045768(+)	chr7:86876955-87040232(-)	KIAA1324L	NA	Antisense	2.84
chr7:93586902-93591767(-)	chr7:93591730-93810925(+)	GNGT1	NA	Antisense	7.63
	chr7:93591730-93894428(+)	GNGT1	NA	Antisense	3.32
	chr7:93591730-93911265(+)	GNGT1	NA	Antisense	3.78
chr7:116718497-116724489(-)	chr7:116723983-116769909(+)	MET	NA	Antisense	3.53
chr7:130577156-130577479(+)	chr7:130577162-130595826(+)	NA	NA	Sense	4.43
chr9:94089082-94095103(-)	chr9:94090214-94090603(-)	NA	NA	Sense	2.1
chr9:117066017-117072036(-)	chr9:117070986-117071195(-)	NA	NA	Sense	2.8
chrX:18104292-18104924(+)	chrX:17968431-18104743(-)	LINC01456	NA	Antisense	3.64
	chrX:17970129-18104743(-)	LINC01456	NA	Antisense	5.03
	chrX:18104301-18123531(+)	NA	NA	Sense	2.35
chrX:132156145-132162158(-)	chrX:132158318-132158604(-)	NA	NA	Sense	2.06
* Two transcripts mapped to similar locations but had different exon structures. The highest fold change is shown.
