# Supplementary material for: Integrated transcription factor profiling with transcriptome analysis identifies L1PA2 transposons as global regulatory modulators in a breast cancer model
Source: Sci Rep. 2021 Apr 13;11:8083. doi: 10.1038/s41598-021-86395-9 (PMC8044218; doi:10.1038/s41598-021-86395-9)
Supplement: Supplementary file 8 — Supplementary Table S7. [file 41598_2021_86395_MOESM8_ESM.xlsx]

## Sheet: Sheet1
Supplementary Table S7. Sources of histone tail modification ChIP-seq data from normal breast tissues or cell lines, acquired from the ENCODE Consortium. These datasets were generated by the Bradley Bernstein Lab at the Broad Institute.
Histone modification	Accession	Control Accession
H3K27ac	ENCSR000ALW	ENCSR000AMN
H3K27me3	ENCSR000ALX
H3K36me3	ENCSR000ALY
H3K4me1	ENCSR000AMJ
H3K4me3	ENCSR000AML
H3K9me3	ENCSR000ARG
